# Supplementary material for: Cis-regulatory effects of carrot miniature inverted-repeat transposable elements on the expression of genes controlled by LHY/RVE transcription factors
Source: Hortic Res. 2026 Jan 2;13(4):uhaf360. doi: 10.1093/hr/uhaf360 (PMC13102513; doi:10.1093/hr/uhaf360)
Supplement: Web_Material_uhaf360 [file web_material_uhaf360.zip]

Archive with 5 entries (5 files):
- SFig_MITE_LHY_HR.docx
- SFile1_MITE_LHY_HR_rev1.txt
- SFile2_MITE_LHY_HR_rev1.R
- SFile3_MITE_LHY_HR_rev1.R
- STables_MITE_LHY_HR_rev1.xlsx
