# Supplementary material for: Cis-regulatory effects of carrot miniature inverted-repeat transposable elements on the expression of genes controlled by LHY/RVE transcription factors
Source: Hortic Res. 2026 Jan 2;13(4):uhaf360. doi: 10.1093/hr/uhaf360 (PMC13102513; doi:10.1093/hr/uhaf360)
Supplement: Web_Material_uhaf360 [file web_material_uhaf360.zip › SFile2_MITE_LHY_HR_rev1.R]

########## summary on ref ins out files from RelocaTE2 #####################################
# 
# set env and load libs
library(dplyr)
#setwd('path')


directory <- getwd() 

# List all txt files in the dir
TIP_files <- list.files(directory, pattern = "\\.txt$", full.names = TRUE)


# 1. create a list of all unique TE insertions
# create an empty df
combined_data <- data.frame()

# loop through each file
for (file in TIP_files) {
  # Extract sample name from file name (before the first underscore)
  sample_name <- sub("_.*$", "", basename(file))
  
  # Read the file, keeping selected columns
  data <- read.table(file, header = FALSE, stringsAsFactors = FALSE) %>%
    select(V6, V8) %>%
    rename(TIP_ID = V6, TE = V8)  # Rename columns
  
  # Bind the data to the combined data frame
  combined_data <- bind_rows(combined_data, data)
}

nrow(combined_data)

# remove duplicate rows
combined_data_unique <- unique(combined_data)

nrow(combined_data_unique)
head(combined_data_unique)

#####################################
# find insertion sites in each file
for (file in TIP_files) {
  # Extract the prefix for the new column name (everything before the first underscore)
  column_name <- strsplit(basename(file), "_")[[1]][1]
  
  # Read the current file
  new_data <- read.table(file, header = FALSE, sep = "", stringsAsFactors = FALSE)
  
  # Rename columns
  colnames(new_data) <- c("chr", "soft", "sample", "start", "end", "TIP_ID", "Status", "TE")
  

  if ("TIP_ID" %in% names(new_data) && "TE" %in% names(new_data)) {
    combined_data_unique[[column_name]] <- new_data$Status[match(
      paste(combined_data_unique$TIP_ID, combined_data_unique$TE),  # Combine TIP_ID and TE in combined_data_unique
      paste(new_data$TIP_ID, new_data$TE)  # Combine TIP_ID and TE in new_data
    )]
    combined_data_unique[is.na(combined_data_unique)] <- "not_present"
     }
}


head(combined_data_unique, n=40)

sum(combined_data_unique$BL1 != 'not_present')
sum(combined_data_unique$BL2 != 'not_present')
nrow(combined_data_unique)


# save a file
file_path=paste0(directory,"/merged_output.txt")
write.table(combined_data_unique, file = file_path, sep = "\t", row.names = FALSE, quote = FALSE)
