# Supplementary material for: Cis-regulatory effects of carrot miniature inverted-repeat transposable elements on the expression of genes controlled by LHY/RVE transcription factors
Source: Hortic Res. 2026 Jan 2;13(4):uhaf360. doi: 10.1093/hr/uhaf360 (PMC13102513; doi:10.1093/hr/uhaf360)
Supplement: Web_Material_uhaf360 [file web_material_uhaf360.zip › SFile3_MITE_LHY_HR_rev1.R]

#load packages

library('dplyr')
library('GenomicRanges')
library('ggplot2')
library(tidyverse) #stat_summary
library(tidyr)   # for pivot_longer
library(ggpubr)  # for stat_cor
library(scales) #show_col


# MITEhunter rice MITEs
#provide correct file path/name
bedfile<-"MH_vs_IRGSP_sorted_merged.bed"
chr_size_file<-"rice_sizes.genome"
dapfile<-"DAP_rice_SData_1.bed"
MITE_counts="MH_vs_IRGSP_sorted_merged_fam_counts.txt"
# define analysis name based on the uploaded MITE_counts file:
analysis_name=sub("_.*", "", MITE_counts)


# carrot MITEs
#provide correct file path/name
bedfile<-"carrot_vs_v3_sorted_merged.bed" # renamed : G:\NCN_summary_2022\genomic_localization/MITE_vs_v3_merged_final_single_name_soreted.bed
chr_size_file<-"carrot_sizes.genome"                              #ok
#dapfile<-"DAP_carrot_shared_LHy1_LHy2.bed"                        #ok
MITE_counts="carrot_vs_v3__sorted_merged_fam_counts.txt"
dapfile<-"DAP_carrot_all_LHy1_LHy2.bed"                           #ok

# define analysis name based on the uploaded MITE_counts file:

analysis_name=sub("_.*", "", MITE_counts)


####################################################
# 1. upload a bed file with TEs
data<-as.data.frame(read.table(file=bedfile, header=F, sep='\t'))
head(data)

colnames(data)<-c("chr","beg", "end","TE")
data$TE_length<-(data$end-data$beg)+1
head(data,n=20)


# 2. upload bed file with DAP peaks
dap<-as.data.frame(read.table(file=dapfile, header=F, sep='\t'))
colnames(dap)<-c("chr","beg", "end","peak_name")
head(dap)

# 3. upload a chr lenght file:
data1<-read.table(file=chr_size_file, header=F, sep='\t')
colnames(data1)<-c("chr","chr_length")
data1


# 4. upload a MITE counts:
MITEcounts<-read.table(file=MITE_counts, header=F, sep='')
MITEcounts<-MITEcounts[c(2,1)]
colnames(MITEcounts)<-c("TE_name","count")
MITEcounts<-as.data.frame(MITEcounts)
head(MITEcounts)


# add chr length to each line
data_joined <- left_join(data, data1, by = "chr")
head(data_joined)


#set number for random sets
random_sets <- 5

# Add set number of new columns with the random numbers, from 1 to 'chr_length'

for (i in 1:random_sets) {
  column_name <- paste0("random_number_", i)
  data_joined[[column_name]] <- sapply(data_joined$chr_length, function(x) sample(1:x, 1))
}
data_joined<-as.data.frame(data_joined)
# View the result
head(data_joined)

summary(data_joined)


###############  find overlaps between MITE/random MITE pos and DAP peaks ##########################
# Convert data to GRanges objects
# random set (query)


##########################################
# Define number of random set !!!!!
random_set='random_number_5'
##########################################


# random set granges (query)
random <- GRanges(seqnames = data_joined$chr,
               ranges = IRanges(start = data_joined[[random_set]], end = data_joined[[random_set]]+data_joined$TE_length))

mcols(random)$TE_name <- data_joined$TE
head(random)


# MITE (query)
MITE<- GRanges(seqnames = data_joined$chr,
               ranges = IRanges(start = data_joined$beg, end = data_joined$end))


mcols(MITE)$TE_name <- data_joined$TE
head(MITE)


# DEP (subject)
DAP <- GRanges(seqnames = dap$chr,
               ranges = IRanges(start = dap$beg, end = dap$end))

mcols(DAP)$peak_name <- dap$peak_name
head(DAP)


# Find overlaped regions

overlap_indices <- findOverlaps(random, DAP)
query_hits <- queryHits(overlap_indices)   # Indices of ranges in gr1
subject_hits <- subjectHits(overlap_indices) # Indices of ranges in gr2
overlap_ranges <- pintersect(random[query_hits], DAP[subject_hits])

overlaps <- pintersect(random[query_hits], DAP[subject_hits])

# Create a data frame
overlap_df <- data.frame(
  TE_chr = seqnames(random)[query_hits],
  query_start = start(random)[query_hits],
  query_end = end(random)[query_hits],
  TE_name = mcols(random)$TE_name[query_hits],
  DAP_peak_chr = seqnames(DAP)[subject_hits],
  subject_start = start(DAP)[subject_hits],
  subject_end = end(DAP)[subject_hits],
  peak_name = mcols(DAP)$peak_name[subject_hits],
  overlap_start = start(overlaps),
  overlap_end = end(overlaps)
)

head(overlap_df)


overlap_df$overlap_length<-(overlap_df$overlap_end-overlap_df$overlap_start)+1
overlap_df$peak_length<-(overlap_df$subject_end-overlap_df$subject_start)+1
overlap_df$MITE_in_DAP<-(overlap_df$overlap_length/overlap_df$peak_length)
head(overlap_df)

#txt_file_name <- paste0(analysis_name,"_","overlaps_TE_vs_DAP_", random_set, ".txt")
#txt_file_name
#write.table(overlap_df, file = txt_file_name, sep = "\t", row.names = FALSE, quote = FALSE)


##################################################################################################
# plots and stats
#function for counting the number of observations and the mean
#stat_box_data <- function(y,upper_limit = max(overlap_df$MITE_in_DAP)*1.15,na.rm=TRUE){
#  return(
#    data.frame(
#      y=0.95*upper_limit,
#      label = paste('count =', format(length(y),big.mark = " "),
#                    '\n',
#                    'mean = ', format(round(mean(y),1),big.mark = " "))
#    )
#  )
#}

#function for counting the number of observations
stat_box_data <- function(y,upper_limit = max(overlap_df$MITE_in_DAP)*1.15,na.rm=TRUE){
  return(
    data.frame(
      y=0.95*upper_limit,
      label = paste('n =', format(length(y),big.mark = " "))
    )
  )
}


# Box plot
## Get the last character of a ranodom set
head(overlap_df)


# to change the chromosome name, if chr name is ok this part will do nothing 
#overlap_df_plot <- overlap_df %>%
#  mutate_if(is.character, ~ gsub("DCARv3_C", "C", .)) # to apply gsub() to character columns and leave the numeric or factor columns unchanged


overlap_df$TE_chr <- gsub("DCARv3_C", "C", overlap_df$TE_chr)
head(overlap_df)

fill_set_number<-paste0("Random set ", substr(random_set,nchar(random_set),nchar(random_set)))
pdf_file_name<-paste0(analysis_name,"_","Boxplot_MITE_prop_in_DAP_",random_set,".pdf")


pdf(file=pdf_file_name)

library(scales)
#show_col(hue_pal()(16))
#show_col(hue_pal(h = c(90, 270))(12))
man_col <- hue_pal(h = c(90, 270))(length(unique(overlap_df$TE_chr)))

overlap_df %>%
  ggplot( aes(x=TE_chr, y=MITE_in_DAP, fill=TE_chr)) +
  geom_boxplot() +
#  scale_fill_viridis(discrete = TRUE, alpha=0.6) +
  geom_jitter(color="black", size=0.4, alpha=0.9) +
  theme_bw() +
  theme(
    legend.position="none",
    plot.title = element_text(size=11)
  ) +
  scale_fill_manual(values = man_col)+
  ggtitle(fill_set_number) +
  xlab("")+
  ylab("The proportion of MITE-like sequences in the DAP peaks")+
  stat_summary(
    fun.data = stat_box_data,
    geom = "text",
    hjust = 0.5,
    vjust = 0.9)

dev.off()


#-------------------------------------------
# MITEs in DAP - count
# Count occurrences of each unique value in the TE_name column (assuming it's in query_TE)
te_counts <- table(overlap_df$TE_name)

# Convert the table to a data frame
te_counts_df <- as.data.frame(te_counts)

# Rename columns
names(te_counts_df) <- c("TE_name", random_set)

# Convert to a data frame
te_counts_df<-as.data.frame(te_counts_df)
head(te_counts_df)

# Add counts to the data with all TE fam counts:
str(MITEcounts)
str(te_counts_df)
MITEcounts <- left_join(MITEcounts, te_counts_df, by = "TE_name")
MITEcounts[[random_set]][is.na(MITEcounts[[random_set]])] <- 0

head(MITEcounts)

sum(MITEcounts[[random_set]])
nrow(overlap_df)


#######################################################################################
############## Run below part for each replicate after running random part   ##########
#######################################################################################

# Find overlaped regions - original MITEs

overlap_indices_MITE <- findOverlaps(MITE, DAP)
query_hits_MITE <- queryHits(overlap_indices_MITE)   
subject_hits_MITE <- subjectHits(overlap_indices_MITE) 
overlap_ranges_MITE <- pintersect(MITE[query_hits_MITE], DAP[subject_hits_MITE])

overlaps_MITE <- pintersect(MITE[query_hits_MITE], DAP[subject_hits_MITE])

# Create a data frame
overlap_df_MITE <- data.frame(
  TE_chr = seqnames(MITE)[query_hits_MITE],
  query_start = start(MITE)[query_hits_MITE],
  query_end = end(MITE)[query_hits_MITE],
  TE_name = mcols(MITE)$TE_name[query_hits_MITE],
  DAP_peak_chr = seqnames(DAP)[subject_hits_MITE],
  subject_start = start(DAP)[subject_hits_MITE],
  subject_end = end(DAP)[subject_hits_MITE],
  peak_name = mcols(DAP)$peak_name[subject_hits_MITE],
  overlap_start = start(overlaps_MITE),
  overlap_end = end(overlaps_MITE)
)

head(overlap_df_MITE)
nrow(overlap_df_MITE)

overlap_df_MITE$overlap_length<-(overlap_df_MITE$overlap_end-overlap_df_MITE$overlap_start)+1
overlap_df_MITE$peak_length<-(overlap_df_MITE$subject_end-overlap_df_MITE$subject_start)+1
overlap_df_MITE$MITE_in_DAP<-(overlap_df_MITE$overlap_length/overlap_df_MITE$peak_length)
head(overlap_df_MITE)

txt_file_name_MITE <- paste0(analysis_name,"_","overlaps_observed_TE_vs_DAP.txt")
txt_file_name_MITE
write.table(overlap_df_MITE, file = txt_file_name_MITE, sep = "\t", row.names = FALSE, quote = FALSE)


#box plot - observed data
head(overlap_df_MITE)


overlap_df_MITE$TE_chr <- gsub("DCARv3_C", "C", overlap_df_MITE$TE_chr)
head(overlap_df_MITE)


# plots and stats
#function for counting the number of observations and the mean
#stat_box_data <- function(y,upper_limit = max(overlap_df_MITE$MITE_in_DAP)*1.15,na.rm=TRUE){
#  return(
#    data.frame(
#      y=0.95*upper_limit,
#      label = paste('count =', format(length(y),big.mark = " "),
#                    '\n',
#                    'mean = ', format(round(mean(y),1),big.mark = " "))
#    )
#  )
#}

#function for counting the number of observations
stat_box_data <- function(y,upper_limit = max(overlap_df_MITE$MITE_in_DAP)*1.15,na.rm=TRUE){
  return(
    data.frame(
      y=0.95*upper_limit,
      label = paste('n =', format(length(y),big.mark = " "))
    )
  )
}


#library(scales)
#show_col(hue_pal()(16))
#show_col(hue_pal(h = c(90, 270))(12))
man_col <- hue_pal(h = c(90, 270))(length(unique(overlap_df_MITE$TE_chr)))


pdf_file_name<-paste0(analysis_name,"_","Boxplot_rice_MITE_prop_in_DAP_observed.pdf")
pdf_file_name
pdf(file=pdf_file_name)


overlap_df_MITE %>%
  ggplot( aes(x=TE_chr, y=MITE_in_DAP, fill=TE_chr)) +
  geom_boxplot() +
  #  scale_fill_viridis(discrete = TRUE, alpha=0.6) +
  geom_jitter(color="black", size=0.4, alpha=0.9) +
  theme_bw() +
  theme(
    legend.position="none",
    plot.title = element_text(size=11)
  ) +
  scale_fill_manual(values = man_col)+
  ggtitle("MITEs") +
  xlab("")+
  ylab("The proportion of MITE sequences in the DAP peak")+
  stat_summary(
    fun.data = stat_box_data,
    geom = "text",
    hjust = 0.5,
    vjust = 0.9)

dev.off()


##-------------------------------------------------------------------
# add MITE info to the random sets:
head(overlap_df)
head(overlap_df_MITE)

# Count occurrences of each unique value in the TE_name column
te_counts <- table(overlap_df_MITE$TE_name)

# Convert the table to a data frame
te_counts_df <- as.data.frame(te_counts)

# Rename columns
names(te_counts_df) <- c("TE_name", "MITE")

# Convert to a data frame
te_counts_df<-as.data.frame(te_counts_df)
head(te_counts_df)

# Add counts to the data with all TE fam counts:
str(MITEcounts)
str(te_counts_df)
MITEcounts <- left_join(MITEcounts, te_counts_df, by = "TE_name")
MITEcounts$MITE[is.na(MITEcounts$MITE)] <- 0

#MITEcounts<-MITEcounts[,1:7]


head(MITEcounts)
#MITEcounts<-MITEcounts[,c(1,2,4:7,3)]
MITEcounts_file_name <- paste0(analysis_name,"_","MITE_counts_summary.txt")
MITEcounts_file_name
write.table(MITEcounts, file = MITEcounts_file_name, sep = "\t", row.names = FALSE, quote = FALSE)


############################################################
############ summary plots, stats ##########################
############################################################
MITEcounts %>% 
  pivot_longer(cols = 3:8) %>% 
#  mutate(name = factor(name, levels = paste0("X", 2:7))) %>% 
  ggplot(aes(count, value)) + 
  geom_point() + 
  facet_wrap(~name) +
  theme_bw()


pdf_file_name<-paste0(analysis_name,"_","MITEs_overlapping_with_DAP_peaks_colors.pdf")
#pdf_file_name<-paste0(analysis_name,"_","MITEs_overlapping_with_DAP_peaks_colors_40_cut_off_for_name.pdf")

pdf_file_name


#man_col <- c("red", hue_pal(h = c(260, 320), c=20, l=40)(5))
man_col <- c("red", "grey80","gray70","gray60","gray50","gray40")

#show_col(man_col)


pdf(file=pdf_file_name)

MITEcounts %>% 
  pivot_longer(cols = 3:8) %>% 
#    mutate(name = factor(name, levels = paste0("X", 2:7))) %>% 
  ggplot(aes(count, value,  color=name)) + 
  geom_point() + 
  theme_bw() + 
  scale_color_manual(values = man_col, 
                     name = "Data set", 
                     labels = c("MITE", "random 1", "random 2", "random 3", "random 4", "random 5")) +
  xlab("Number of MITE copies")+
  ylab("Number of MITE copies overlapping with DAP peaks")+
  geom_text(aes(label=ifelse(value>80,as.character(TE_name),'')),
            hjust=0.85,vjust=-0.9, color = "black", size=3,angle=75)  # adjust based on the localization of point; to avoid overlapping information and adding a double legend marks, color=name with color from 'geom_text', in geom text color should be specified

  dev.off()

  
pdf_file_name<-paste0(analysis_name,"_","MITEs_overlapping_with_DAP_peaks_facet_wrap_pearson.pdf")
pdf(file=pdf_file_name)

MITEcounts %>% 
  pivot_longer(cols = 3:8) %>% 
  ggplot(aes(x = count, y = value)) + 
  geom_point() + 
  xlab("Number of MITE copies")+
  ylab("Number of MITE copies overlapping with DAP peaks")+
  facet_wrap(~name) +
  theme_bw() +
  stat_cor(method = "pearson", 
           aes(label = paste(..r.label.., ..p.label.., sep = "~`,`~")), 
           label.x = 10, label.y = 600)  # for rice: label.x = 500, label.y = 0.5; adjust according to the shape of the plot
dev.off()


##################################################################################
################ stats - aov + TukeyHSD
##################################################################################
# Load required packages
library(tidyr)
library(dplyr)
library(ggplot2)
library(reshape2) # to convert p-values matrix to data frame
library ( corrplot) # to plot p-values

#upload data for MH rice
data1<-read.delim("g:/NCN_DAPseq/rice/MH_overlaps_TE_vs_DAP_random_number_1.txt")
data2<-read.delim("g:/NCN_DAPseq/rice/MH_overlaps_TE_vs_DAP_random_number_2.txt")
data3<-read.delim("g:/NCN_DAPseq/rice/MH_overlaps_TE_vs_DAP_random_number_3.txt")
data4<-read.delim("g:/NCN_DAPseq/rice/MH_overlaps_TE_vs_DAP_random_number_4.txt")
data5<-read.delim("g:/NCN_DAPseq/rice/MH_overlaps_TE_vs_DAP_random_number_5.txt")
dataM<- read.delim("g:/NCN_DAPseq/rice/MH_overlaps_observed_TE_vs_DAP.txt")
datan="MH_rice"


#upload data for carrot
data1<-read.delim("g:/NCN_DAPseq/rice/carrot_overlaps_TE_vs_DAP_random_number_1.txt")
data2<-read.delim("g:/NCN_DAPseq/rice/carrot_overlaps_TE_vs_DAP_random_number_2.txt")
data3<-read.delim("g:/NCN_DAPseq/rice/carrot_overlaps_TE_vs_DAP_random_number_3.txt")
data4<-read.delim("g:/NCN_DAPseq/rice/carrot_overlaps_TE_vs_DAP_random_number_4.txt")
data5<-read.delim("g:/NCN_DAPseq/rice/carrot_overlaps_TE_vs_DAP_random_number_5.txt")
dataM<- read.delim("g:/NCN_DAPseq/rice/carrot_overlaps_observed_TE_vs_DAP.txt")
datan="carrot"


# Shapiro-Wilk test for normality (for each group)

shapiro.test(dataM$MITE_in_DAP) #W = 0.93174, p-value < 2.2e-16
shapiro.test(data2$MITE_in_DAP) #W = 0.95441, p-value < 2.2e-16

#data does not follow a normal distribution
# prepare data:
counts_M<- data.frame(MITE=dataM$MITE_in_DAP,name="MITE")
counts_1<- data.frame(MITE=data1$MITE_in_DAP,name="r_1")
counts_2<- data.frame(MITE=data2$MITE_in_DAP,name="r_2")
counts_3<- data.frame(MITE=data3$MITE_in_DAP,name="r_3")
counts_4<- data.frame(MITE=data4$MITE_in_DAP,name="r_4")
counts_5<- data.frame(MITE=data5$MITE_in_DAP,name="r_5")

df<-rbind(counts_M,counts_1,counts_2,counts_3,counts_4,counts_5)
head(df)
nrow(df)
# Convert 'name' to factor
df$name <- factor(df$name)
# Check the levels
levels(df$name)


#Compute summary statistics
group_by(df, name) %>%
  summarise(
    count = n(),
    mean = mean(MITE, na.rm = TRUE),
    sd = sd(MITE, na.rm = TRUE),
    median = median(MITE, na.rm = TRUE),
    IQR = IQR(MITE, na.rm = TRUE)
  )


man_col <- c("red", "grey80","gray70","gray60","gray50","gray40")


df %>%
  ggplot( aes(x=name, y=MITE, fill=name)) +
  geom_boxplot() +
  #  scale_fill_viridis(discrete = TRUE, alpha=0.6) +
  geom_jitter(color="black", size=0.4, alpha=0.9) +
  theme_bw() +
  theme(
    legend.position="none",
    plot.title = element_text(size=11)
  ) +
  scale_fill_manual(values = man_col)+
  ggtitle(datan) +
  xlab("")+
  ylab("The proportion of DAP peak (LHY BS) covered by MITE/MITE-like sequence")+
  stat_summary(
    fun.data = stat_box_data,
    geom = "text",
    hjust = 0.5,
    vjust = 0.9)


pdf_file_name=paste0(datan,"_violinproportion_of_MITE_in_DAP_summary.pdf")

pdf(file=pdf_file_name)

df %>%
  ggplot( aes(x=name, y=MITE, fill=name)) +
  geom_violin() +
  #  scale_fill_viridis(discrete = TRUE, alpha=0.6) +
  geom_jitter(color="black", size=0.4, alpha=0.9) +
  theme_bw() +
  theme(
    legend.position="none",
    plot.title = element_text(size=11)
  ) +
  scale_fill_manual(values = man_col)+
  ggtitle(datan) +
  xlab("")+
  ylab("The proportion of DAP peak (LHY BS) covered by MITE/MITE-like sequence")+
  stat_summary(
    fun.data = stat_box_data,
    geom = "text",
    hjust = 0.5,
    vjust = 0.9)

dev.off()

# Performing Kruskal-Wallis test
result = kruskal.test(MITE ~ name,
                      data = df)
print(result)

#Kruskal-Wallis chi-squared 

pw_test<-pairwise.wilcox.test(df$MITE, df$name,
                     p.adjust.method = "BH")


# Extract p-values
p_values <- pw_test$p.value


# plot p-values
pdf_file_name=paste0(datan,"_negative_log10 p-values of a pairwise.wilcox.test_MH_rice.pdf")

pdf(file=pdf_file_name)
log10_p_values=-log10(pw_test$p.value)
#corrplot(as.matrix(log10_p_values),is.corr=F, method = 'color')
#corrplot(as.matrix(p_values),is.corr=F, method = 'square', type = 'lower')
corrplot(as.matrix(log10_p_values),is.corr=F, method = 'shade', type = 'lower',tl.col='black',
         title=paste0("-log10 p-values of a pairwise wilcox test: ",datan),
         mar=c(0,0,2,0))
dev.off()
