# Supplementary material for: Cis-regulatory effects of carrot miniature inverted-repeat transposable elements on the expression of genes controlled by LHY/RVE transcription factors
Source: Hortic Res. 2026 Jan 2;13(4):uhaf360. doi: 10.1093/hr/uhaf360 (PMC13102513; doi:10.1093/hr/uhaf360)
Supplement: Web_Material_uhaf360 [file web_material_uhaf360.zip › STables_MITE_LHY_HR_rev1.xlsx]

## Sheet: STable1
Stable 1. Annotation of carrot MITEs
Chromosome	MITE start	MITE end	MITE family	MITE_group	Genomic localization	Gene name
DCARv3_Chr1	1	356	460.MH_v3_TSDun_15	UC	intergenic	na
DCARv3_Chr1	3857	4250	460.MH_v3_TSDun_15	UC	intergenic	na
DCARv3_Chr1	12924	13318	460.MH_v3_TSDun_15	UC	intergenic	na
DCARv3_Chr1	25475	25869	460.MH_v3_TSDun_15	UC	intergenic	na
DCARv3_Chr1	29442	29835	460.MH_v3_TSDun_15	UC	intergenic	na
DCARv3_Chr1	33354	33739	460.MH_v3_TSDun_15	UC	intergenic	na
DCARv3_Chr1	53326	53577	16.DcS9_1	Stowaway	intergenic	na
DCARv3_Chr1	54060	55228	320.Mu_TSD9_1_1	Mutator	intergenic	na
DCARv3_Chr1	55351	55543	346.Mu_TSD9_5_2	Mutator	intergenic	na
DCARv3_Chr1	97830	98146	108.Tourist_7_2	Tourist	intergenic	na
DCARv3_Chr1	98150	98455	109.Tourist_7_3	Tourist	intergenic	na
DCARv3_Chr1	103326	103554	113.Tourist_8_3	Tourist	upstream	gene.DCv3_Chr1.00004
DCARv3_Chr1	160155	160458	13.DcS7b	Stowaway	intergenic	na
DCARv3_Chr1	190071	190258	345.Mu_TSD9_5_1	Mutator	intergenic	na
DCARv3_Chr1	191424	191840	279.hAT_TA_36_1	hAT	intergenic	na
DCARv3_Chr1	193322	193888	472.MH_v3_TSDun_27	UC	intergenic	na
DCARv3_Chr1	938043	938589	237.hAT_TA_8	hAT	intergenic	na
DCARv3_Chr1	943080	943375	117.Tourist_10	Tourist	intergenic	na
DCARv3_Chr1	1008877	1009168	123.Tourist_13_3	Tourist	upstream	gene.DCv3_Chr1.00267
DCARv3_Chr1	1018361	1018899	237.hAT_TA_8	hAT	intergenic	na
DCARv3_Chr1	1023409	1023702	117.Tourist_10	Tourist	introns	gene.DCv3_Chr1.00268
DCARv3_Chr1	1057299	1057603	117.Tourist_10	Tourist	introns	gene.DCv3_Chr1.00270
DCARv3_Chr1	1059850	1060422	472.MH_v3_TSDun_27	UC	downstream	gene.DCv3_Chr1.00270
DCARv3_Chr1	1062694	1063561	315.MuTA_13	Mutator	intergenic	na
DCARv3_Chr1	1063579	1064445	315.MuTA_13	Mutator	intergenic	na
DCARv3_Chr1	1065784	1066076	33.DcS24	Stowaway	intergenic	na
DCARv3_Chr1	1066147	1066795	314.MuTA_12	Mutator	intergenic	na
DCARv3_Chr1	1067194	1067451	18.DcS10_1	Stowaway	upstream	gene.DCv3_Chr1.00271
DCARv3_Chr1	1096171	1096361	20.DcS11	Stowaway	downstream	gene.DCv3_Chr1.00275
DCARv3_Chr1	1097562	1098039	165.hAT_4_7	hAT	introns	gene.DCv3_Chr1.00275
DCARv3_Chr1	1100305	1101413	125.Tourist_15	Tourist	upstream	gene.DCv3_Chr1.00276
DCARv3_Chr1	1101973	1102386	232.hAT_TA_3	hAT	upstream	gene.DCv3_Chr1.00277
DCARv3_Chr1	1114318	1114563	122.Tourist_13_2	Tourist	downstream	gene.DCv3_Chr1.00280
DCARv3_Chr1	1116835	1117280	238.hAT_TA_9	hAT	intergenic	na
DCARv3_Chr1	1117365	1117690	123.Tourist_13_3	Tourist	intergenic	na
DCARv3_Chr1	1125413	1125996	301.MT_v3_hAT_25	hAT	intergenic	na
DCARv3_Chr1	1139570	1139848	107.Tourist_7_1	Tourist	downstream	gene.DCv3_Chr1.00282
DCARv3_Chr1	1167582	1168136	501.MT_v3_TSDun_56	UC	downstream	gene.DCv3_Chr1.00288
DCARv3_Chr1	1168312	1168562	9.DcS6_1	Stowaway	downstream	gene.DCv3_Chr1.00288
DCARv3_Chr1	1181686	1181848	111.Tourist_8_1	Tourist	cds	gene.DCv3_Chr1.00290
DCARv3_Chr1	1195588	1195992	506.MT_v3_TSDun_61	UC	upstream	gene.DCv3_Chr1.00293
DCARv3_Chr1	1206660	1206902	122.Tourist_13_2	Tourist	downstream	gene.DCv3_Chr1.00293
DCARv3_Chr1	1212589	1212775	159.hAT_4_1	hAT	downstream	gene.DCv3_Chr1.00294
DCARv3_Chr1	1214574	1214827	18.DcS10_1	Stowaway	upstream	gene.DCv3_Chr1.00294
DCARv3_Chr1	1214878	1215051	20.DcS11	Stowaway	upstream	gene.DCv3_Chr1.00294
DCARv3_Chr1	1225222	1226024	506.MT_v3_TSDun_61	UC	upstream	gene.DCv3_Chr1.00295
DCARv3_Chr1	1231796	1232049	16.DcS9_1	Stowaway	intergenic	na
DCARv3_Chr1	1233270	1233907	324.Mu_TSD9_1_5	Mutator	intergenic	na
DCARv3_Chr1	1266585	1267032	311.MuTA_9	Mutator	upstream	gene.DCv3_Chr1.00302
DCARv3_Chr1	1267971	1268342	246.hAT_TA_17	hAT	intergenic	na
DCARv3_Chr1	1279498	1279721	63.MT_v3_DcS54	Stowaway	downstream	gene.DCv3_Chr1.00303
DCARv3_Chr1	1279753	1279952	486.MT_v3_TSDun_41	UC	downstream	gene.DCv3_Chr1.00304
DCARv3_Chr1	1280025	1280329	13.DcS7b	Stowaway	downstream	gene.DCv3_Chr1.00304
DCARv3_Chr1	1300126	1300765	324.Mu_TSD9_1_5	Mutator	downstream	gene.DCv3_Chr1.00309
DCARv3_Chr1	1307433	1307884	437.Mu_TSDun_pu2	Mutator	intergenic	na
DCARv3_Chr1	1309371	1309663	155.hAT_3_3	hAT	downstream	gene.DCv3_Chr1.00310
DCARv3_Chr1	1319127	1319423	117.Tourist_10	Tourist	upstream	gene.DCv3_Chr1.00311
DCARv3_Chr1	1322889	1323195	24.DcS15	Stowaway	intergenic	na
DCARv3_Chr1	1324021	1324395	68.Tourist_1_1	Tourist	intergenic	na
DCARv3_Chr1	1326554	1327007	125.Tourist_15	Tourist	downstream	gene.DCv3_Chr1.00312
DCARv3_Chr1	1329531	1329787	16.DcS9_1	Stowaway	upstream	gene.DCv3_Chr1.00312
DCARv3_Chr1	1329840	1330067	16.DcS9_1	Stowaway	upstream	gene.DCv3_Chr1.00312
DCARv3_Chr1	1330313	1330490	20.DcS11	Stowaway	upstream	gene.DCv3_Chr1.00312
DCARv3_Chr1	1330884	1331188	3.DcS2	Stowaway	upstream	gene.DCv3_Chr1.00313
DCARv3_Chr1	1333488	1333944	451.TSDun_6	UC	introns	gene.DCv3_Chr1.00313
DCARv3_Chr1	1334335	1334792	451.TSDun_6	UC	introns	gene.DCv3_Chr1.00313
DCARv3_Chr1	1338008	1338356	276.hAT_TA_35_1	hAT	introns	gene.DCv3_Chr1.00313
DCARv3_Chr1	1354428	1355149	254.hAT_TA_25	hAT	upstream	gene.DCv3_Chr1.00314
DCARv3_Chr1	1372497	1372736	9.DcS6_1	Stowaway	intergenic	na
DCARv3_Chr1	1377642	1377903	25.DcS16	Stowaway	intergenic	na
DCARv3_Chr1	1377974	1378214	22.DcS13	Stowaway	intergenic	na
DCARv3_Chr1	1378643	1378830	4.DcS3_1	Stowaway	intergenic	na
DCARv3_Chr1	1380656	1381000	102.Tourist_5_3	Tourist	intergenic	na
DCARv3_Chr1	1382188	1382444	16.DcS9_1	Stowaway	intergenic	na
DCARv3_Chr1	1405480	1406706	321.Mu_TSD9_1_2	Mutator	upstream	gene.DCv3_Chr1.00317
DCARv3_Chr1	1423716	1424124	172.hAT_9_3	hAT	upstream	gene.DCv3_Chr1.00320
DCARv3_Chr1	1431749	1432058	15.DcS8	Stowaway	intergenic	na
DCARv3_Chr1	1432089	1433085	190.hAT_10_6	hAT	intergenic	na
DCARv3_Chr1	1463085	1463639	501.MT_v3_TSDun_56	UC	upstream	gene.DCv3_Chr1.00324
DCARv3_Chr1	1482859	1483039	20.DcS11	Stowaway	upstream	gene.DCv3_Chr1.00329
DCARv3_Chr1	1486114	1486393	107.Tourist_7_1	Tourist	introns	gene.DCv3_Chr1.00329
DCARv3_Chr1	1491761	1492128	172.hAT_9_3	hAT	downstream	gene.DCv3_Chr1.00330
DCARv3_Chr1	1492976	1493229	26.DcS17	Stowaway	upstream	gene.DCv3_Chr1.00331
DCARv3_Chr1	1493261	1493449	111.Tourist_8_1	Tourist	upstream	gene.DCv3_Chr1.00331
DCARv3_Chr1	1507557	1507962	147.Tourist_37	Tourist	downstream	gene.DCv3_Chr1.00334
DCARv3_Chr1	1510934	1511188	16.DcS9_1	Stowaway	introns	gene.DCv3_Chr1.00334
DCARv3_Chr1	1513046	1513605	501.MT_v3_TSDun_56	UC	upstream	gene.DCv3_Chr1.00335
DCARv3_Chr1	1528612	1528832	17.DcS9_2	Stowaway	intergenic	na
DCARv3_Chr1	1532053	1532514	125.Tourist_15	Tourist	upstream	gene.DCv3_Chr1.00338
DCARv3_Chr1	1584824	1585074	46.DcS37	Stowaway	intergenic	na
DCARv3_Chr1	1585503	1585849	381.Mu_TSD9_12_7	Mutator	intergenic	na
DCARv3_Chr1	1621769	1622247	275.hAT_TA_34_8	hAT	intergenic	na
DCARv3_Chr1	1647025	1647421	85.Tourist_2_8	Tourist	downstream	gene.DCv3_Chr1.00358
DCARv3_Chr1	1654286	1654681	125.Tourist_15	Tourist	upstream	gene.DCv3_Chr1.00359
DCARv3_Chr1	1677742	1677983	22.DcS13	Stowaway	downstream	gene.DCv3_Chr1.00364
DCARv3_Chr1	1680551	1680854	13.DcS7b	Stowaway	introns	gene.DCv3_Chr1.00364
DCARv3_Chr1	1689140	1689596	125.Tourist_15	Tourist	upstream	gene.DCv3_Chr1.00365
DCARv3_Chr1	1690301	1690546	122.Tourist_13_2	Tourist	intergenic	na
DCARv3_Chr1	1692461	1692738	107.Tourist_7_1	Tourist	intergenic	na
DCARv3_Chr1	1695328	1695642	91.Tourist_3_2	Tourist	upstream	gene.DCv3_Chr1.00366
DCARv3_Chr1	1695824	1696124	15.DcS8	Stowaway	upstream	gene.DCv3_Chr1.00366
DCARv3_Chr1	1701180	1701389	122.Tourist_13_2	Tourist	upstream	gene.DCv3_Chr1.00367
DCARv3_Chr1	1709950	1710169	121.Tourist_13_1	Tourist	introns	gene.DCv3_Chr1.00369
DCARv3_Chr1	1716778	1717325	167.hAT_6	hAT	introns	gene.DCv3_Chr1.00372
DCARv3_Chr1	1723102	1723498	506.MT_v3_TSDun_61	UC	upstream	gene.DCv3_Chr1.00374
DCARv3_Chr1	1726465	1726880	507.MT_v3_TSDun_62	UC	upstream	gene.DCv3_Chr1.00375
DCARv3_Chr1	1743223	1743472	9.DcS6_1	Stowaway	intergenic	na
DCARv3_Chr1	1745657	1745901	9.DcS6_1	Stowaway	intergenic	na
DCARv3_Chr1	1746908	1747391	504.MT_v3_TSDun_59	UC	intergenic	na
DCARv3_Chr1	1748635	1748863	122.Tourist_13_2	Tourist	intergenic	na
DCARv3_Chr1	1749222	1749478	26.DcS17	Stowaway	intergenic	na
DCARv3_Chr1	1751042	1751291	9.DcS6_1	Stowaway	upstream	gene.DCv3_Chr1.00378
DCARv3_Chr1	1772915	1773278	69.Tourist_1_2	Tourist	upstream	gene.DCv3_Chr1.00382
DCARv3_Chr1	1811177	1811435	18.DcS10_1	Stowaway	upstream	gene.DCv3_Chr1.00386
DCARv3_Chr1	1811440	1811960	339.Mu_TSD9_2_9	Mutator	upstream	gene.DCv3_Chr1.00386
DCARv3_Chr1	1812154	1812528	101.Tourist_5_2	Tourist	upstream	gene.DCv3_Chr1.00386
DCARv3_Chr1	1826493	1826773	1.DcS1_1	Stowaway	downstream	gene.DCv3_Chr1.00389
DCARv3_Chr1	1828171	1828834	334.Mu_TSD9_2_4	Mutator	introns	gene.DCv3_Chr1.00389
DCARv3_Chr1	1831413	1831711	117.Tourist_10	Tourist	introns	gene.DCv3_Chr1.00389
DCARv3_Chr1	1834466	1834777	8.DcS5	Stowaway	introns	gene.DCv3_Chr1.00389
DCARv3_Chr1	1839924	1840369	309.MuTA_7	Mutator	intergenic	na
DCARv3_Chr1	1895283	1895797	351.Mu_TSD9_7_1	Mutator	introns	gene.DCv3_Chr1.00393
DCARv3_Chr1	1915128	1915665	402.Mu_TSD10_1_3	Mutator	introns	gene.DCv3_Chr1.00395
DCARv3_Chr1	1934025	1934403	304.MuTA_2	Mutator	upstream	gene.DCv3_Chr1.00400
DCARv3_Chr1	1935646	1936469	431.Mu_TSD10_6_3	Mutator	upstream	gene.DCv3_Chr1.00401
DCARv3_Chr1	1941258	1941538	1.DcS1_1	Stowaway	upstream	gene.DCv3_Chr1.00402
DCARv3_Chr1	1948756	1949106	30.DcS21	Stowaway	downstream	gene.DCv3_Chr1.00403
DCARv3_Chr1	1955460	1955771	8.DcS5	Stowaway	upstream	gene.DCv3_Chr1.00404
DCARv3_Chr1	1966894	1967055	434.Mu_TSD9_pu1_1	Mutator	downstream	gene.DCv3_Chr1.00406
DCARv3_Chr1	1969848	1970761	397.MH_v3_Mu_TSD9_22	Mutator	upstream	gene.DCv3_Chr1.00406
DCARv3_Chr1	1972695	1972937	122.Tourist_13_2	Tourist	downstream	gene.DCv3_Chr1.00407
DCARv3_Chr1	1976990	1977178	345.Mu_TSD9_5_1	Mutator	downstream	gene.DCv3_Chr1.00408
DCARv3_Chr1	1977680	1978091	232.hAT_TA_3	hAT	downstream	gene.DCv3_Chr1.00408
DCARv3_Chr1	1981066	1981364	3.DcS2	Stowaway	upstream	gene.DCv3_Chr1.00408
DCARv3_Chr1	2018830	2019029	349.Mu_TSD9_6_2	Mutator	intergenic	na
DCARv3_Chr1	2048751	2048925	348.Mu_TSD9_6_1	Mutator	downstream	gene.DCv3_Chr1.00415
DCARv3_Chr1	2055268	2055453	121.Tourist_13_1	Tourist	downstream	gene.DCv3_Chr1.00416
DCARv3_Chr1	2074781	2075388	247.hAT_TA_18	hAT	downstream	gene.DCv3_Chr1.00419
DCARv3_Chr1	2076715	2077121	310.MuTA_8	Mutator	intergenic	na
DCARv3_Chr1	2077184	2077441	18.DcS10_1	Stowaway	intergenic	na
DCARv3_Chr1	2077916	2078133	121.Tourist_13_1	Tourist	upstream	gene.DCv3_Chr1.00420
DCARv3_Chr1	2080801	2081104	13.DcS7b	Stowaway	introns	gene.DCv3_Chr1.00420
DCARv3_Chr1	2082162	2082537	509.MT_v3_TSDun_64	UC	downstream	gene.DCv3_Chr1.00420
DCARv3_Chr1	2095431	2095894	125.Tourist_15	Tourist	introns	gene.DCv3_Chr1.00421
DCARv3_Chr1	2100214	2100467	18.DcS10_1	Stowaway	upstream	gene.DCv3_Chr1.00422
DCARv3_Chr1	2100472	2100698	18.DcS10_1	Stowaway	upstream	gene.DCv3_Chr1.00422
DCARv3_Chr1	2104909	2105220	8.DcS5	Stowaway	intergenic	na
DCARv3_Chr1	2111890	2112286	80.Tourist_2_3	Tourist	downstream	gene.DCv3_Chr1.00424
DCARv3_Chr1	2114661	2115031	76.Tourist_1_9	Tourist	upstream	gene.DCv3_Chr1.00424
DCARv3_Chr1	2115663	2115895	21.DcS12	Stowaway	upstream	gene.DCv3_Chr1.00424
DCARv3_Chr1	2116640	2116940	3.DcS2	Stowaway	downstream	gene.DCv3_Chr1.00425
DCARv3_Chr1	2150139	2150523	506.MT_v3_TSDun_61	UC	upstream	gene.DCv3_Chr1.00432
DCARv3_Chr1	2157433	2157668	9.DcS6_1	Stowaway	intergenic	na
DCARv3_Chr1	2157973	2158349	172.hAT_9_3	hAT	intergenic	na
DCARv3_Chr1	2159950	2160325	105.Tourist_5_6	Tourist	upstream	gene.DCv3_Chr1.00433
DCARv3_Chr1	2161310	2161613	3.DcS2	Stowaway	upstream	gene.DCv3_Chr1.00433
DCARv3_Chr1	2173137	2173589	125.Tourist_15	Tourist	downstream	gene.DCv3_Chr1.00437
DCARv3_Chr1	2179510	2180189	332.Mu_TSD9_2_2	Mutator	intergenic	na
DCARv3_Chr1	2181573	2181821	9.DcS6_1	Stowaway	downstream	gene.DCv3_Chr1.00438
DCARv3_Chr1	2189660	2189940	1.DcS1_1	Stowaway	upstream	gene.DCv3_Chr1.00440
DCARv3_Chr1	2190155	2190363	31.DcS22	Stowaway	upstream	gene.DCv3_Chr1.00440
DCARv3_Chr1	2192312	2192532	113.Tourist_8_3	Tourist	introns	gene.DCv3_Chr1.00441
DCARv3_Chr1	2193071	2193481	469.MH_v3_TSDun_24	UC	introns	gene.DCv3_Chr1.00441
DCARv3_Chr1	2203539	2204070	252.hAT_TA_23	hAT	upstream	gene.DCv3_Chr1.00443
DCARv3_Chr1	2206740	2207547	489.MT_v3_TSDun_44	UC	downstream	gene.DCv3_Chr1.00443
DCARv3_Chr1	2212568	2212729	488.MT_v3_TSDun_43	UC	introns	gene.DCv3_Chr1.00444
DCARv3_Chr1	2220792	2221042	60.MT_v3_DcS51	Stowaway	upstream	gene.DCv3_Chr1.00445
DCARv3_Chr1	2221421	2221764	172.hAT_9_3	hAT	upstream	gene.DCv3_Chr1.00445
DCARv3_Chr1	2234723	2235029	24.DcS15	Stowaway	upstream	gene.DCv3_Chr1.00446
DCARv3_Chr1	2244727	2244931	121.Tourist_13_1	Tourist	intergenic	na
DCARv3_Chr1	2254530	2254715	159.hAT_4_1	hAT	introns	gene.DCv3_Chr1.00449
DCARv3_Chr1	2256596	2256774	151.hAT_1_1	hAT	downstream	gene.DCv3_Chr1.00449
DCARv3_Chr1	2260278	2260794	275.hAT_TA_34_8	hAT	downstream	gene.DCv3_Chr1.00450
DCARv3_Chr1	2269268	2269623	30.DcS21	Stowaway	downstream	gene.DCv3_Chr1.00452
DCARv3_Chr1	2269970	2270193	16.DcS9_1	Stowaway	downstream	gene.DCv3_Chr1.00453
DCARv3_Chr1	2293055	2293660	236.hAT_TA_7	hAT	upstream	gene.DCv3_Chr1.00457
DCARv3_Chr1	2316603	2316853	9.DcS6_1	Stowaway	upstream	gene.DCv3_Chr1.00460
DCARv3_Chr1	2327868	2328337	511.MT_v3_TSDun_66	UC	introns	gene.DCv3_Chr1.00461
DCARv3_Chr1	2345364	2345598	5.DcS3_2	Stowaway	introns	gene.DCv3_Chr1.00462
DCARv3_Chr1	2372292	2372464	348.Mu_TSD9_6_1	Mutator	intergenic	na
DCARv3_Chr1	2372546	2372826	1.DcS1_1	Stowaway	intergenic	na
DCARv3_Chr1	2382382	2382742	67.Krak	Tourist	downstream	gene.DCv3_Chr1.00468
DCARv3_Chr1	2404141	2404283	448.TSDun_3	UC	introns	gene.DCv3_Chr1.00470
DCARv3_Chr1	2404337	2404487	448.TSDun_3	UC	introns	gene.DCv3_Chr1.00470
DCARv3_Chr1	2406432	2406564	448.TSDun_3	UC	introns	gene.DCv3_Chr1.00470
DCARv3_Chr1	2406631	2406754	448.TSDun_3	UC	introns	gene.DCv3_Chr1.00470
DCARv3_Chr1	2418067	2418306	121.Tourist_13_1	Tourist	intergenic	na
DCARv3_Chr1	2418446	2418746	13.DcS7b	Stowaway	intergenic	na
DCARv3_Chr1	2445522	2445811	7.DcS4_2	Stowaway	introns	gene.DCv3_Chr1.00473
DCARv3_Chr1	2449324	2449713	506.MT_v3_TSDun_61	UC	downstream	gene.DCv3_Chr1.00473
DCARv3_Chr1	2450151	2450428	15.DcS8	Stowaway	downstream	gene.DCv3_Chr1.00474
DCARv3_Chr1	2454381	2454684	13.DcS7b	Stowaway	upstream	gene.DCv3_Chr1.00474
DCARv3_Chr1	2455226	2455460	31.DcS22	Stowaway	upstream	gene.DCv3_Chr1.00474
DCARv3_Chr1	2456591	2457102	305.MuTA_3	Mutator	intergenic	na
DCARv3_Chr1	2457128	2457562	311.MuTA_9	Mutator	intergenic	na
DCARv3_Chr1	2458263	2458647	83.Tourist_2_6	Tourist	upstream	gene.DCv3_Chr1.00475
DCARv3_Chr1	2507116	2507396	107.Tourist_7_1	Tourist	introns	gene.DCv3_Chr1.00481
DCARv3_Chr1	2511788	2512031	9.DcS6_1	Stowaway	upstream	gene.DCv3_Chr1.00482
DCARv3_Chr1	2535894	2536398	351.Mu_TSD9_7_1	Mutator	upstream	gene.DCv3_Chr1.00485
DCARv3_Chr1	2547727	2548117	125.Tourist_15	Tourist	downstream	gene.DCv3_Chr1.00487
DCARv3_Chr1	2552045	2552316	32.DcS23	Stowaway	introns	gene.DCv3_Chr1.00487
DCARv3_Chr1	2574684	2575279	112.Tourist_8_2	Tourist	upstream	gene.DCv3_Chr1.00490
DCARv3_Chr1	2575533	2575794	12.DcS7a	Stowaway	upstream	gene.DCv3_Chr1.00490
DCARv3_Chr1	2589875	2590082	21.DcS12	Stowaway	upstream	gene.DCv3_Chr1.00493
DCARv3_Chr1	2604542	2604792	16.DcS9_1	Stowaway	upstream	gene.DCv3_Chr1.00496
DCARv3_Chr1	2605250	2605613	136.Tourist_26	Tourist	upstream	gene.DCv3_Chr1.00496
DCARv3_Chr1	2606393	2606638	122.Tourist_13_2	Tourist	introns	gene.DCv3_Chr1.00496
DCARv3_Chr1	2611616	2611841	122.Tourist_13_2	Tourist	upstream	gene.DCv3_Chr1.00497
DCARv3_Chr1	2623771	2624455	442.TSD2_1_CACTA_2	UC	upstream	gene.DCv3_Chr1.00498
DCARv3_Chr1	2624920	2625221	1.DcS1_1	Stowaway	upstream	gene.DCv3_Chr1.00499
DCARv3_Chr1	2632981	2633284	13.DcS7b	Stowaway	intergenic	na
DCARv3_Chr1	2633643	2633884	16.DcS9_1	Stowaway	intergenic	na
DCARv3_Chr1	2638864	2639453	325.Mu_TSD9_1_6	Mutator	intergenic	na
DCARv3_Chr1	2643125	2643596	411.Mu_TSD10_4_3	Mutator	intergenic	na
DCARv3_Chr1	2647042	2647297	28.DcS19	Stowaway	intergenic	na
DCARv3_Chr1	2650357	2650783	309.MuTA_7	Mutator	intergenic	na
DCARv3_Chr1	2661853	2662140	27.DcS18	Stowaway	introns	gene.DCv3_Chr1.00502
DCARv3_Chr1	2692875	2693156	1.DcS1_1	Stowaway	introns	gene.DCv3_Chr1.00505
DCARv3_Chr1	2697477	2697778	3.DcS2	Stowaway	downstream	gene.DCv3_Chr1.00506
DCARv3_Chr1	2703575	2703834	18.DcS10_1	Stowaway	introns	gene.DCv3_Chr1.00507
DCARv3_Chr1	2703905	2704163	18.DcS10_1	Stowaway	introns	gene.DCv3_Chr1.00507
DCARv3_Chr1	2706325	2706628	24.DcS15	Stowaway	downstream	gene.DCv3_Chr1.00507
DCARv3_Chr1	2706837	2707317	312.MuTA_10	Mutator	intergenic	na
DCARv3_Chr1	2707330	2707767	309.MuTA_7	Mutator	intergenic	na
DCARv3_Chr1	2719034	2719339	24.DcS15	Stowaway	downstream	gene.DCv3_Chr1.00508
DCARv3_Chr1	2720887	2721145	18.DcS10_1	Stowaway	intergenic	na
DCARv3_Chr1	2722714	2723025	3.DcS2	Stowaway	intergenic	na
DCARv3_Chr1	2723962	2724177	16.DcS9_1	Stowaway	intergenic	na
DCARv3_Chr1	2724757	2725039	1.DcS1_1	Stowaway	intergenic	na
DCARv3_Chr1	2725591	2725840	9.DcS6_1	Stowaway	intergenic	na
DCARv3_Chr1	2728266	2728720	166.hAT_5	hAT	intergenic	na
DCARv3_Chr1	2732638	2733341	250.hAT_TA_21	hAT	intergenic	na
DCARv3_Chr1	2733621	2733970	97.Tourist_4_1	Tourist	intergenic	na
DCARv3_Chr1	2734477	2734812	30.DcS21	Stowaway	intergenic	na
DCARv3_Chr1	2735155	2735405	25.DcS16	Stowaway	intergenic	na
DCARv3_Chr1	2739435	2740182	254.hAT_TA_25	hAT	intergenic	na
DCARv3_Chr1	2741029	2742399	462.MH_v3_TSDun_17	UC	intergenic	na
DCARv3_Chr1	2754998	2755321	446.TSDun_1	UC	intergenic	na
DCARv3_Chr1	2757723	2758084	67.Krak	Tourist	upstream	gene.DCv3_Chr1.00511
DCARv3_Chr1	2764116	2764350	21.DcS12	Stowaway	intergenic	na
DCARv3_Chr1	2782116	2782341	122.Tourist_13_2	Tourist	upstream	gene.DCv3_Chr1.00513
DCARv3_Chr1	2783534	2784193	414.Mu_TSD10_4_6	Mutator	upstream	gene.DCv3_Chr1.00514
DCARv3_Chr1	2797037	2797458	311.MuTA_9	Mutator	downstream	gene.DCv3_Chr1.00515
DCARv3_Chr1	2809804	2810464	444.TSD2_1_CACTA_4	UC	intergenic	na
DCARv3_Chr1	2835728	2836055	193.hAT_11_2	hAT	downstream	gene.DCv3_Chr1.00518
DCARv3_Chr1	2851358	2851784	304.MuTA_2	Mutator	downstream	gene.DCv3_Chr1.00519
DCARv3_Chr1	2852048	2852417	246.hAT_TA_17	hAT	downstream	gene.DCv3_Chr1.00519
DCARv3_Chr1	2854787	2855247	125.Tourist_15	Tourist	intergenic	na
DCARv3_Chr1	2855503	2856037	505.MT_v3_TSDun_60	UC	upstream	gene.DCv3_Chr1.00520
DCARv3_Chr1	2856250	2856629	100.Tourist_5_1	Tourist	upstream	gene.DCv3_Chr1.00520
DCARv3_Chr1	2865665	2866047	104.Tourist_5_5	Tourist	introns	gene.DCv3_Chr1.00520
DCARv3_Chr1	2867132	2867384	10.DcS6_2	Stowaway	introns	gene.DCv3_Chr1.00520
DCARv3_Chr1	2872159	2872585	304.MuTA_2	Mutator	introns	gene.DCv3_Chr1.00520
DCARv3_Chr1	2875351	2875543	346.Mu_TSD9_5_2	Mutator	introns	gene.DCv3_Chr1.00520
DCARv3_Chr1	2898115	2898418	3.DcS2	Stowaway	introns	gene.DCv3_Chr1.00520
DCARv3_Chr1	2913014	2913342	446.TSDun_1	UC	downstream	gene.DCv3_Chr1.00521
DCARv3_Chr1	2914138	2914466	234.hAT_TA_5	hAT	upstream	gene.DCv3_Chr1.00521
DCARv3_Chr1	2915905	2916163	16.DcS9_1	Stowaway	downstream	gene.DCv3_Chr1.00522
DCARv3_Chr1	2930678	2930970	33.DcS24	Stowaway	upstream	gene.DCv3_Chr1.00524
DCARv3_Chr1	2941267	2941498	122.Tourist_13_2	Tourist	downstream	gene.DCv3_Chr1.00527
DCARv3_Chr1	2953616	2953826	486.MT_v3_TSDun_41	UC	downstream	gene.DCv3_Chr1.00529
DCARv3_Chr1	2965334	2965960	222.hAT_15	hAT	introns	gene.DCv3_Chr1.00530
DCARv3_Chr1	2982393	2982656	34.DcS25	Stowaway	intergenic	na
DCARv3_Chr1	2982943	2983349	246.hAT_TA_17	hAT	intergenic	na
DCARv3_Chr1	2987748	2988006	18.DcS10_1	Stowaway	intergenic	na
DCARv3_Chr1	2990199	2990687	511.MT_v3_TSDun_66	UC	intergenic	na
DCARv3_Chr1	2995164	2995409	122.Tourist_13_2	Tourist	upstream	gene.DCv3_Chr1.00532
DCARv3_Chr1	3010160	3010356	111.Tourist_8_1	Tourist	introns	gene.DCv3_Chr1.00534
DCARv3_Chr1	3016964	3017490	505.MT_v3_TSDun_60	UC	intergenic	na
DCARv3_Chr1	3017862	3018150	13.DcS7b	Stowaway	intergenic	na
DCARv3_Chr1	3031188	3031531	89.Tourist_2_12	Tourist	downstream	gene.DCv3_Chr1.00536
DCARv3_Chr1	3042985	3043240	18.DcS10_1	Stowaway	intergenic	na
DCARv3_Chr1	3046190	3046552	68.Tourist_1_1	Tourist	upstream	gene.DCv3_Chr1.00538
DCARv3_Chr1	3046978	3047336	69.Tourist_1_2	Tourist	upstream	gene.DCv3_Chr1.00538
DCARv3_Chr1	3089717	3089938	21.DcS12	Stowaway	intergenic	na
DCARv3_Chr1	3095491	3095887	506.MT_v3_TSDun_61	UC	intergenic	na
DCARv3_Chr1	3100766	3101047	1.DcS1_1	Stowaway	intergenic	na
DCARv3_Chr1	3108364	3108585	21.DcS12	Stowaway	intergenic	na
DCARv3_Chr1	3115468	3115799	303.MuTA_1	Mutator	intergenic	na
DCARv3_Chr1	3119824	3120286	125.Tourist_15	Tourist	intergenic	na
DCARv3_Chr1	3124003	3124224	21.DcS12	Stowaway	intergenic	na
DCARv3_Chr1	3129793	3130196	506.MT_v3_TSDun_61	UC	intergenic	na
DCARv3_Chr1	3134375	3134651	8.DcS5	Stowaway	downstream	gene.DCv3_Chr1.00542
DCARv3_Chr1	3150609	3150830	21.DcS12	Stowaway	intergenic	na
DCARv3_Chr1	3156356	3157062	506.MT_v3_TSDun_61	UC	intergenic	na
DCARv3_Chr1	3161406	3161681	8.DcS5	Stowaway	intergenic	na
DCARv3_Chr1	3162154	3162509	308.MuTA_6	Mutator	intergenic	na
DCARv3_Chr1	3167623	3167847	21.DcS12	Stowaway	intergenic	na
DCARv3_Chr1	3172445	3172839	506.MT_v3_TSDun_61	UC	intergenic	na
DCARv3_Chr1	3209792	3210115	86.Tourist_2_9	Tourist	intergenic	na
DCARv3_Chr1	3210515	3210961	238.hAT_TA_9	hAT	intergenic	na
DCARv3_Chr1	3226734	3227057	86.Tourist_2_9	Tourist	intergenic	na
DCARv3_Chr1	3255725	3256048	86.Tourist_2_9	Tourist	intergenic	na
DCARv3_Chr1	3273802	3274363	501.MT_v3_TSDun_56	UC	intergenic	na
DCARv3_Chr1	3275265	3275599	30.DcS21	Stowaway	intergenic	na
DCARv3_Chr1	3276161	3276369	514.MT_v3_TSDun_69	UC	intergenic	na
DCARv3_Chr1	3277530	3277774	39.DcS30	Stowaway	upstream	gene.DCv3_Chr1.00547
DCARv3_Chr1	3332630	3333030	506.MT_v3_TSDun_61	UC	upstream	gene.DCv3_Chr1.00549
DCARv3_Chr1	3341504	3341902	506.MT_v3_TSDun_61	UC	intergenic	na
DCARv3_Chr1	3342194	3342491	8.DcS5	Stowaway	intergenic	na
DCARv3_Chr1	3343256	3343492	122.Tourist_13_2	Tourist	intergenic	na
DCARv3_Chr1	3345490	3345740	9.DcS6_1	Stowaway	upstream	gene.DCv3_Chr1.00550
DCARv3_Chr1	3345791	3346063	12.DcS7a	Stowaway	upstream	gene.DCv3_Chr1.00550
DCARv3_Chr1	3347831	3348061	122.Tourist_13_2	Tourist	downstream	gene.DCv3_Chr1.00550
DCARv3_Chr1	3348507	3348766	22.DcS13	Stowaway	downstream	gene.DCv3_Chr1.00550
DCARv3_Chr1	3349455	3349704	22.DcS13	Stowaway	intergenic	na
DCARv3_Chr1	3353860	3354323	235.hAT_TA_6	hAT	intergenic	na
DCARv3_Chr1	3354566	3354820	25.DcS16	Stowaway	intergenic	na
DCARv3_Chr1	3365393	3365741	172.hAT_9_3	hAT	intergenic	na
DCARv3_Chr1	3365742	3366022	1.DcS1_1	Stowaway	intergenic	na
DCARv3_Chr1	3398241	3398884	253.hAT_TA_24	hAT	intergenic	na
DCARv3_Chr1	3415394	3415900	401.Mu_TSD10_1_2	Mutator	introns	gene.DCv3_Chr1.00555
DCARv3_Chr1	3417857	3418748	315.MuTA_13	Mutator	downstream	gene.DCv3_Chr1.00555
DCARv3_Chr1	3423564	3423745	159.hAT_4_1	hAT	upstream	gene.DCv3_Chr1.00557
DCARv3_Chr1	3442143	3442534	183.hAT_10_2	hAT	cds	gene.DCv3_Chr1.00560
DCARv3_Chr1	3444850	3445223	509.MT_v3_TSDun_64	UC	upstream	gene.DCv3_Chr1.00562
DCARv3_Chr1	3445424	3445819	447.TSDun_2	UC	upstream	gene.DCv3_Chr1.00562
DCARv3_Chr1	3473199	3473433	4.DcS3_1	Stowaway	upstream	gene.DCv3_Chr1.00565
DCARv3_Chr1	3481511	3481894	68.Tourist_1_1	Tourist	intergenic	na
DCARv3_Chr1	3515756	3516568	489.MT_v3_TSDun_44	UC	intergenic	na
DCARv3_Chr1	3521391	3521690	155.hAT_3_3	hAT	intergenic	na
DCARv3_Chr1	3524871	3525091	121.Tourist_13_1	Tourist	intergenic	na
DCARv3_Chr1	3530545	3531107	500.MT_v3_TSDun_55	UC	intergenic	na
DCARv3_Chr1	3533530	3533824	115.Tourist_9_1	Tourist	intergenic	na
DCARv3_Chr1	3535300	3535857	500.MT_v3_TSDun_55	UC	intergenic	na
DCARv3_Chr1	3572589	3573052	235.hAT_TA_6	hAT	upstream	gene.DCv3_Chr1.00573
DCARv3_Chr1	3573470	3573922	125.Tourist_15	Tourist	upstream	gene.DCv3_Chr1.00574
DCARv3_Chr1	3598970	3599218	10.DcS6_2	Stowaway	introns	gene.DCv3_Chr1.00575
DCARv3_Chr1	3600715	3601044	144.Tourist_34	Tourist	introns	gene.DCv3_Chr1.00575
DCARv3_Chr1	3601089	3601768	332.Mu_TSD9_2_2	Mutator	introns	gene.DCv3_Chr1.00575
DCARv3_Chr1	3610381	3610661	171.hAT_9_2	hAT	downstream	gene.DCv3_Chr1.00577
DCARv3_Chr1	3613187	3613462	1.DcS1_1	Stowaway	upstream	gene.DCv3_Chr1.00577
DCARv3_Chr1	3615513	3615875	82.Tourist_2_5	Tourist	intergenic	na
DCARv3_Chr1	3616035	3616262	63.MT_v3_DcS54	Stowaway	intergenic	na
DCARv3_Chr1	3637080	3637773	78.Tourist_2_1	Tourist	upstream	gene.DCv3_Chr1.00580
DCARv3_Chr1	3651506	3651959	125.Tourist_15	Tourist	downstream	gene.DCv3_Chr1.00582
DCARv3_Chr1	3652305	3652628	446.TSDun_1	UC	upstream	gene.DCv3_Chr1.00583
DCARv3_Chr1	3655347	3656011	314.MuTA_12	Mutator	introns	gene.DCv3_Chr1.00583
DCARv3_Chr1	3656047	3656441	460.MH_v3_TSDun_15	UC	introns	gene.DCv3_Chr1.00583
DCARv3_Chr1	3656607	3656929	446.TSDun_1	UC	introns	gene.DCv3_Chr1.00583
DCARv3_Chr1	3667796	3668076	1.DcS1_1	Stowaway	introns	gene.DCv3_Chr1.00585
DCARv3_Chr1	3676009	3676288	1.DcS1_1	Stowaway	introns	gene.DCv3_Chr1.00586
DCARv3_Chr1	3678271	3678582	8.DcS5	Stowaway	upstream	gene.DCv3_Chr1.00586
DCARv3_Chr1	3681913	3682171	18.DcS10_1	Stowaway	intergenic	na
DCARv3_Chr1	3684251	3684473	122.Tourist_13_2	Tourist	intergenic	na
DCARv3_Chr1	3702140	3702539	506.MT_v3_TSDun_61	UC	downstream	gene.DCv3_Chr1.00587
DCARv3_Chr1	3703056	3703621	305.MuTA_3	Mutator	downstream	gene.DCv3_Chr1.00588
DCARv3_Chr1	3703651	3704083	309.MuTA_7	Mutator	downstream	gene.DCv3_Chr1.00588
DCARv3_Chr1	3704104	3704403	109.Tourist_7_3	Tourist	downstream	gene.DCv3_Chr1.00588
DCARv3_Chr1	3712727	3713088	71.Tourist_1_4	Tourist	upstream	gene.DCv3_Chr1.00590
DCARv3_Chr1	3713177	3713427	9.DcS6_1	Stowaway	downstream	gene.DCv3_Chr1.00591
DCARv3_Chr1	3731801	3732237	309.MuTA_7	Mutator	intergenic	na
DCARv3_Chr1	3755395	3755757	75.Tourist_1_8	Tourist	upstream	gene.DCv3_Chr1.00598
DCARv3_Chr1	3773852	3774303	451.TSDun_6	UC	introns	gene.DCv3_Chr1.00599
DCARv3_Chr1	3774765	3775216	451.TSDun_6	UC	introns	gene.DCv3_Chr1.00599
DCARv3_Chr1	3779799	3779999	514.MT_v3_TSDun_69	UC	upstream	gene.DCv3_Chr1.00600
DCARv3_Chr1	3780313	3780593	1.DcS1_1	Stowaway	upstream	gene.DCv3_Chr1.00600
DCARv3_Chr1	3780650	3780883	4.DcS3_1	Stowaway	upstream	gene.DCv3_Chr1.00600
DCARv3_Chr1	3798266	3798677	338.Mu_TSD9_2_8	Mutator	downstream	gene.DCv3_Chr1.00604
DCARv3_Chr1	3805815	3806112	13.DcS7b	Stowaway	upstream	gene.DCv3_Chr1.00605
DCARv3_Chr1	3806759	3807086	509.MT_v3_TSDun_64	UC	intergenic	na
DCARv3_Chr1	3814601	3814878	450.TSDun_5	UC	upstream	gene.DCv3_Chr1.00607
DCARv3_Chr1	3837046	3837423	509.MT_v3_TSDun_64	UC	downstream	gene.DCv3_Chr1.00608
DCARv3_Chr1	3838045	3838255	486.MT_v3_TSDun_41	UC	upstream	gene.DCv3_Chr1.00609
DCARv3_Chr1	3872959	3873289	80.Tourist_2_3	Tourist	upstream	gene.DCv3_Chr1.00612
DCARv3_Chr1	3873294	3873653	478.MH_v3_TSDun_33	UC	upstream	gene.DCv3_Chr1.00612
DCARv3_Chr1	3877585	3877985	506.MT_v3_TSDun_61	UC	intergenic	na
DCARv3_Chr1	3884998	3885225	23.DcS14	Stowaway	downstream	gene.DCv3_Chr1.00614
DCARv3_Chr1	3889206	3889654	161.hAT_4_3	hAT	introns	gene.DCv3_Chr1.00614
DCARv3_Chr1	3895284	3895533	9.DcS6_1	Stowaway	intergenic	na
DCARv3_Chr1	3900422	3900780	79.Tourist_2_2	Tourist	intergenic	na
DCARv3_Chr1	3904533	3904846	34.DcS25	Stowaway	intergenic	na
DCARv3_Chr1	3907388	3908396	398.MH_v3_Mu_TSD9_23	Mutator	upstream	gene.DCv3_Chr1.00615
DCARv3_Chr1	3909261	3909510	22.DcS13	Stowaway	upstream	gene.DCv3_Chr1.00615
DCARv3_Chr1	3916753	3917495	489.MT_v3_TSDun_44	UC	introns	gene.DCv3_Chr1.00616
DCARv3_Chr1	3927130	3927422	24.DcS15	Stowaway	upstream	gene.DCv3_Chr1.00618
DCARv3_Chr1	3942160	3942401	22.DcS13	Stowaway	introns	gene.DCv3_Chr1.00620
DCARv3_Chr1	3956806	3957185	78.Tourist_2_1	Tourist	upstream	gene.DCv3_Chr1.00621
DCARv3_Chr1	3958135	3958371	4.DcS3_1	Stowaway	upstream	gene.DCv3_Chr1.00621
DCARv3_Chr1	3975266	3975453	487.MT_v3_TSDun_42	UC	introns	gene.DCv3_Chr1.00625
DCARv3_Chr1	3992332	3992579	22.DcS13	Stowaway	upstream	gene.DCv3_Chr1.00628
DCARv3_Chr1	4012995	4013443	309.MuTA_7	Mutator	intergenic	na
DCARv3_Chr1	4013560	4013974	310.MuTA_8	Mutator	intergenic	na
DCARv3_Chr1	4044277	4045040	255.hAT_TA_26	hAT	intergenic	na
DCARv3_Chr1	4097724	4098480	506.MT_v3_TSDun_61	UC	intergenic	na
DCARv3_Chr1	4104380	4104926	400.Mu_TSD10_1_1	Mutator	intergenic	na
DCARv3_Chr1	4135100	4135410	123.Tourist_13_3	Tourist	downstream	gene.DCv3_Chr1.00639
DCARv3_Chr1	4163770	4164182	279.hAT_TA_36_1	hAT	upstream	gene.DCv3_Chr1.00643
DCARv3_Chr1	4164321	4164555	21.DcS12	Stowaway	intergenic	na
DCARv3_Chr1	4168689	4168888	122.Tourist_13_2	Tourist	intergenic	na
DCARv3_Chr1	4169349	4169649	15.DcS8	Stowaway	intergenic	na
DCARv3_Chr1	4178301	4178495	5.DcS3_2	Stowaway	downstream	gene.DCv3_Chr1.00644
DCARv3_Chr1	4179072	4179330	22.DcS13	Stowaway	downstream	gene.DCv3_Chr1.00644
DCARv3_Chr1	4187769	4187939	348.Mu_TSD9_6_1	Mutator	upstream	gene.DCv3_Chr1.00645
DCARv3_Chr1	4188134	4188674	500.MT_v3_TSDun_55	UC	upstream	gene.DCv3_Chr1.00645
DCARv3_Chr1	4189090	4189339	22.DcS13	Stowaway	upstream	gene.DCv3_Chr1.00645
DCARv3_Chr1	4210423	4211071	243.hAT_TA_14	hAT	upstream	gene.DCv3_Chr1.00649
DCARv3_Chr1	4242665	4243375	106.Tourist_6	Tourist	intergenic	na
DCARv3_Chr1	4243670	4244328	95.Tourist_3_6	Tourist	intergenic	na
DCARv3_Chr1	4244355	4244725	82.Tourist_2_5	Tourist	intergenic	na
DCARv3_Chr1	4244795	4245021	65.MT_v3_DcS56	Stowaway	intergenic	na
DCARv3_Chr1	4248193	4248416	63.MT_v3_DcS54	Stowaway	intergenic	na
DCARv3_Chr1	4249467	4249836	78.Tourist_2_1	Tourist	intergenic	na
DCARv3_Chr1	4275596	4275854	18.DcS10_1	Stowaway	upstream	gene.DCv3_Chr1.00659
DCARv3_Chr1	4286461	4286882	310.MuTA_8	Mutator	upstream	gene.DCv3_Chr1.00660
DCARv3_Chr1	4287092	4287469	509.MT_v3_TSDun_64	UC	upstream	gene.DCv3_Chr1.00660
DCARv3_Chr1	4288173	4289077	240.hAT_TA_11	hAT	downstream	gene.DCv3_Chr1.00661
DCARv3_Chr1	4295773	4296247	503.MT_v3_TSDun_58	UC	intergenic	na
DCARv3_Chr1	4296389	4296656	485.MT_v3_TSDun_40	UC	intergenic	na
DCARv3_Chr1	4298295	4298740	309.MuTA_7	Mutator	intergenic	na
DCARv3_Chr1	4301518	4301751	231.hAT_TA_2	hAT	intergenic	na
DCARv3_Chr1	4306505	4306978	503.MT_v3_TSDun_58	UC	intergenic	na
DCARv3_Chr1	4307120	4307387	485.MT_v3_TSDun_40	UC	intergenic	na
DCARv3_Chr1	4317325	4317548	231.hAT_TA_2	hAT	intergenic	na
DCARv3_Chr1	4333530	4333751	231.hAT_TA_2	hAT	intergenic	na
DCARv3_Chr1	4346399	4346620	231.hAT_TA_2	hAT	intergenic	na
DCARv3_Chr1	4363606	4363829	231.hAT_TA_2	hAT	intergenic	na
DCARv3_Chr1	4373221	4373603	68.Tourist_1_1	Tourist	intergenic	na
DCARv3_Chr1	4375297	4375547	60.MT_v3_DcS51	Stowaway	upstream	gene.DCv3_Chr1.00663
DCARv3_Chr1	4389220	4389668	161.hAT_4_3	hAT	introns	gene.DCv3_Chr1.00664
DCARv3_Chr1	4410899	4411211	3.DcS2	Stowaway	downstream	gene.DCv3_Chr1.00667
DCARv3_Chr1	4432755	4433038	450.TSDun_5	UC	upstream	gene.DCv3_Chr1.00670
DCARv3_Chr1	4440261	4440487	23.DcS14	Stowaway	intergenic	na
DCARv3_Chr1	4465959	4466187	122.Tourist_13_2	Tourist	intergenic	na
DCARv3_Chr1	4466458	4466647	319.MT_v3_MuTA_17	Mutator	downstream	gene.DCv3_Chr1.00671
DCARv3_Chr1	4468974	4469548	305.MuTA_3	Mutator	introns	gene.DCv3_Chr1.00671
DCARv3_Chr1	4474794	4475348	501.MT_v3_TSDun_56	UC	introns	gene.DCv3_Chr1.00671
DCARv3_Chr1	4498874	4499617	230.hAT_TA_1	hAT	upstream	gene.DCv3_Chr1.00672
DCARv3_Chr1	4504435	4505113	332.Mu_TSD9_2_2	Mutator	intergenic	na
DCARv3_Chr1	4517903	4518148	22.DcS13	Stowaway	intergenic	na
DCARv3_Chr1	4518311	4518527	9.DcS6_1	Stowaway	intergenic	na
DCARv3_Chr1	4523101	4523403	1.DcS1_1	Stowaway	intergenic	na
DCARv3_Chr1	4524829	4525421	236.hAT_TA_7	hAT	intergenic	na
DCARv3_Chr1	4529124	4529606	451.TSDun_6	UC	upstream	gene.DCv3_Chr1.00673
DCARv3_Chr1	4530056	4530538	451.TSDun_6	UC	upstream	gene.DCv3_Chr1.00673
DCARv3_Chr1	4532253	4532789	239.hAT_TA_10	hAT	downstream	gene.DCv3_Chr1.00673
DCARv3_Chr1	4533551	4534270	244.hAT_TA_15	hAT	intergenic	na
DCARv3_Chr1	4534977	4535247	485.MT_v3_TSDun_40	UC	intergenic	na
DCARv3_Chr1	4572251	4572700	163.hAT_4_5	hAT	upstream	gene.DCv3_Chr1.00676
DCARv3_Chr1	4579203	4579489	208.hAT_11_17	hAT	intergenic	na
DCARv3_Chr1	4584245	4584608	67.Krak	Tourist	upstream	gene.DCv3_Chr1.00677
DCARv3_Chr1	4608672	4608973	123.Tourist_13_3	Tourist	downstream	gene.DCv3_Chr1.00679
DCARv3_Chr1	4611161	4611411	9.DcS6_1	Stowaway	downstream	gene.DCv3_Chr1.00680
DCARv3_Chr1	4634678	4634903	63.MT_v3_DcS54	Stowaway	intergenic	na
DCARv3_Chr1	4664285	4664746	125.Tourist_15	Tourist	upstream	gene.DCv3_Chr1.00687
DCARv3_Chr1	4676869	4677132	36.DcS27	Stowaway	upstream	gene.DCv3_Chr1.00689
DCARv3_Chr1	4685588	4685911	446.TSDun_1	UC	downstream	gene.DCv3_Chr1.00690
DCARv3_Chr1	4694158	4694416	18.DcS10_1	Stowaway	intergenic	na
DCARv3_Chr1	4694417	4695413	320.Mu_TSD9_1_1	Mutator	intergenic	na
DCARv3_Chr1	4699978	4700260	34.DcS25	Stowaway	intergenic	na
DCARv3_Chr1	4700281	4700501	63.MT_v3_DcS54	Stowaway	intergenic	na
DCARv3_Chr1	4732002	4732235	23.DcS14	Stowaway	upstream	gene.DCv3_Chr1.00694
DCARv3_Chr1	4741215	4741655	309.MuTA_7	Mutator	intergenic	na
DCARv3_Chr1	4747343	4747771	309.MuTA_7	Mutator	upstream	gene.DCv3_Chr1.00697
DCARv3_Chr1	4754234	4755441	141.Tourist_31	Tourist	cds	gene.DCv3_Chr1.00699
DCARv3_Chr1	4761996	4762241	122.Tourist_13_2	Tourist	upstream	gene.DCv3_Chr1.00700
DCARv3_Chr1	4763366	4763566	486.MT_v3_TSDun_41	UC	downstream	gene.DCv3_Chr1.00701
DCARv3_Chr1	4772821	4773194	68.Tourist_1_1	Tourist	downstream	gene.DCv3_Chr1.00702
DCARv3_Chr1	4774013	4774293	1.DcS1_1	Stowaway	intergenic	na
DCARv3_Chr1	4775872	4776131	231.hAT_TA_2	hAT	intergenic	na
DCARv3_Chr1	4782558	4782790	14.DcS7c	Stowaway	upstream	gene.DCv3_Chr1.00703
DCARv3_Chr1	4784249	4784779	505.MT_v3_TSDun_60	UC	intergenic	na
DCARv3_Chr1	4786287	4786657	79.Tourist_2_2	Tourist	intergenic	na
DCARv3_Chr1	4806308	4806763	503.MT_v3_TSDun_58	UC	introns	gene.DCv3_Chr1.00704
DCARv3_Chr1	4811477	4811838	80.Tourist_2_3	Tourist	upstream	gene.DCv3_Chr1.00704
DCARv3_Chr1	4846715	4846939	23.DcS14	Stowaway	downstream	gene.DCv3_Chr1.00705
DCARv3_Chr1	4848307	4848763	503.MT_v3_TSDun_58	UC	introns	gene.DCv3_Chr1.00705
DCARv3_Chr1	4851442	4852075	324.Mu_TSD9_1_5	Mutator	introns	gene.DCv3_Chr1.00705
DCARv3_Chr1	4867353	4867706	87.Tourist_2_10	Tourist	intergenic	na
DCARv3_Chr1	4868045	4868408	69.Tourist_1_2	Tourist	intergenic	na
DCARv3_Chr1	4869038	4869270	66.MT_v3_DcS57	Stowaway	intergenic	na
DCARv3_Chr1	4878488	4879240	254.hAT_TA_25	hAT	intergenic	na
DCARv3_Chr1	4887980	4888460	235.hAT_TA_6	hAT	downstream	gene.DCv3_Chr1.00709
DCARv3_Chr1	4888519	4888769	1.DcS1_1	Stowaway	downstream	gene.DCv3_Chr1.00709
DCARv3_Chr1	4901482	4901922	309.MuTA_7	Mutator	introns	gene.DCv3_Chr1.00712
DCARv3_Chr1	4909827	4910077	9.DcS6_1	Stowaway	downstream	gene.DCv3_Chr1.00714
DCARv3_Chr1	4917872	4918127	9.DcS6_1	Stowaway	upstream	gene.DCv3_Chr1.00714
DCARv3_Chr1	4939857	4940055	5.DcS3_2	Stowaway	downstream	gene.DCv3_Chr1.00717
DCARv3_Chr1	4944425	4944733	15.DcS8	Stowaway	intergenic	na
DCARv3_Chr1	4946827	4947066	16.DcS9_1	Stowaway	downstream	gene.DCv3_Chr1.00718
DCARv3_Chr1	4947188	4947403	22.DcS13	Stowaway	downstream	gene.DCv3_Chr1.00718
DCARv3_Chr1	4948119	4948417	107.Tourist_7_1	Tourist	introns	gene.DCv3_Chr1.00718
DCARv3_Chr1	4948421	4948742	108.Tourist_7_2	Tourist	introns	gene.DCv3_Chr1.00718
DCARv3_Chr1	4958056	4958459	307.MuTA_5	Mutator	downstream	gene.DCv3_Chr1.00719
DCARv3_Chr1	4959257	4959509	9.DcS6_1	Stowaway	downstream	gene.DCv3_Chr1.00720
DCARv3_Chr1	4962262	4962584	108.Tourist_7_2	Tourist	upstream	gene.DCv3_Chr1.00720
DCARv3_Chr1	4964618	4964989	117.Tourist_10	Tourist	downstream	gene.DCv3_Chr1.00721
DCARv3_Chr1	4972423	4972662	122.Tourist_13_2	Tourist	downstream	gene.DCv3_Chr1.00722
DCARv3_Chr1	4979359	4979626	13.DcS7b	Stowaway	upstream	gene.DCv3_Chr1.00722
DCARv3_Chr1	4979628	4979930	13.DcS7b	Stowaway	upstream	gene.DCv3_Chr1.00722
DCARv3_Chr1	4987506	4987817	8.DcS5	Stowaway	intergenic	na
DCARv3_Chr1	4989874	4990194	123.Tourist_13_3	Tourist	intergenic	na
DCARv3_Chr1	5000270	5000642	78.Tourist_2_1	Tourist	upstream	gene.DCv3_Chr1.00725
DCARv3_Chr1	5002932	5003103	20.DcS11	Stowaway	intergenic	na
DCARv3_Chr1	5015130	5015319	319.MT_v3_MuTA_17	Mutator	upstream	gene.DCv3_Chr1.00727
DCARv3_Chr1	5037706	5037951	122.Tourist_13_2	Tourist	upstream	gene.DCv3_Chr1.00732
DCARv3_Chr1	5053027	5053213	153.hAT_3_1	hAT	downstream	gene.DCv3_Chr1.00734
DCARv3_Chr1	5067403	5067785	68.Tourist_1_1	Tourist	introns	gene.DCv3_Chr1.00738
DCARv3_Chr1	5072432	5072656	122.Tourist_13_2	Tourist	upstream	gene.DCv3_Chr1.00739
DCARv3_Chr1	5073085	5073548	125.Tourist_15	Tourist	upstream	gene.DCv3_Chr1.00739
DCARv3_Chr1	5084298	5084601	13.DcS7b	Stowaway	intergenic	na
DCARv3_Chr1	5086255	5086428	434.Mu_TSD9_pu1_1	Mutator	intergenic	na
DCARv3_Chr1	5092936	5093352	310.MuTA_8	Mutator	downstream	gene.DCv3_Chr1.00741
DCARv3_Chr1	5094182	5094463	27.DcS18	Stowaway	downstream	gene.DCv3_Chr1.00741
DCARv3_Chr1	5096413	5096726	96.Tourist_3_7	Tourist	downstream	gene.DCv3_Chr1.00742
DCARv3_Chr1	5097853	5098420	306.MuTA_4	Mutator	downstream	gene.DCv3_Chr1.00742
DCARv3_Chr1	5102819	5102998	154.hAT_3_2	hAT	cds	gene.DCv3_Chr1.00742
DCARv3_Chr1	5103428	5103620	345.Mu_TSD9_5_1	Mutator	introns	gene.DCv3_Chr1.00742
DCARv3_Chr1	5106324	5106760	309.MuTA_7	Mutator	upstream	gene.DCv3_Chr1.00742
DCARv3_Chr1	5109319	5109672	47.DcS38	Stowaway	upstream	gene.DCv3_Chr1.00743
DCARv3_Chr1	5127138	5127372	63.MT_v3_DcS54	Stowaway	upstream	gene.DCv3_Chr1.00746
DCARv3_Chr1	5155121	5155345	63.MT_v3_DcS54	Stowaway	upstream	gene.DCv3_Chr1.00752
DCARv3_Chr1	5182494	5182955	125.Tourist_15	Tourist	intergenic	na
DCARv3_Chr1	5184502	5184864	88.Tourist_2_11	Tourist	intergenic	na
DCARv3_Chr1	5185044	5185222	435.Mu_TSDun_pu1_2	Mutator	intergenic	na
DCARv3_Chr1	5188026	5188304	7.DcS4_2	Stowaway	intergenic	na
DCARv3_Chr1	5189059	5189288	122.Tourist_13_2	Tourist	intergenic	na
DCARv3_Chr1	5190823	5191568	230.hAT_TA_1	hAT	intergenic	na
DCARv3_Chr1	5192011	5192423	232.hAT_TA_3	hAT	intergenic	na
DCARv3_Chr1	5215476	5215925	343.Mu_TSD9_4_1	Mutator	intergenic	na
DCARv3_Chr1	5224312	5224869	501.MT_v3_TSDun_56	UC	intergenic	na
DCARv3_Chr1	5226913	5227091	435.Mu_TSDun_pu1_2	Mutator	intergenic	na
DCARv3_Chr1	5230367	5230801	311.MuTA_9	Mutator	intergenic	na
DCARv3_Chr1	5231222	5231451	122.Tourist_13_2	Tourist	intergenic	na
DCARv3_Chr1	5237997	5238672	253.hAT_TA_24	hAT	intergenic	na
DCARv3_Chr1	5244966	5245501	501.MT_v3_TSDun_56	UC	intergenic	na
DCARv3_Chr1	5253952	5254254	3.DcS2	Stowaway	intergenic	na
DCARv3_Chr1	5280785	5281054	34.DcS25	Stowaway	intergenic	na
DCARv3_Chr1	5281135	5281321	346.Mu_TSD9_5_2	Mutator	intergenic	na
DCARv3_Chr1	5319512	5320126	247.hAT_TA_18	hAT	intergenic	na
DCARv3_Chr1	5326318	5326504	346.Mu_TSD9_5_2	Mutator	intergenic	na
DCARv3_Chr1	5336267	5336526	18.DcS10_1	Stowaway	intergenic	na
DCARv3_Chr1	5370906	5371207	24.DcS15	Stowaway	intergenic	na
DCARv3_Chr1	5372304	5372667	69.Tourist_1_2	Tourist	downstream	gene.DCv3_Chr1.00760
DCARv3_Chr1	5389618	5389897	13.DcS7b	Stowaway	downstream	gene.DCv3_Chr1.00763
DCARv3_Chr1	5389958	5390144	113.Tourist_8_3	Tourist	downstream	gene.DCv3_Chr1.00763
DCARv3_Chr1	5395608	5396003	80.Tourist_2_3	Tourist	introns	gene.DCv3_Chr1.00764
DCARv3_Chr1	5428660	5429218	501.MT_v3_TSDun_56	UC	downstream	gene.DCv3_Chr1.00767
DCARv3_Chr1	5436599	5436981	506.MT_v3_TSDun_61	UC	intergenic	na
DCARv3_Chr1	5437015	5437651	324.Mu_TSD9_1_5	Mutator	intergenic	na
DCARv3_Chr1	5445257	5445639	68.Tourist_1_1	Tourist	intergenic	na
DCARv3_Chr1	5452248	5452882	331.Mu_TSD9_2_1	Mutator	upstream	gene.DCv3_Chr1.00771
DCARv3_Chr1	5459258	5459492	21.DcS12	Stowaway	intergenic	na
DCARv3_Chr1	5474563	5475121	501.MT_v3_TSDun_56	UC	intergenic	na
DCARv3_Chr1	5494797	5495259	125.Tourist_15	Tourist	intergenic	na
DCARv3_Chr1	5537310	5537520	63.MT_v3_DcS54	Stowaway	downstream	gene.DCv3_Chr1.00773
DCARv3_Chr1	5653166	5653429	36.DcS27	Stowaway	intergenic	na
DCARv3_Chr1	5679360	5679623	36.DcS27	Stowaway	intergenic	na
DCARv3_Chr1	5696458	5696721	36.DcS27	Stowaway	intergenic	na
DCARv3_Chr1	5713561	5713824	36.DcS27	Stowaway	intergenic	na
DCARv3_Chr1	5736146	5736409	36.DcS27	Stowaway	intergenic	na
DCARv3_Chr1	5744651	5745076	198.hAT_11_7	hAT	intergenic	na
DCARv3_Chr1	5762873	5763334	125.Tourist_15	Tourist	intergenic	na
DCARv3_Chr1	5787635	5787934	107.Tourist_7_1	Tourist	downstream	gene.DCv3_Chr1.00780
DCARv3_Chr1	5791221	5791470	22.DcS13	Stowaway	intergenic	na
DCARv3_Chr1	5802502	5802957	451.TSDun_6	UC	introns	gene.DCv3_Chr1.00782
DCARv3_Chr1	5803423	5803876	451.TSDun_6	UC	introns	gene.DCv3_Chr1.00782
DCARv3_Chr1	5810431	5810662	121.Tourist_13_1	Tourist	downstream	gene.DCv3_Chr1.00783
DCARv3_Chr1	5819870	5820248	506.MT_v3_TSDun_61	UC	upstream	gene.DCv3_Chr1.00784
DCARv3_Chr1	5840643	5840916	231.hAT_TA_2	hAT	upstream	gene.DCv3_Chr1.00787
DCARv3_Chr1	5859860	5860051	345.Mu_TSD9_5_1	Mutator	downstream	gene.DCv3_Chr1.00788
DCARv3_Chr1	5880292	5880713	506.MT_v3_TSDun_61	UC	downstream	gene.DCv3_Chr1.00793
DCARv3_Chr1	5883076	5883390	91.Tourist_3_2	Tourist	intergenic	na
DCARv3_Chr1	5888681	5888960	450.TSDun_5	UC	upstream	gene.DCv3_Chr1.00794
DCARv3_Chr1	5910940	5911243	24.DcS15	Stowaway	downstream	gene.DCv3_Chr1.00798
DCARv3_Chr1	5925605	5925967	70.Tourist_1_3	Tourist	upstream	gene.DCv3_Chr1.00800
DCARv3_Chr1	5931517	5931758	122.Tourist_13_2	Tourist	upstream	gene.DCv3_Chr1.00801
DCARv3_Chr1	5931922	5932646	274.hAT_TA_34_7	hAT	upstream	gene.DCv3_Chr1.00801
DCARv3_Chr1	5934473	5934645	111.Tourist_8_1	Tourist	introns	gene.DCv3_Chr1.00801
DCARv3_Chr1	5937864	5938321	503.MT_v3_TSDun_58	UC	upstream	gene.DCv3_Chr1.00802
DCARv3_Chr1	5946155	5946456	15.DcS8	Stowaway	downstream	gene.DCv3_Chr1.00803
DCARv3_Chr1	5946482	5946666	121.Tourist_13_1	Tourist	downstream	gene.DCv3_Chr1.00803
DCARv3_Chr1	5947513	5947774	12.DcS7a	Stowaway	intergenic	na
DCARv3_Chr1	5948947	5949181	4.DcS3_1	Stowaway	intergenic	na
DCARv3_Chr1	5950415	5950815	506.MT_v3_TSDun_61	UC	upstream	gene.DCv3_Chr1.00804
DCARv3_Chr1	5951863	5952174	8.DcS5	Stowaway	upstream	gene.DCv3_Chr1.00804
DCARv3_Chr1	5955444	5956108	314.MuTA_12	Mutator	downstream	gene.DCv3_Chr1.00804
DCARv3_Chr1	5997508	5997711	122.Tourist_13_2	Tourist	upstream	gene.DCv3_Chr1.00813
DCARv3_Chr1	6020474	6021252	273.hAT_TA_34_6	hAT	upstream	gene.DCv3_Chr1.00816
DCARv3_Chr1	6040092	6040299	5.DcS3_2	Stowaway	intergenic	na
DCARv3_Chr1	6040359	6040579	231.hAT_TA_2	hAT	intergenic	na
DCARv3_Chr1	6041806	6042227	90.Tourist_3_1	Tourist	intergenic	na
DCARv3_Chr1	6054754	6055325	501.MT_v3_TSDun_56	UC	intergenic	na
DCARv3_Chr1	6071295	6071544	22.DcS13	Stowaway	intergenic	na
DCARv3_Chr1	6071563	6071826	26.DcS17	Stowaway	intergenic	na
DCARv3_Chr1	6072577	6072848	32.DcS23	Stowaway	intergenic	na
DCARv3_Chr1	6086980	6087217	120.Tourist_12	Tourist	upstream	gene.DCv3_Chr1.00821
DCARv3_Chr1	6095818	6096009	486.MT_v3_TSDun_41	UC	upstream	gene.DCv3_Chr1.00822
DCARv3_Chr1	6116532	6116947	310.MuTA_8	Mutator	intergenic	na
DCARv3_Chr1	6119687	6119986	109.Tourist_7_3	Tourist	intergenic	na
DCARv3_Chr1	6120952	6121385	511.MT_v3_TSDun_66	UC	intergenic	na
DCARv3_Chr1	6127390	6127610	63.MT_v3_DcS54	Stowaway	downstream	gene.DCv3_Chr1.00825
DCARv3_Chr1	6131623	6132175	497.MT_v3_TSDun_52	UC	introns	gene.DCv3_Chr1.00825
DCARv3_Chr1	6133124	6133515	232.hAT_TA_3	hAT	introns	gene.DCv3_Chr1.00825
DCARv3_Chr1	6138965	6139264	15.DcS8	Stowaway	upstream	gene.DCv3_Chr1.00825
DCARv3_Chr1	6139915	6140152	514.MT_v3_TSDun_69	UC	upstream	gene.DCv3_Chr1.00825
DCARv3_Chr1	6142597	6142852	14.DcS7c	Stowaway	intergenic	na
DCARv3_Chr1	6184558	6185220	302.MT_v3_hAT_26	hAT	introns	gene.DCv3_Chr1.00828
DCARv3_Chr1	6196218	6196600	182.hAT_10_3	hAT	intergenic	na
DCARv3_Chr1	6205098	6205681	302.MT_v3_hAT_26	hAT	intergenic	na
DCARv3_Chr1	6227024	6227318	33.DcS24	Stowaway	upstream	gene.DCv3_Chr1.00831
DCARv3_Chr1	6227964	6228346	68.Tourist_1_1	Tourist	upstream	gene.DCv3_Chr1.00831
DCARv3_Chr1	6230462	6230712	9.DcS6_1	Stowaway	upstream	gene.DCv3_Chr1.00832
DCARv3_Chr1	6233844	6234238	157.hAT_3_5	hAT	introns	gene.DCv3_Chr1.00832
DCARv3_Chr1	6237581	6237903	108.Tourist_7_2	Tourist	downstream	gene.DCv3_Chr1.00833
DCARv3_Chr1	6248231	6248534	13.DcS7b	Stowaway	upstream	gene.DCv3_Chr1.00835
DCARv3_Chr1	6248552	6248747	319.MT_v3_MuTA_17	Mutator	upstream	gene.DCv3_Chr1.00835
DCARv3_Chr1	6248798	6249027	21.DcS12	Stowaway	upstream	gene.DCv3_Chr1.00835
DCARv3_Chr1	6252228	6252540	95.Tourist_3_6	Tourist	intergenic	na
DCARv3_Chr1	6258367	6258637	114.Tourist_8_4	Tourist	introns	gene.DCv3_Chr1.00836
DCARv3_Chr1	6264376	6264567	111.Tourist_8_1	Tourist	introns	gene.DCv3_Chr1.00837
DCARv3_Chr1	6270471	6270833	82.Tourist_2_5	Tourist	upstream	gene.DCv3_Chr1.00838
DCARv3_Chr1	6271156	6271490	87.Tourist_2_10	Tourist	upstream	gene.DCv3_Chr1.00838
DCARv3_Chr1	6271686	6272037	87.Tourist_2_10	Tourist	upstream	gene.DCv3_Chr1.00838
DCARv3_Chr1	6272041	6272399	86.Tourist_2_9	Tourist	intergenic	na
DCARv3_Chr1	6279074	6279457	81.Tourist_2_4	Tourist	intergenic	na
DCARv3_Chr1	6289848	6290222	81.Tourist_2_4	Tourist	intergenic	na
DCARv3_Chr1	6308363	6308620	18.DcS10_1	Stowaway	upstream	gene.DCv3_Chr1.00840
DCARv3_Chr1	6312211	6312521	8.DcS5	Stowaway	introns	gene.DCv3_Chr1.00840
DCARv3_Chr1	6345663	6346035	70.Tourist_1_3	Tourist	upstream	gene.DCv3_Chr1.00848
DCARv3_Chr1	6346810	6347077	36.DcS27	Stowaway	downstream	gene.DCv3_Chr1.00849
DCARv3_Chr1	6354140	6354420	1.DcS1_1	Stowaway	upstream	gene.DCv3_Chr1.00849
DCARv3_Chr1	6385368	6386279	240.hAT_TA_11	hAT	intergenic	na
DCARv3_Chr1	6389472	6390023	400.Mu_TSD10_1_1	Mutator	intergenic	na
DCARv3_Chr1	6390823	6391125	1.DcS1_1	Stowaway	upstream	gene.DCv3_Chr1.00852
DCARv3_Chr1	6397093	6397479	506.MT_v3_TSDun_61	UC	downstream	gene.DCv3_Chr1.00852
DCARv3_Chr1	6407522	6407883	67.Krak	Tourist	intergenic	na
DCARv3_Chr1	6427668	6428030	67.Krak	Tourist	downstream	gene.DCv3_Chr1.00858
DCARv3_Chr1	6500803	6501074	32.DcS23	Stowaway	upstream	gene.DCv3_Chr1.00864
DCARv3_Chr1	6501132	6501365	21.DcS12	Stowaway	upstream	gene.DCv3_Chr1.00864
DCARv3_Chr1	6510446	6510732	53.DcS44	Stowaway	intergenic	na
DCARv3_Chr1	6551091	6551342	16.DcS9_1	Stowaway	intergenic	na
DCARv3_Chr1	6551825	6552992	320.Mu_TSD9_1_1	Mutator	intergenic	na
DCARv3_Chr1	6553115	6553307	346.Mu_TSD9_5_2	Mutator	intergenic	na
DCARv3_Chr1	6573959	6574213	16.DcS9_1	Stowaway	intergenic	na
DCARv3_Chr1	6582586	6582876	15.DcS8	Stowaway	intergenic	na
DCARv3_Chr1	6632837	6633023	20.DcS11	Stowaway	upstream	gene.DCv3_Chr1.00875
DCARv3_Chr1	6635505	6635920	125.Tourist_15	Tourist	downstream	gene.DCv3_Chr1.00876
DCARv3_Chr1	6673551	6673844	15.DcS8	Stowaway	intergenic	na
DCARv3_Chr1	6699059	6699686	496.MT_v3_TSDun_51	UC	downstream	gene.DCv3_Chr1.00878
DCARv3_Chr1	6703237	6703491	16.DcS9_1	Stowaway	intergenic	na
DCARv3_Chr1	6726382	6726637	6.DcS4_1	Stowaway	intergenic	na
DCARv3_Chr1	6740405	6740802	506.MT_v3_TSDun_61	UC	upstream	gene.DCv3_Chr1.00880
DCARv3_Chr1	6740892	6741572	493.MT_v3_TSDun_48	UC	upstream	gene.DCv3_Chr1.00881
DCARv3_Chr1	6752128	6752528	506.MT_v3_TSDun_61	UC	upstream	gene.DCv3_Chr1.00882
DCARv3_Chr1	6764764	6765020	25.DcS16	Stowaway	downstream	gene.DCv3_Chr1.00883
DCARv3_Chr1	6774188	6774446	18.DcS10_1	Stowaway	upstream	gene.DCv3_Chr1.00884
DCARv3_Chr1	6780131	6780460	234.hAT_TA_5	hAT	upstream	gene.DCv3_Chr1.00885
DCARv3_Chr1	6780541	6780912	79.Tourist_2_2	Tourist	upstream	gene.DCv3_Chr1.00885
DCARv3_Chr1	6791418	6791668	9.DcS6_1	Stowaway	downstream	gene.DCv3_Chr1.00885
DCARv3_Chr1	6819332	6819580	9.DcS6_1	Stowaway	downstream	gene.DCv3_Chr1.00889
DCARv3_Chr1	6826801	6827658	202.hAT_11_11	hAT	introns	gene.DCv3_Chr1.00889
DCARv3_Chr1	6846490	6846930	160.hAT_4_2	hAT	introns	gene.DCv3_Chr1.00890
DCARv3_Chr1	6854350	6854752	506.MT_v3_TSDun_61	UC	intergenic	na
DCARv3_Chr1	6855743	6855989	60.MT_v3_DcS51	Stowaway	intergenic	na
DCARv3_Chr1	6857776	6858090	8.DcS5	Stowaway	intergenic	na
DCARv3_Chr1	6862903	6863227	3.DcS2	Stowaway	intergenic	na
DCARv3_Chr1	6864411	6864645	4.DcS3_1	Stowaway	intergenic	na
DCARv3_Chr1	6880834	6881178	102.Tourist_5_3	Tourist	introns	gene.DCv3_Chr1.00891
DCARv3_Chr1	6916993	6917269	450.TSDun_5	UC	introns	gene.DCv3_Chr1.00892
DCARv3_Chr1	6973183	6973602	304.MuTA_2	Mutator	introns	gene.DCv3_Chr1.00897
DCARv3_Chr1	6977267	6977559	27.DcS18	Stowaway	upstream	gene.DCv3_Chr1.00897
DCARv3_Chr1	6977645	6977807	434.Mu_TSD9_pu1_1	Mutator	upstream	gene.DCv3_Chr1.00897
DCARv3_Chr1	6978850	6979056	486.MT_v3_TSDun_41	UC	intergenic	na
DCARv3_Chr1	6996771	6997053	3.DcS2	Stowaway	intergenic	na
DCARv3_Chr1	7007385	7007694	15.DcS8	Stowaway	upstream	gene.DCv3_Chr1.00899
DCARv3_Chr1	7009758	7010207	170.hAT_9_1	hAT	intergenic	na
DCARv3_Chr1	7015972	7016454	451.TSDun_6	UC	intergenic	na
DCARv3_Chr1	7018657	7019110	125.Tourist_15	Tourist	intergenic	na
DCARv3_Chr1	7023925	7024143	122.Tourist_13_2	Tourist	upstream	gene.DCv3_Chr1.00900
DCARv3_Chr1	7048307	7048857	501.MT_v3_TSDun_56	UC	downstream	gene.DCv3_Chr1.00901
DCARv3_Chr1	7052469	7052719	9.DcS6_1	Stowaway	upstream	gene.DCv3_Chr1.00901
DCARv3_Chr1	7060205	7060657	125.Tourist_15	Tourist	upstream	gene.DCv3_Chr1.00902
DCARv3_Chr1	7061953	7062136	154.hAT_3_2	hAT	intergenic	na
DCARv3_Chr1	7070678	7070902	514.MT_v3_TSDun_69	UC	upstream	gene.DCv3_Chr1.00904
DCARv3_Chr1	7109461	7109741	1.DcS1_1	Stowaway	intergenic	na
DCARv3_Chr1	7137301	7138046	233.hAT_TA_4	hAT	introns	gene.DCv3_Chr1.00905
DCARv3_Chr1	7139174	7139391	9.DcS6_1	Stowaway	downstream	gene.DCv3_Chr1.00905
DCARv3_Chr1	7139924	7140177	231.hAT_TA_2	hAT	downstream	gene.DCv3_Chr1.00905
DCARv3_Chr1	7174956	7175209	25.DcS16	Stowaway	intergenic	na
DCARv3_Chr1	7176833	7177274	57.MH_v3_DcS48	Stowaway	upstream	gene.DCv3_Chr1.00907
DCARv3_Chr1	7179183	7179375	345.Mu_TSD9_5_1	Mutator	downstream	gene.DCv3_Chr1.00907
DCARv3_Chr1	7185593	7186146	168.hAT_7	hAT	introns	gene.DCv3_Chr1.00909
DCARv3_Chr1	7193439	7193833	80.Tourist_2_3	Tourist	introns	gene.DCv3_Chr1.00909
DCARv3_Chr1	7215902	7216456	500.MT_v3_TSDun_55	UC	upstream	gene.DCv3_Chr1.00910
DCARv3_Chr1	7220288	7220857	323.Mu_TSD9_1_4	Mutator	downstream	gene.DCv3_Chr1.00910
DCARv3_Chr1	7222833	7223091	18.DcS10_1	Stowaway	intergenic	na
DCARv3_Chr1	7249088	7249487	506.MT_v3_TSDun_61	UC	intergenic	na
DCARv3_Chr1	7258232	7258491	35.DcS26	Stowaway	intergenic	na
DCARv3_Chr1	7268281	7268624	117.Tourist_10	Tourist	introns	gene.DCv3_Chr1.00914
DCARv3_Chr1	7276975	7277385	311.MuTA_9	Mutator	introns	gene.DCv3_Chr1.00914
DCARv3_Chr1	7277403	7277841	311.MuTA_9	Mutator	introns	gene.DCv3_Chr1.00914
DCARv3_Chr1	7278308	7278735	304.MuTA_2	Mutator	introns	gene.DCv3_Chr1.00914
DCARv3_Chr1	7278791	7279222	447.TSDun_2	UC	introns	gene.DCv3_Chr1.00914
DCARv3_Chr1	7284661	7284961	67.Krak	Tourist	downstream	gene.DCv3_Chr1.00915
DCARv3_Chr1	7292653	7293065	507.MT_v3_TSDun_62	UC	introns	gene.DCv3_Chr1.00916
DCARv3_Chr1	7294696	7294944	22.DcS13	Stowaway	introns	gene.DCv3_Chr1.00916
DCARv3_Chr1	7304052	7304435	81.Tourist_2_4	Tourist	introns	gene.DCv3_Chr1.00916
DCARv3_Chr1	7308355	7308555	9.DcS6_1	Stowaway	upstream	gene.DCv3_Chr1.00916
DCARv3_Chr1	7309949	7310210	12.DcS7a	Stowaway	upstream	gene.DCv3_Chr1.00916
DCARv3_Chr1	7348153	7348342	347.Mu_TSD9_5_3	Mutator	introns	gene.DCv3_Chr1.00919
DCARv3_Chr1	7349174	7349630	451.TSDun_6	UC	introns	gene.DCv3_Chr1.00919
DCARv3_Chr1	7357544	7357779	4.DcS3_1	Stowaway	upstream	gene.DCv3_Chr1.00919
DCARv3_Chr1	7363779	7364224	238.hAT_TA_9	hAT	downstream	gene.DCv3_Chr1.00920
DCARv3_Chr1	7364354	7364587	514.MT_v3_TSDun_69	UC	downstream	gene.DCv3_Chr1.00920
DCARv3_Chr1	7373811	7374385	305.MuTA_3	Mutator	intergenic	na
DCARv3_Chr1	7374445	7374857	447.TSDun_2	UC	intergenic	na
DCARv3_Chr1	7375475	7376218	230.hAT_TA_1	hAT	intergenic	na
DCARv3_Chr1	7387243	7387898	68.Tourist_1_1	Tourist	downstream	gene.DCv3_Chr1.00921
DCARv3_Chr1	7387915	7388218	76.Tourist_1_9	Tourist	downstream	gene.DCv3_Chr1.00921
DCARv3_Chr1	7388262	7388735	400.Mu_TSD10_1_1	Mutator	downstream	gene.DCv3_Chr1.00921
DCARv3_Chr1	7391605	7391774	319.MT_v3_MuTA_17	Mutator	upstream	gene.DCv3_Chr1.00922
DCARv3_Chr1	7405697	7406186	451.TSDun_6	UC	upstream	gene.DCv3_Chr1.00925
DCARv3_Chr1	7408646	7409132	451.TSDun_6	UC	downstream	gene.DCv3_Chr1.00925
DCARv3_Chr1	7440086	7440304	121.Tourist_13_1	Tourist	upstream	gene.DCv3_Chr1.00930
DCARv3_Chr1	7441788	7442068	1.DcS1_1	Stowaway	introns	gene.DCv3_Chr1.00930
DCARv3_Chr1	7474868	7475099	122.Tourist_13_2	Tourist	intergenic	na
DCARv3_Chr1	7475523	7475772	9.DcS6_1	Stowaway	intergenic	na
DCARv3_Chr1	7537761	7538061	107.Tourist_7_1	Tourist	intergenic	na
DCARv3_Chr1	7539113	7540108	190.hAT_10_6	hAT	intergenic	na
DCARv3_Chr1	7547528	7547717	111.Tourist_8_1	Tourist	introns	gene.DCv3_Chr1.00934
DCARv3_Chr1	7564801	7564943	448.TSDun_3	UC	intergenic	na
DCARv3_Chr1	7571225	7571562	456.TSDun_11	UC	introns	gene.DCv3_Chr1.00939
DCARv3_Chr1	7587364	7588099	230.hAT_TA_1	hAT	introns	gene.DCv3_Chr1.00939
DCARv3_Chr1	7601184	7601461	107.Tourist_7_1	Tourist	introns	gene.DCv3_Chr1.00939
DCARv3_Chr1	7604161	7604544	68.Tourist_1_1	Tourist	intergenic	na
DCARv3_Chr1	7618506	7618739	514.MT_v3_TSDun_69	UC	introns	gene.DCv3_Chr1.00940
DCARv3_Chr1	7620201	7620489	109.Tourist_7_3	Tourist	introns	gene.DCv3_Chr1.00940
DCARv3_Chr1	7647354	7647539	121.Tourist_13_1	Tourist	upstream	gene.DCv3_Chr1.00944
DCARv3_Chr1	7649848	7650046	486.MT_v3_TSDun_41	UC	downstream	gene.DCv3_Chr1.00944
DCARv3_Chr1	7654168	7654479	117.Tourist_10	Tourist	upstream	gene.DCv3_Chr1.00945
DCARv3_Chr1	7654811	7655014	486.MT_v3_TSDun_41	UC	upstream	gene.DCv3_Chr1.00945
DCARv3_Chr1	7656400	7656850	309.MuTA_7	Mutator	intergenic	na
DCARv3_Chr1	7687000	7687197	486.MT_v3_TSDun_41	UC	intergenic	na
DCARv3_Chr1	7691318	7691628	117.Tourist_10	Tourist	upstream	gene.DCv3_Chr1.00946
DCARv3_Chr1	7691960	7692162	486.MT_v3_TSDun_41	UC	upstream	gene.DCv3_Chr1.00946
DCARv3_Chr1	7693544	7693991	309.MuTA_7	Mutator	intergenic	na
DCARv3_Chr1	7707431	7707871	311.MuTA_9	Mutator	intergenic	na
DCARv3_Chr1	7709756	7710330	305.MuTA_3	Mutator	intergenic	na
DCARv3_Chr1	7710359	7711014	314.MuTA_12	Mutator	intergenic	na
DCARv3_Chr1	7712220	7712490	408.Mu_TSD10_3	Mutator	intergenic	na
DCARv3_Chr1	7713277	7713828	339.Mu_TSD9_2_9	Mutator	intergenic	na
DCARv3_Chr1	7714673	7715068	460.MH_v3_TSDun_15	UC	intergenic	na
DCARv3_Chr1	7721312	7721778	309.MuTA_7	Mutator	intergenic	na
DCARv3_Chr1	7732632	7733200	306.MuTA_4	Mutator	intergenic	na
DCARv3_Chr1	7733968	7734542	305.MuTA_3	Mutator	intergenic	na
DCARv3_Chr1	7735675	7735912	514.MT_v3_TSDun_69	UC	intergenic	na
DCARv3_Chr1	7736766	7737315	339.Mu_TSD9_2_9	Mutator	intergenic	na
DCARv3_Chr1	7796852	7797315	125.Tourist_15	Tourist	intergenic	na
DCARv3_Chr1	7817413	7817983	500.MT_v3_TSDun_55	UC	intergenic	na
DCARv3_Chr1	7819727	7819998	485.MT_v3_TSDun_40	UC	downstream	gene.DCv3_Chr1.00948
DCARv3_Chr1	7845960	7846185	514.MT_v3_TSDun_69	UC	upstream	gene.DCv3_Chr1.00951
DCARv3_Chr1	7846339	7846600	12.DcS7a	Stowaway	downstream	gene.DCv3_Chr1.00952
DCARv3_Chr1	7869700	7869973	32.DcS23	Stowaway	upstream	gene.DCv3_Chr1.00956
DCARv3_Chr1	7945436	7945860	90.Tourist_3_1	Tourist	upstream	gene.DCv3_Chr1.00962
DCARv3_Chr1	7946107	7946403	107.Tourist_7_1	Tourist	upstream	gene.DCv3_Chr1.00962
DCARv3_Chr1	7951137	7951387	9.DcS6_1	Stowaway	downstream	gene.DCv3_Chr1.00963
DCARv3_Chr1	7984764	7984995	63.MT_v3_DcS54	Stowaway	intergenic	na
DCARv3_Chr1	7987208	7987667	125.Tourist_15	Tourist	intergenic	na
DCARv3_Chr1	7987671	7988050	125.Tourist_15	Tourist	intergenic	na
DCARv3_Chr1	7988659	7989214	501.MT_v3_TSDun_56	UC	upstream	gene.DCv3_Chr1.00964
DCARv3_Chr1	7989258	7989486	122.Tourist_13_2	Tourist	upstream	gene.DCv3_Chr1.00964
DCARv3_Chr1	8002197	8002538	82.Tourist_2_5	Tourist	upstream	gene.DCv3_Chr1.00965
DCARv3_Chr1	8003427	8003743	110.Tourist_7_4	Tourist	intergenic	na
DCARv3_Chr1	8007878	8008176	117.Tourist_10	Tourist	intergenic	na
DCARv3_Chr1	8073175	8073507	232.hAT_TA_3	hAT	cds	gene.DCv3_Chr1.00969
DCARv3_Chr1	8075627	8075907	1.DcS1_1	Stowaway	upstream	gene.DCv3_Chr1.00969
DCARv3_Chr1	8076203	8076765	495.MT_v3_TSDun_50	UC	upstream	gene.DCv3_Chr1.00969
DCARv3_Chr1	8077023	8077281	107.Tourist_7_1	Tourist	intergenic	na
DCARv3_Chr1	8078273	8078596	446.TSDun_1	UC	intergenic	na
DCARv3_Chr1	8233749	8234354	496.MT_v3_TSDun_51	UC	downstream	gene.DCv3_Chr1.00972
DCARv3_Chr1	8347192	8347853	492.MT_v3_TSDun_47	UC	upstream	gene.DCv3_Chr1.00982
DCARv3_Chr1	8355975	8356215	120.Tourist_12	Tourist	introns	gene.DCv3_Chr1.00982
DCARv3_Chr1	8370118	8370406	91.Tourist_3_2	Tourist	upstream	gene.DCv3_Chr1.00984
DCARv3_Chr1	8374293	8374481	347.Mu_TSD9_5_3	Mutator	downstream	gene.DCv3_Chr1.00984
DCARv3_Chr1	8379173	8379624	309.MuTA_7	Mutator	intergenic	na
DCARv3_Chr1	8424429	8424617	347.Mu_TSD9_5_3	Mutator	intergenic	na
DCARv3_Chr1	8442476	8442928	309.MuTA_7	Mutator	intergenic	na
DCARv3_Chr1	8455887	8456108	121.Tourist_13_1	Tourist	intergenic	na
DCARv3_Chr1	8482799	8483051	231.hAT_TA_2	hAT	downstream	gene.DCv3_Chr1.00986
DCARv3_Chr1	8630176	8630918	254.hAT_TA_25	hAT	intergenic	na
DCARv3_Chr1	8709627	8710019	506.MT_v3_TSDun_61	UC	upstream	gene.DCv3_Chr1.00992
DCARv3_Chr1	8714517	8714811	33.DcS24	Stowaway	intergenic	na
DCARv3_Chr1	8715334	8715792	343.Mu_TSD9_4_1	Mutator	intergenic	na
DCARv3_Chr1	8746812	8747228	309.MuTA_7	Mutator	intergenic	na
DCARv3_Chr1	8866247	8866710	125.Tourist_15	Tourist	intergenic	na
DCARv3_Chr1	8972814	8973569	233.hAT_TA_4	hAT	intergenic	na
DCARv3_Chr1	8979513	8979792	7.DcS4_2	Stowaway	introns	gene.DCv3_Chr1.00995
DCARv3_Chr1	8990792	8991154	86.Tourist_2_9	Tourist	upstream	gene.DCv3_Chr1.00996
DCARv3_Chr1	8992167	8992405	4.DcS3_1	Stowaway	intergenic	na
DCARv3_Chr1	8992411	8992656	122.Tourist_13_2	Tourist	intergenic	na
DCARv3_Chr1	8995234	8995799	328.Mu_TSD9_1_9	Mutator	intergenic	na
DCARv3_Chr1	8996515	8996817	3.DcS2	Stowaway	intergenic	na
DCARv3_Chr1	9014254	9014626	145.Tourist_35	Tourist	intergenic	na
DCARv3_Chr1	9023477	9023828	308.MuTA_6	Mutator	intergenic	na
DCARv3_Chr1	9077619	9077871	16.DcS9_1	Stowaway	intergenic	na
DCARv3_Chr1	9123081	9123314	4.DcS3_1	Stowaway	upstream	gene.DCv3_Chr1.01001
DCARv3_Chr1	9176387	9177030	236.hAT_TA_7	hAT	introns	gene.DCv3_Chr1.01002
DCARv3_Chr1	9361690	9362091	446.TSDun_1	UC	intergenic	na
DCARv3_Chr1	9477635	9477884	22.DcS13	Stowaway	intergenic	na
DCARv3_Chr1	9674098	9674290	346.Mu_TSD9_5_2	Mutator	upstream	gene.DCv3_Chr1.01007
DCARv3_Chr1	9797104	9797847	489.MT_v3_TSDun_44	UC	introns	gene.DCv3_Chr1.01011
DCARv3_Chr1	9798446	9799027	501.MT_v3_TSDun_56	UC	introns	gene.DCv3_Chr1.01011
DCARv3_Chr1	9845506	9845817	8.DcS5	Stowaway	upstream	gene.DCv3_Chr1.01015
DCARv3_Chr1	9872598	9872877	7.DcS4_2	Stowaway	intergenic	na
DCARv3_Chr1	9880239	9880562	446.TSDun_1	UC	upstream	gene.DCv3_Chr1.01017
DCARv3_Chr1	9985813	9986043	65.MT_v3_DcS56	Stowaway	intergenic	na
DCARv3_Chr1	10442623	10442871	9.DcS6_1	Stowaway	downstream	gene.DCv3_Chr1.01023
DCARv3_Chr1	10442884	10443652	233.hAT_TA_4	hAT	downstream	gene.DCv3_Chr1.01023
DCARv3_Chr1	10458911	10460136	143.Tourist_33	Tourist	upstream	gene.DCv3_Chr1.01025
DCARv3_Chr1	10526762	10527315	501.MT_v3_TSDun_56	UC	intergenic	na
DCARv3_Chr1	10692751	10693103	307.MuTA_5	Mutator	intergenic	na
DCARv3_Chr1	10701187	10701483	15.DcS8	Stowaway	upstream	gene.DCv3_Chr1.01030
DCARv3_Chr1	10709230	10709693	125.Tourist_15	Tourist	introns	gene.DCv3_Chr1.01031
DCARv3_Chr1	10852804	10853310	499.MT_v3_TSDun_54	UC	intergenic	na
DCARv3_Chr1	10997121	10997583	125.Tourist_15	Tourist	downstream	gene.DCv3_Chr1.01033
DCARv3_Chr1	11031038	11031342	15.DcS8	Stowaway	intergenic	na
DCARv3_Chr1	11050747	11051441	243.hAT_TA_14	hAT	intergenic	na
DCARv3_Chr1	11086496	11086921	304.MuTA_2	Mutator	introns	gene.DCv3_Chr1.01035
DCARv3_Chr1	11288660	11289072	279.hAT_TA_36_1	hAT	intergenic	na
DCARv3_Chr1	11320567	11321256	332.Mu_TSD9_2_2	Mutator	intergenic	na
DCARv3_Chr1	11349512	11350300	261.hAT_TA_32	hAT	introns	gene.DCv3_Chr1.01037
DCARv3_Chr1	11356744	11357188	125.Tourist_15	Tourist	downstream	gene.DCv3_Chr1.01037
DCARv3_Chr1	11372568	11372867	123.Tourist_13_3	Tourist	downstream	gene.DCv3_Chr1.01038
DCARv3_Chr1	11373333	11373739	246.hAT_TA_17	hAT	downstream	gene.DCv3_Chr1.01038
DCARv3_Chr1	11489127	11489381	16.DcS9_1	Stowaway	intergenic	na
DCARv3_Chr1	11614896	11615639	491.MT_v3_TSDun_46	UC	intergenic	na
DCARv3_Chr1	11939963	11940332	70.Tourist_1_3	Tourist	intergenic	na
DCARv3_Chr1	11946208	11946412	5.DcS3_2	Stowaway	upstream	gene.DCv3_Chr1.01048
DCARv3_Chr1	12114722	12114972	9.DcS6_1	Stowaway	upstream	gene.DCv3_Chr1.01052
DCARv3_Chr1	12115277	12115509	4.DcS3_1	Stowaway	upstream	gene.DCv3_Chr1.01052
DCARv3_Chr1	12140081	12140246	154.hAT_3_2	hAT	upstream	gene.DCv3_Chr1.01054
DCARv3_Chr1	12229278	12229593	96.Tourist_3_7	Tourist	intergenic	na
DCARv3_Chr1	12244794	12245052	18.DcS10_1	Stowaway	downstream	gene.DCv3_Chr1.01060
DCARv3_Chr1	12521436	12522134	253.hAT_TA_24	hAT	intergenic	na
DCARv3_Chr1	12589907	12590270	67.Krak	Tourist	intergenic	na
DCARv3_Chr1	15501580	15501977	446.TSDun_1	UC	upstream	gene.DCv3_Chr1.01068
DCARv3_Chr1	15577506	15578197	245.hAT_TA_16	hAT	introns	gene.DCv3_Chr1.01070
DCARv3_Chr1	15578732	15579108	509.MT_v3_TSDun_64	UC	introns	gene.DCv3_Chr1.01070
DCARv3_Chr1	15579816	15580390	305.MuTA_3	Mutator	introns	gene.DCv3_Chr1.01070
DCARv3_Chr1	15580403	15581297	311.MuTA_9	Mutator	introns	gene.DCv3_Chr1.01070
DCARv3_Chr1	15581686	15582157	451.TSDun_6	UC	introns	gene.DCv3_Chr1.01070
DCARv3_Chr1	15611048	15611272	121.Tourist_13_1	Tourist	intergenic	na
DCARv3_Chr1	15619461	15620186	264.hAT_TA_33_3	hAT	intergenic	na
DCARv3_Chr1	15622054	15622288	65.MT_v3_DcS56	Stowaway	intergenic	na
DCARv3_Chr1	15622747	15623017	39.DcS30	Stowaway	intergenic	na
DCARv3_Chr1	15623181	15623408	122.Tourist_13_2	Tourist	intergenic	na
DCARv3_Chr1	15639399	15639823	90.Tourist_3_1	Tourist	intergenic	na
DCARv3_Chr1	15643122	15643371	8.DcS5	Stowaway	downstream	gene.DCv3_Chr1.01074
DCARv3_Chr1	15643920	15644223	155.hAT_3_3	hAT	downstream	gene.DCv3_Chr1.01074
DCARv3_Chr1	15645434	15645736	155.hAT_3_3	hAT	upstream	gene.DCv3_Chr1.01074
DCARv3_Chr1	15729880	15730556	243.hAT_TA_14	hAT	intergenic	na
DCARv3_Chr1	15743690	15744859	320.Mu_TSD9_1_1	Mutator	upstream	gene.DCv3_Chr1.01083
DCARv3_Chr1	15807815	15808741	477.MH_v3_TSDun_32	UC	upstream	gene.DCv3_Chr1.01088
DCARv3_Chr1	15816051	15816629	305.MuTA_3	Mutator	upstream	gene.DCv3_Chr1.01089
DCARv3_Chr1	15933536	15933769	21.DcS12	Stowaway	intergenic	na
DCARv3_Chr1	15934343	15935076	490.MT_v3_TSDun_45	UC	downstream	gene.DCv3_Chr1.01091
DCARv3_Chr1	15935093	15935739	314.MuTA_12	Mutator	downstream	gene.DCv3_Chr1.01091
DCARv3_Chr1	15953946	15954340	80.Tourist_2_3	Tourist	intergenic	na
DCARv3_Chr1	16132458	16132772	155.hAT_3_3	hAT	cds	gene.DCv3_Chr1.01095
DCARv3_Chr1	16147669	16147902	121.Tourist_13_1	Tourist	intergenic	na
DCARv3_Chr1	16159954	16160188	4.DcS3_1	Stowaway	upstream	gene.DCv3_Chr1.01098
DCARv3_Chr1	16180085	16180311	121.Tourist_13_1	Tourist	intergenic	na
DCARv3_Chr1	16218416	16218876	125.Tourist_15	Tourist	intergenic	na
DCARv3_Chr1	16218895	16219410	251.hAT_TA_22	hAT	intergenic	na
DCARv3_Chr1	16221746	16222107	333.Mu_TSD9_2_3	Mutator	intergenic	na
DCARv3_Chr1	16222578	16223225	217.hAT_13_1	hAT	intergenic	na
DCARv3_Chr1	16228385	16228577	319.MT_v3_MuTA_17	Mutator	upstream	gene.DCv3_Chr1.01104
DCARv3_Chr1	16232993	16233447	166.hAT_5	hAT	downstream	gene.DCv3_Chr1.01105
DCARv3_Chr1	16260431	16260689	18.DcS10_1	Stowaway	intergenic	na
DCARv3_Chr1	16260886	16261221	30.DcS21	Stowaway	intergenic	na
DCARv3_Chr1	16262376	16262634	18.DcS10_1	Stowaway	downstream	gene.DCv3_Chr1.01106
DCARv3_Chr1	16293459	16294017	500.MT_v3_TSDun_55	UC	intergenic	na
DCARv3_Chr1	16299835	16300134	123.Tourist_13_3	Tourist	intergenic	na
DCARv3_Chr1	16331961	16332387	304.MuTA_2	Mutator	intergenic	na
DCARv3_Chr1	16332704	16333364	314.MuTA_12	Mutator	upstream	gene.DCv3_Chr1.01110
DCARv3_Chr1	16354474	16355037	500.MT_v3_TSDun_55	UC	intergenic	na
DCARv3_Chr1	16424736	16425092	304.MuTA_2	Mutator	intergenic	na
DCARv3_Chr1	16425165	16425737	306.MuTA_4	Mutator	intergenic	na
DCARv3_Chr1	16426952	16427388	309.MuTA_7	Mutator	upstream	gene.DCv3_Chr1.01115
DCARv3_Chr1	16440112	16440552	160.hAT_4_2	hAT	downstream	gene.DCv3_Chr1.01117
DCARv3_Chr1	16442568	16442761	4.DcS3_1	Stowaway	intergenic	na
DCARv3_Chr1	16479792	16480208	310.MuTA_8	Mutator	downstream	gene.DCv3_Chr1.01118
DCARv3_Chr1	16531144	16531377	23.DcS14	Stowaway	intergenic	na
DCARv3_Chr1	16581815	16582150	232.hAT_TA_3	hAT	upstream	gene.DCv3_Chr1.01124
DCARv3_Chr1	16582398	16582860	125.Tourist_15	Tourist	upstream	gene.DCv3_Chr1.01124
DCARv3_Chr1	16583503	16583753	46.DcS37	Stowaway	intergenic	na
DCARv3_Chr1	16644105	16644481	78.Tourist_2_1	Tourist	intergenic	na
DCARv3_Chr1	16697023	16697273	9.DcS6_1	Stowaway	downstream	gene.DCv3_Chr1.01132
DCARv3_Chr1	16699666	16700072	160.hAT_4_2	hAT	introns	gene.DCv3_Chr1.01132
DCARv3_Chr1	16702545	16702786	122.Tourist_13_2	Tourist	introns	gene.DCv3_Chr1.01132
DCARv3_Chr1	16706833	16707090	4.DcS3_1	Stowaway	introns	gene.DCv3_Chr1.01132
DCARv3_Chr1	16708786	16708962	319.MT_v3_MuTA_17	Mutator	upstream	gene.DCv3_Chr1.01132
DCARv3_Chr1	16731724	16732435	491.MT_v3_TSDun_46	UC	intergenic	na
DCARv3_Chr1	16882452	16882750	308.MuTA_6	Mutator	upstream	gene.DCv3_Chr1.01137
DCARv3_Chr1	16883185	16883496	8.DcS5	Stowaway	upstream	gene.DCv3_Chr1.01137
DCARv3_Chr1	16889169	16889472	13.DcS7b	Stowaway	introns	gene.DCv3_Chr1.01139
DCARv3_Chr1	16917377	16917527	448.TSDun_3	UC	intergenic	na
DCARv3_Chr1	16920136	16920423	8.DcS5	Stowaway	intergenic	na
DCARv3_Chr1	16921991	16922284	107.Tourist_7_1	Tourist	intergenic	na
DCARv3_Chr1	16943659	16943797	448.TSDun_3	UC	intergenic	na
DCARv3_Chr1	16943891	16944039	448.TSDun_3	UC	intergenic	na
DCARv3_Chr1	16946245	16946993	491.MT_v3_TSDun_46	UC	intergenic	na
DCARv3_Chr1	16984925	16985217	15.DcS8	Stowaway	intergenic	na
DCARv3_Chr1	16986031	16986333	15.DcS8	Stowaway	intergenic	na
DCARv3_Chr1	16986389	16986669	1.DcS1_1	Stowaway	intergenic	na
DCARv3_Chr1	16994874	16995679	290.hAT_TA_38_5	hAT	intergenic	na
DCARv3_Chr1	16997898	16998156	18.DcS10_1	Stowaway	intergenic	na
DCARv3_Chr1	16998716	16999361	236.hAT_TA_7	hAT	intergenic	na
DCARv3_Chr1	17000034	17000292	18.DcS10_1	Stowaway	intergenic	na
DCARv3_Chr1	17000394	17000652	18.DcS10_1	Stowaway	intergenic	na
DCARv3_Chr1	17001658	17001961	3.DcS2	Stowaway	intergenic	na
DCARv3_Chr1	17003912	17004146	65.MT_v3_DcS56	Stowaway	upstream	gene.DCv3_Chr1.01141
DCARv3_Chr1	17027920	17028182	26.DcS17	Stowaway	introns	gene.DCv3_Chr1.01142
DCARv3_Chr1	17069113	17069487	105.Tourist_5_6	Tourist	upstream	gene.DCv3_Chr1.01143
DCARv3_Chr1	17115333	17115700	80.Tourist_2_3	Tourist	downstream	gene.DCv3_Chr1.01144
DCARv3_Chr1	17115944	17116097	20.DcS11	Stowaway	downstream	gene.DCv3_Chr1.01144
DCARv3_Chr1	17123744	17124199	343.Mu_TSD9_4_1	Mutator	downstream	gene.DCv3_Chr1.01145
DCARv3_Chr1	17144074	17145242	320.Mu_TSD9_1_1	Mutator	intergenic	na
DCARv3_Chr1	17151827	17152290	125.Tourist_15	Tourist	downstream	gene.DCv3_Chr1.01146
DCARv3_Chr1	17166077	17166777	493.MT_v3_TSDun_48	UC	intergenic	na
DCARv3_Chr1	17217870	17218375	504.MT_v3_TSDun_59	UC	intergenic	na
DCARv3_Chr1	17240294	17240530	4.DcS3_1	Stowaway	introns	gene.DCv3_Chr1.01148
DCARv3_Chr1	17243298	17243523	121.Tourist_13_1	Tourist	introns	gene.DCv3_Chr1.01148
DCARv3_Chr1	17251589	17252001	279.hAT_TA_36_1	hAT	upstream	gene.DCv3_Chr1.01149
DCARv3_Chr1	17281637	17282111	503.MT_v3_TSDun_58	UC	upstream	gene.DCv3_Chr1.01151
DCARv3_Chr1	17282521	17282769	9.DcS6_1	Stowaway	upstream	gene.DCv3_Chr1.01151
DCARv3_Chr1	17288584	17289138	513.MT_v3_TSDun_68	UC	introns	gene.DCv3_Chr1.01151
DCARv3_Chr1	17292172	17292523	509.MT_v3_TSDun_64	UC	downstream	gene.DCv3_Chr1.01151
DCARv3_Chr1	17297818	17298068	9.DcS6_1	Stowaway	introns	gene.DCv3_Chr1.01152
DCARv3_Chr1	17314405	17314634	122.Tourist_13_2	Tourist	downstream	gene.DCv3_Chr1.01154
DCARv3_Chr1	17319168	17319659	168.hAT_7	hAT	introns	gene.DCv3_Chr1.01154
DCARv3_Chr1	17323681	17324848	320.Mu_TSD9_1_1	Mutator	upstream	gene.DCv3_Chr1.01154
DCARv3_Chr1	17434359	17434783	304.MuTA_2	Mutator	intergenic	na
DCARv3_Chr1	17449066	17449345	52.DcS43	Stowaway	intergenic	na
DCARv3_Chr1	17450441	17450712	408.Mu_TSD10_3	Mutator	intergenic	na
DCARv3_Chr1	17456526	17456922	446.TSDun_1	UC	introns	gene.DCv3_Chr1.01157
DCARv3_Chr1	17466088	17466816	244.hAT_TA_15	hAT	upstream	gene.DCv3_Chr1.01159
DCARv3_Chr1	17472103	17472484	104.Tourist_5_5	Tourist	introns	gene.DCv3_Chr1.01159
DCARv3_Chr1	17487600	17487848	9.DcS6_1	Stowaway	downstream	gene.DCv3_Chr1.01159
DCARv3_Chr1	17487989	17488263	231.hAT_TA_2	hAT	intergenic	na
DCARv3_Chr1	17488314	17488624	8.DcS5	Stowaway	intergenic	na
DCARv3_Chr1	17488625	17488943	118.Tourist_11_1	Tourist	intergenic	na
DCARv3_Chr1	17539772	17540006	65.MT_v3_DcS56	Stowaway	intergenic	na
DCARv3_Chr1	17566520	17566943	90.Tourist_3_1	Tourist	intergenic	na
DCARv3_Chr1	17571457	17572031	305.MuTA_3	Mutator	downstream	gene.DCv3_Chr1.01161
DCARv3_Chr1	17572130	17572567	309.MuTA_7	Mutator	downstream	gene.DCv3_Chr1.01161
DCARv3_Chr1	17574831	17575049	9.DcS6_1	Stowaway	introns	gene.DCv3_Chr1.01161
DCARv3_Chr1	17576525	17576841	117.Tourist_10	Tourist	introns	gene.DCv3_Chr1.01161
DCARv3_Chr1	17586241	17586712	125.Tourist_15	Tourist	intergenic	na
DCARv3_Chr1	17589474	17589639	111.Tourist_8_1	Tourist	intergenic	na
DCARv3_Chr1	17627530	17627751	121.Tourist_13_1	Tourist	upstream	gene.DCv3_Chr1.01164
DCARv3_Chr1	17635819	17636099	1.DcS1_1	Stowaway	intergenic	na
DCARv3_Chr1	17655021	17655285	258.hAT_TA_29	hAT	intergenic	na
DCARv3_Chr1	17746243	17746679	309.MuTA_7	Mutator	intergenic	na
DCARv3_Chr1	17808520	17808894	87.Tourist_2_10	Tourist	intergenic	na
DCARv3_Chr1	17812417	17812675	18.DcS10_1	Stowaway	intergenic	na
DCARv3_Chr1	17817888	17818135	9.DcS6_1	Stowaway	intergenic	na
DCARv3_Chr1	17819712	17820084	70.Tourist_1_3	Tourist	intergenic	na
DCARv3_Chr1	17820506	17820891	509.MT_v3_TSDun_64	UC	intergenic	na
DCARv3_Chr1	17951965	17952173	46.DcS37	Stowaway	upstream	gene.DCv3_Chr1.01177
DCARv3_Chr1	17952322	17952625	3.DcS2	Stowaway	upstream	gene.DCv3_Chr1.01177
DCARv3_Chr1	17961457	17961649	486.MT_v3_TSDun_41	UC	upstream	gene.DCv3_Chr1.01179
DCARv3_Chr1	18015620	18016543	436.Mu_TSDun_pu1_3	Mutator	intergenic	na
DCARv3_Chr1	18055513	18055748	18.DcS10_1	Stowaway	intergenic	na
DCARv3_Chr1	18067953	18068658	264.hAT_TA_33_3	hAT	intergenic	na
DCARv3_Chr1	18083735	18084386	314.MuTA_12	Mutator	intergenic	na
DCARv3_Chr1	18091722	18091972	9.DcS6_1	Stowaway	downstream	gene.DCv3_Chr1.01185
DCARv3_Chr1	18101223	18101409	319.MT_v3_MuTA_17	Mutator	upstream	gene.DCv3_Chr1.01185
DCARv3_Chr1	18102754	18102967	122.Tourist_13_2	Tourist	intergenic	na
DCARv3_Chr1	18103082	18103393	8.DcS5	Stowaway	intergenic	na
DCARv3_Chr1	18103492	18103745	16.DcS9_1	Stowaway	intergenic	na
DCARv3_Chr1	18106311	18106545	65.MT_v3_DcS56	Stowaway	intergenic	na
DCARv3_Chr1	18117667	18117992	234.hAT_TA_5	hAT	upstream	gene.DCv3_Chr1.01186
DCARv3_Chr1	18118045	18118423	506.MT_v3_TSDun_61	UC	upstream	gene.DCv3_Chr1.01186
DCARv3_Chr1	18118478	18119634	357.Mu_TSD9_9_4	Mutator	upstream	gene.DCv3_Chr1.01186
DCARv3_Chr1	18150478	18151115	517.MT_v3_TSDun_72	UC	intergenic	na
DCARv3_Chr1	18153708	18154288	305.MuTA_3	Mutator	intergenic	na
DCARv3_Chr1	18154598	18155254	496.MT_v3_TSDun_51	UC	intergenic	na
DCARv3_Chr1	18156083	18156465	68.Tourist_1_1	Tourist	intergenic	na
DCARv3_Chr1	18157015	18157559	237.hAT_TA_8	hAT	intergenic	na
DCARv3_Chr1	18161389	18161658	7.DcS4_2	Stowaway	downstream	gene.DCv3_Chr1.01187
DCARv3_Chr1	18203225	18203873	314.MuTA_12	Mutator	intergenic	na
DCARv3_Chr1	18206335	18206731	460.MH_v3_TSDun_15	UC	downstream	gene.DCv3_Chr1.01188
DCARv3_Chr1	18215604	18216275	331.Mu_TSD9_2_1	Mutator	introns	gene.DCv3_Chr1.01188
DCARv3_Chr1	18220907	18221160	14.DcS7c	Stowaway	downstream	gene.DCv3_Chr1.01189
DCARv3_Chr1	18314220	18314523	13.DcS7b	Stowaway	intergenic	na
DCARv3_Chr1	18319810	18320102	27.DcS18	Stowaway	downstream	gene.DCv3_Chr1.01190
DCARv3_Chr1	18320447	18320696	9.DcS6_1	Stowaway	downstream	gene.DCv3_Chr1.01190
DCARv3_Chr1	18321586	18322392	322.Mu_TSD9_1_3	Mutator	intergenic	na
DCARv3_Chr1	18324629	18324949	108.Tourist_7_2	Tourist	intergenic	na
DCARv3_Chr1	18360798	18361254	503.MT_v3_TSDun_58	UC	downstream	gene.DCv3_Chr1.01192
DCARv3_Chr1	18374130	18374374	16.DcS9_1	Stowaway	downstream	gene.DCv3_Chr1.01194
DCARv3_Chr1	18396670	18397097	447.TSDun_2	UC	downstream	gene.DCv3_Chr1.01195
DCARv3_Chr1	18404602	18405151	403.Mu_TSD10_1_4	Mutator	intergenic	na
DCARv3_Chr1	18507404	18507979	305.MuTA_3	Mutator	intergenic	na
DCARv3_Chr1	18519366	18519781	447.TSDun_2	UC	intergenic	na
DCARv3_Chr1	18519828	18520263	309.MuTA_7	Mutator	intergenic	na
DCARv3_Chr1	18523475	18524638	320.Mu_TSD9_1_1	Mutator	intergenic	na
DCARv3_Chr1	18524740	18524955	16.DcS9_1	Stowaway	upstream	gene.DCv3_Chr1.01196
DCARv3_Chr1	18531856	18532302	161.hAT_4_3	hAT	introns	gene.DCv3_Chr1.01196
DCARv3_Chr1	18535157	18535890	230.hAT_TA_1	hAT	downstream	gene.DCv3_Chr1.01196
DCARv3_Chr1	18549275	18549576	15.DcS8	Stowaway	intergenic	na
DCARv3_Chr1	18561281	18561478	349.Mu_TSD9_6_2	Mutator	intergenic	na
DCARv3_Chr1	18563612	18564247	257.hAT_TA_28	hAT	upstream	gene.DCv3_Chr1.01199
DCARv3_Chr1	18583157	18583643	400.Mu_TSD10_1_1	Mutator	intergenic	na
DCARv3_Chr1	18639024	18639273	60.MT_v3_DcS51	Stowaway	intergenic	na
DCARv3_Chr1	18644358	18644610	1.DcS1_1	Stowaway	downstream	gene.DCv3_Chr1.01203
DCARv3_Chr1	18648359	18648930	306.MuTA_4	Mutator	introns	gene.DCv3_Chr1.01203
DCARv3_Chr1	18651057	18651737	106.Tourist_6	Tourist	introns	gene.DCv3_Chr1.01203
DCARv3_Chr1	18652989	18653215	121.Tourist_13_1	Tourist	introns	gene.DCv3_Chr1.01203
DCARv3_Chr1	18656257	18656474	121.Tourist_13_1	Tourist	upstream	gene.DCv3_Chr1.01204
DCARv3_Chr1	18673839	18674086	9.DcS6_1	Stowaway	cds	gene.DCv3_Chr1.01205
DCARv3_Chr1	18680169	18680605	447.TSDun_2	UC	intergenic	na
DCARv3_Chr1	18696229	18696574	197.hAT_11_6	hAT	intergenic	na
DCARv3_Chr1	18697628	18697929	13.DcS7b	Stowaway	intergenic	na
DCARv3_Chr1	18700974	18701201	63.MT_v3_DcS54	Stowaway	upstream	gene.DCv3_Chr1.01206
DCARv3_Chr1	18715259	18715629	79.Tourist_2_2	Tourist	upstream	gene.DCv3_Chr1.01207
DCARv3_Chr1	18720811	18721227	310.MuTA_8	Mutator	intergenic	na
DCARv3_Chr1	18722966	18724192	321.Mu_TSD9_1_2	Mutator	intergenic	na
DCARv3_Chr1	18724351	18725093	230.hAT_TA_1	hAT	intergenic	na
DCARv3_Chr1	18747618	18747804	159.hAT_4_1	hAT	intergenic	na
DCARv3_Chr1	18763100	18763500	214.hAT_11_23	hAT	intergenic	na
DCARv3_Chr1	18766302	18766907	498.MT_v3_TSDun_53	UC	intergenic	na
DCARv3_Chr1	18786053	18786260	158.hAT_3_6	hAT	introns	gene.DCv3_Chr1.01211
DCARv3_Chr1	18794382	18794674	3.DcS2	Stowaway	upstream	gene.DCv3_Chr1.01212
DCARv3_Chr1	18797365	18797664	107.Tourist_7_1	Tourist	upstream	gene.DCv3_Chr1.01213
DCARv3_Chr1	18797668	18798102	125.Tourist_15	Tourist	upstream	gene.DCv3_Chr1.01213
DCARv3_Chr1	18801455	18801829	509.MT_v3_TSDun_64	UC	downstream	gene.DCv3_Chr1.01214
DCARv3_Chr1	18811526	18811855	234.hAT_TA_5	hAT	intergenic	na
DCARv3_Chr1	18813287	18813821	237.hAT_TA_8	hAT	upstream	gene.DCv3_Chr1.01215
DCARv3_Chr1	18829892	18830099	28.DcS19	Stowaway	downstream	gene.DCv3_Chr1.01215
DCARv3_Chr1	18913461	18914203	230.hAT_TA_1	hAT	introns	gene.DCv3_Chr1.01221
DCARv3_Chr1	18931449	18931846	99.Tourist_4_3	Tourist	intergenic	na
DCARv3_Chr1	18936278	18936579	24.DcS15	Stowaway	intergenic	na
DCARv3_Chr1	19006690	19006991	24.DcS15	Stowaway	downstream	gene.DCv3_Chr1.01226
DCARv3_Chr1	19038256	19038653	99.Tourist_4_3	Tourist	intergenic	na
DCARv3_Chr1	19048389	19048692	24.DcS15	Stowaway	downstream	gene.DCv3_Chr1.01227
DCARv3_Chr1	19049126	19049299	348.Mu_TSD9_6_1	Mutator	downstream	gene.DCv3_Chr1.01228
DCARv3_Chr1	19049353	19049729	70.Tourist_1_3	Tourist	downstream	gene.DCv3_Chr1.01228
DCARv3_Chr1	19065411	19066059	493.MT_v3_TSDun_48	UC	downstream	gene.DCv3_Chr1.01229
DCARv3_Chr1	19130300	19130806	413.Mu_TSD10_4_5	Mutator	introns	gene.DCv3_Chr1.01234
DCARv3_Chr1	19132517	19132868	71.Tourist_1_4	Tourist	introns	gene.DCv3_Chr1.01234
DCARv3_Chr1	19146020	19146278	16.DcS9_1	Stowaway	introns	gene.DCv3_Chr1.01236
DCARv3_Chr1	19152311	19152565	16.DcS9_1	Stowaway	downstream	gene.DCv3_Chr1.01237
DCARv3_Chr1	19153274	19153687	232.hAT_TA_3	hAT	downstream	gene.DCv3_Chr1.01237
DCARv3_Chr1	19158169	19158573	506.MT_v3_TSDun_61	UC	downstream	gene.DCv3_Chr1.01238
DCARv3_Chr1	19158789	19159090	15.DcS8	Stowaway	downstream	gene.DCv3_Chr1.01238
DCARv3_Chr1	19163394	19163843	238.hAT_TA_9	hAT	upstream	gene.DCv3_Chr1.01238
DCARv3_Chr1	19165823	19166222	506.MT_v3_TSDun_61	UC	intergenic	na
DCARv3_Chr1	19166812	19167072	171.hAT_9_2	hAT	downstream	gene.DCv3_Chr1.01239
DCARv3_Chr1	19191040	19191644	253.hAT_TA_24	hAT	upstream	gene.DCv3_Chr1.01239
DCARv3_Chr1	19191857	19192137	1.DcS1_1	Stowaway	upstream	gene.DCv3_Chr1.01240
DCARv3_Chr1	19197252	19197556	13.DcS7b	Stowaway	downstream	gene.DCv3_Chr1.01240
DCARv3_Chr1	19197608	19197905	15.DcS8	Stowaway	upstream	gene.DCv3_Chr1.01241
DCARv3_Chr1	19197920	19198112	345.Mu_TSD9_5_1	Mutator	upstream	gene.DCv3_Chr1.01241
DCARv3_Chr1	19214994	19215179	154.hAT_3_2	hAT	introns	gene.DCv3_Chr1.01242
DCARv3_Chr1	19223782	19224157	78.Tourist_2_1	Tourist	introns	gene.DCv3_Chr1.01243
DCARv3_Chr1	19225057	19225368	117.Tourist_10	Tourist	introns	gene.DCv3_Chr1.01243
DCARv3_Chr1	19231473	19231856	83.Tourist_2_6	Tourist	downstream	gene.DCv3_Chr1.01243
DCARv3_Chr1	19233730	19234029	24.DcS15	Stowaway	intergenic	na
DCARv3_Chr1	19240801	19240980	111.Tourist_8_1	Tourist	downstream	gene.DCv3_Chr1.01244
DCARv3_Chr1	19254925	19255517	112.Tourist_8_2	Tourist	downstream	gene.DCv3_Chr1.01248
DCARv3_Chr1	19286317	19287229	240.hAT_TA_11	hAT	introns	gene.DCv3_Chr1.01249
DCARv3_Chr1	19318028	19318418	80.Tourist_2_3	Tourist	intergenic	na
DCARv3_Chr1	19333527	19334259	253.hAT_TA_24	hAT	intergenic	na
DCARv3_Chr1	19348672	19349220	501.MT_v3_TSDun_56	UC	intergenic	na
DCARv3_Chr1	19353463	19353788	234.hAT_TA_5	hAT	upstream	gene.DCv3_Chr1.01251
DCARv3_Chr1	19356369	19356814	160.hAT_4_2	hAT	introns	gene.DCv3_Chr1.01251
DCARv3_Chr1	19362573	19362862	44.DcS35	Stowaway	introns	gene.DCv3_Chr1.01251
DCARv3_Chr1	19383158	19383819	236.hAT_TA_7	hAT	downstream	gene.DCv3_Chr1.01255
DCARv3_Chr1	19384418	19385084	331.Mu_TSD9_2_1	Mutator	upstream	gene.DCv3_Chr1.01256
DCARv3_Chr1	19395762	19396013	9.DcS6_1	Stowaway	cds	gene.DCv3_Chr1.01257
DCARv3_Chr1	19407372	19407778	126.Tourist_16	Tourist	introns	gene.DCv3_Chr1.01259
DCARv3_Chr1	19415698	19415990	33.DcS24	Stowaway	introns	gene.DCv3_Chr1.01259
DCARv3_Chr1	19458918	19459342	90.Tourist_3_1	Tourist	intergenic	na
DCARv3_Chr1	19464543	19464903	232.hAT_TA_3	hAT	intergenic	na
DCARv3_Chr1	19465783	19466152	78.Tourist_2_1	Tourist	intergenic	na
DCARv3_Chr1	19467414	19467598	121.Tourist_13_1	Tourist	intergenic	na
DCARv3_Chr1	19468690	19468908	18.DcS10_1	Stowaway	upstream	gene.DCv3_Chr1.01264
DCARv3_Chr1	19472980	19473282	107.Tourist_7_1	Tourist	intergenic	na
DCARv3_Chr1	19476115	19476528	125.Tourist_15	Tourist	intergenic	na
DCARv3_Chr1	19477649	19477960	8.DcS5	Stowaway	intergenic	na
DCARv3_Chr1	19481811	19482104	116.Tourist_9_2	Tourist	upstream	gene.DCv3_Chr1.01265
DCARv3_Chr1	19500914	19501164	9.DcS6_1	Stowaway	introns	gene.DCv3_Chr1.01268
DCARv3_Chr1	19505569	19506097	400.Mu_TSD10_1_1	Mutator	downstream	gene.DCv3_Chr1.01269
DCARv3_Chr1	19513486	19513935	309.MuTA_7	Mutator	intergenic	na
DCARv3_Chr1	19515019	19515253	4.DcS3_1	Stowaway	intergenic	na
DCARv3_Chr1	19519531	19519784	36.DcS27	Stowaway	intergenic	na
DCARv3_Chr1	19521707	19521956	9.DcS6_1	Stowaway	intergenic	na
DCARv3_Chr1	19524144	19524393	9.DcS6_1	Stowaway	intergenic	na
DCARv3_Chr1	19525037	19525401	80.Tourist_2_3	Tourist	downstream	gene.DCv3_Chr1.01270
DCARv3_Chr1	19533191	19533402	122.Tourist_13_2	Tourist	downstream	gene.DCv3_Chr1.01271
DCARv3_Chr1	19552113	19552323	121.Tourist_13_1	Tourist	upstream	gene.DCv3_Chr1.01272
DCARv3_Chr1	19554656	19555371	489.MT_v3_TSDun_44	UC	upstream	gene.DCv3_Chr1.01273
DCARv3_Chr1	19555702	19556084	452.TSDun_7	UC	upstream	gene.DCv3_Chr1.01273
DCARv3_Chr1	19577077	19577470	452.TSDun_7	UC	downstream	gene.DCv3_Chr1.01274
DCARv3_Chr1	19578107	19579128	326.Mu_TSD9_1_7	Mutator	downstream	gene.DCv3_Chr1.01274
DCARv3_Chr1	19600880	19601429	496.MT_v3_TSDun_51	UC	upstream	gene.DCv3_Chr1.01276
DCARv3_Chr1	19605813	19606108	107.Tourist_7_1	Tourist	introns	gene.DCv3_Chr1.01277
DCARv3_Chr1	19606970	19607111	482.MH_v3_TSDun_37	UC	introns	gene.DCv3_Chr1.01277
DCARv3_Chr1	19618118	19619392	462.MH_v3_TSDun_17	UC	intergenic	na
DCARv3_Chr1	19622779	19623028	22.DcS13	Stowaway	intergenic	na
DCARv3_Chr1	19623101	19623436	30.DcS21	Stowaway	intergenic	na
DCARv3_Chr1	19677538	19677735	486.MT_v3_TSDun_41	UC	intergenic	na
DCARv3_Chr1	19677919	19678158	18.DcS10_1	Stowaway	intergenic	na
DCARv3_Chr1	19684030	19684959	201.hAT_11_10	hAT	intergenic	na
DCARv3_Chr1	19728150	19728392	22.DcS13	Stowaway	downstream	gene.DCv3_Chr1.01280
DCARv3_Chr1	19728644	19729116	352.Mu_TSD9_7_2	Mutator	downstream	gene.DCv3_Chr1.01280
DCARv3_Chr1	19738150	19738531	80.Tourist_2_3	Tourist	upstream	gene.DCv3_Chr1.01282
DCARv3_Chr1	19746987	19747362	78.Tourist_2_1	Tourist	intergenic	na
DCARv3_Chr1	19747794	19748043	9.DcS6_1	Stowaway	intergenic	na
DCARv3_Chr1	19748044	19748388	84.Tourist_2_7	Tourist	intergenic	na
DCARv3_Chr1	19751223	19751525	1.DcS1_1	Stowaway	intergenic	na
DCARv3_Chr1	19756137	19756834	476.MH_v3_TSDun_31	UC	intergenic	na
DCARv3_Chr1	19777463	19777671	10.DcS6_2	Stowaway	downstream	gene.DCv3_Chr1.01283
DCARv3_Chr1	19803382	19803532	448.TSDun_3	UC	intergenic	na
DCARv3_Chr1	19803648	19804081	309.MuTA_7	Mutator	intergenic	na
DCARv3_Chr1	19804763	19805121	308.MuTA_6	Mutator	intergenic	na
DCARv3_Chr1	19805863	19806269	246.hAT_TA_17	hAT	intergenic	na
DCARv3_Chr1	19808097	19808420	446.TSDun_1	UC	intergenic	na
DCARv3_Chr1	19812941	19813222	27.DcS18	Stowaway	intergenic	na
DCARv3_Chr1	19843083	19843385	1.DcS1_1	Stowaway	intergenic	na
DCARv3_Chr1	19844569	19844805	514.MT_v3_TSDun_69	UC	intergenic	na
DCARv3_Chr1	19904045	19904319	231.hAT_TA_2	hAT	intergenic	na
DCARv3_Chr1	19912944	19913561	168.hAT_7	hAT	cds	gene.DCv3_Chr1.01286
DCARv3_Chr1	19920247	19920584	232.hAT_TA_3	hAT	downstream	gene.DCv3_Chr1.01287
DCARv3_Chr1	19923351	19924087	490.MT_v3_TSDun_45	UC	upstream	gene.DCv3_Chr1.01287
DCARv3_Chr1	19994075	19994437	308.MuTA_6	Mutator	introns	gene.DCv3_Chr1.01288
DCARv3_Chr1	19997393	19997664	485.MT_v3_TSDun_40	UC	downstream	gene.DCv3_Chr1.01288
DCARv3_Chr1	20040451	20040844	460.MH_v3_TSDun_15	UC	intergenic	na
DCARv3_Chr1	20049979	20050374	310.MuTA_8	Mutator	intergenic	na
DCARv3_Chr1	20051980	20052220	22.DcS13	Stowaway	intergenic	na
DCARv3_Chr1	20059650	20060206	497.MT_v3_TSDun_52	UC	downstream	gene.DCv3_Chr1.01292
DCARv3_Chr1	20109239	20109570	303.MuTA_1	Mutator	introns	gene.DCv3_Chr1.01296
DCARv3_Chr1	20118685	20119079	80.Tourist_2_3	Tourist	downstream	gene.DCv3_Chr1.01297
DCARv3_Chr1	20119090	20119491	446.TSDun_1	UC	downstream	gene.DCv3_Chr1.01297
DCARv3_Chr1	20132709	20133120	310.MuTA_8	Mutator	intergenic	na
DCARv3_Chr1	20145934	20146320	86.Tourist_2_9	Tourist	intergenic	na
DCARv3_Chr1	20193825	20194075	9.DcS6_1	Stowaway	upstream	gene.DCv3_Chr1.01299
DCARv3_Chr1	20206761	20207063	24.DcS15	Stowaway	upstream	gene.DCv3_Chr1.01301
DCARv3_Chr1	20207476	20207793	123.Tourist_13_3	Tourist	upstream	gene.DCv3_Chr1.01301
DCARv3_Chr1	20213026	20213329	3.DcS2	Stowaway	upstream	gene.DCv3_Chr1.01302
DCARv3_Chr1	20222634	20222876	122.Tourist_13_2	Tourist	intergenic	na
DCARv3_Chr1	20224678	20224859	434.Mu_TSD9_pu1_1	Mutator	downstream	gene.DCv3_Chr1.01303
DCARv3_Chr1	20234677	20235134	125.Tourist_15	Tourist	intergenic	na
DCARv3_Chr1	20239329	20239759	511.MT_v3_TSDun_66	UC	downstream	gene.DCv3_Chr1.01304
DCARv3_Chr1	20253585	20253896	3.DcS2	Stowaway	downstream	gene.DCv3_Chr1.01305
DCARv3_Chr1	20255502	20255913	279.hAT_TA_36_1	hAT	downstream	gene.DCv3_Chr1.01306
DCARv3_Chr1	20270024	20270247	122.Tourist_13_2	Tourist	upstream	gene.DCv3_Chr1.01307
DCARv3_Chr1	20270876	20271298	170.hAT_9_1	hAT	upstream	gene.DCv3_Chr1.01307
DCARv3_Chr1	20277679	20278051	70.Tourist_1_3	Tourist	upstream	gene.DCv3_Chr1.01308
DCARv3_Chr1	20287910	20288311	307.MuTA_5	Mutator	intergenic	na
DCARv3_Chr1	20290757	20290952	486.MT_v3_TSDun_41	UC	intergenic	na
DCARv3_Chr1	20293738	20293923	154.hAT_3_2	hAT	intergenic	na
DCARv3_Chr1	20295060	20295828	233.hAT_TA_4	hAT	upstream	gene.DCv3_Chr1.01309
DCARv3_Chr1	20296273	20296464	345.Mu_TSD9_5_1	Mutator	upstream	gene.DCv3_Chr1.01309
DCARv3_Chr1	20312274	20312451	111.Tourist_8_1	Tourist	introns	gene.DCv3_Chr1.01311
DCARv3_Chr1	20320349	20320599	9.DcS6_1	Stowaway	introns	gene.DCv3_Chr1.01312
DCARv3_Chr1	20338129	20338349	17.DcS9_2	Stowaway	upstream	gene.DCv3_Chr1.01313
DCARv3_Chr1	20339847	20340604	489.MT_v3_TSDun_44	UC	intergenic	na
DCARv3_Chr1	20371102	20371509	232.hAT_TA_3	hAT	intergenic	na
DCARv3_Chr1	20384897	20385304	232.hAT_TA_3	hAT	intergenic	na
DCARv3_Chr1	20399775	20400148	101.Tourist_5_2	Tourist	intergenic	na
DCARv3_Chr1	20429608	20429995	86.Tourist_2_9	Tourist	intergenic	na
DCARv3_Chr1	20437823	20438056	122.Tourist_13_2	Tourist	introns	gene.DCv3_Chr1.01316
DCARv3_Chr1	20440217	20440646	311.MuTA_9	Mutator	downstream	gene.DCv3_Chr1.01316
DCARv3_Chr1	20561007	20561179	348.Mu_TSD9_6_1	Mutator	intergenic	na
DCARv3_Chr1	20561780	20562072	34.DcS25	Stowaway	intergenic	na
DCARv3_Chr1	20566510	20566789	7.DcS4_2	Stowaway	intergenic	na
DCARv3_Chr1	20573763	20574103	509.MT_v3_TSDun_64	UC	upstream	gene.DCv3_Chr1.01317
DCARv3_Chr1	20575254	20575611	59.MT_v3_DcS50	Stowaway	upstream	gene.DCv3_Chr1.01318
DCARv3_Chr1	20586239	20586433	345.Mu_TSD9_5_1	Mutator	intergenic	na
DCARv3_Chr1	20589625	20589858	63.MT_v3_DcS54	Stowaway	intergenic	na
DCARv3_Chr1	20590272	20590573	3.DcS2	Stowaway	intergenic	na
DCARv3_Chr1	20591019	20591554	237.hAT_TA_8	hAT	intergenic	na
DCARv3_Chr1	20597252	20597486	21.DcS12	Stowaway	upstream	gene.DCv3_Chr1.01320
DCARv3_Chr1	20667512	20668197	253.hAT_TA_24	hAT	intergenic	na
DCARv3_Chr1	20669568	20670326	285.hAT_TA_37_2	hAT	intergenic	na
DCARv3_Chr1	20677313	20677624	8.DcS5	Stowaway	introns	gene.DCv3_Chr1.01323
DCARv3_Chr1	20677845	20678293	161.hAT_4_3	hAT	introns	gene.DCv3_Chr1.01323
DCARv3_Chr1	20690555	20690783	63.MT_v3_DcS54	Stowaway	introns	gene.DCv3_Chr1.01324
DCARv3_Chr1	20701883	20702114	122.Tourist_13_2	Tourist	intergenic	na
DCARv3_Chr1	20708602	20708958	308.MuTA_6	Mutator	intergenic	na
DCARv3_Chr1	20709454	20710312	201.hAT_11_10	hAT	upstream	gene.DCv3_Chr1.01325
DCARv3_Chr1	20736339	20736702	88.Tourist_2_11	Tourist	downstream	gene.DCv3_Chr1.01326
DCARv3_Chr1	20737045	20738099	353.Mu_TSD9_8	Mutator	downstream	gene.DCv3_Chr1.01326
DCARv3_Chr1	20742819	20743369	501.MT_v3_TSDun_56	UC	intergenic	na
DCARv3_Chr1	20747558	20747798	40.DcS31	Stowaway	intergenic	na
DCARv3_Chr1	20755904	20756153	22.DcS13	Stowaway	upstream	gene.DCv3_Chr1.01327
DCARv3_Chr1	20808334	20808652	34.DcS25	Stowaway	intergenic	na
DCARv3_Chr1	20820570	20820812	122.Tourist_13_2	Tourist	upstream	gene.DCv3_Chr1.01337
DCARv3_Chr1	20849163	20849425	14.DcS7c	Stowaway	intergenic	na
DCARv3_Chr1	20864424	20864637	4.DcS3_1	Stowaway	intergenic	na
DCARv3_Chr1	20865156	20866335	320.Mu_TSD9_1_1	Mutator	intergenic	na
DCARv3_Chr1	20867383	20867556	348.Mu_TSD9_6_1	Mutator	intergenic	na
DCARv3_Chr1	20872265	20872637	79.Tourist_2_2	Tourist	upstream	gene.DCv3_Chr1.01346
DCARv3_Chr1	20890379	20890682	3.DcS2	Stowaway	intergenic	na
DCARv3_Chr1	20893521	20894085	501.MT_v3_TSDun_56	UC	intergenic	na
DCARv3_Chr1	20895704	20896189	384.Mu_TSD9_13	Mutator	intergenic	na
DCARv3_Chr1	20897262	20898193	201.hAT_11_10	hAT	intergenic	na
DCARv3_Chr1	20935392	20935983	301.MT_v3_hAT_25	hAT	intergenic	na
DCARv3_Chr1	20946646	20946949	13.DcS7b	Stowaway	intergenic	na
DCARv3_Chr1	20970249	20970437	345.Mu_TSD9_5_1	Mutator	intergenic	na
DCARv3_Chr1	20971602	20972019	279.hAT_TA_36_1	hAT	intergenic	na
DCARv3_Chr1	20972979	20973229	18.DcS10_1	Stowaway	intergenic	na
DCARv3_Chr1	20973496	20974060	472.MH_v3_TSDun_27	UC	intergenic	na
DCARv3_Chr1	20980943	20981369	304.MuTA_2	Mutator	intergenic	na
DCARv3_Chr1	20981462	20981824	308.MuTA_6	Mutator	intergenic	na
DCARv3_Chr1	20984690	20985247	501.MT_v3_TSDun_56	UC	intergenic	na
DCARv3_Chr1	20992983	20993363	67.Krak	Tourist	intergenic	na
DCARv3_Chr1	21003010	21003671	331.Mu_TSD9_2_1	Mutator	upstream	gene.DCv3_Chr1.01353
DCARv3_Chr1	21013506	21014285	233.hAT_TA_4	hAT	upstream	gene.DCv3_Chr1.01354
DCARv3_Chr1	21047722	21048555	240.hAT_TA_11	hAT	intergenic	na
DCARv3_Chr1	21053112	21053684	167.hAT_6	hAT	intergenic	na
DCARv3_Chr1	21061154	21061877	490.MT_v3_TSDun_45	UC	downstream	gene.DCv3_Chr1.01355
DCARv3_Chr1	21108425	21108800	87.Tourist_2_10	Tourist	downstream	gene.DCv3_Chr1.01362
DCARv3_Chr1	21110194	21110556	67.Krak	Tourist	upstream	gene.DCv3_Chr1.01363
DCARv3_Chr1	21149637	21150235	305.MuTA_3	Mutator	intergenic	na
DCARv3_Chr1	21166869	21167425	501.MT_v3_TSDun_56	UC	intergenic	na
DCARv3_Chr1	21168093	21168640	400.Mu_TSD10_1_1	Mutator	upstream	gene.DCv3_Chr1.01366
DCARv3_Chr1	21176822	21177217	506.MT_v3_TSDun_61	UC	intergenic	na
DCARv3_Chr1	21177344	21178116	262.hAT_TA_33_1	hAT	intergenic	na
DCARv3_Chr1	21179302	21179854	501.MT_v3_TSDun_56	UC	upstream	gene.DCv3_Chr1.01367
DCARv3_Chr1	21180102	21180317	122.Tourist_13_2	Tourist	upstream	gene.DCv3_Chr1.01367
DCARv3_Chr1	21195073	21195508	311.MuTA_9	Mutator	intergenic	na
DCARv3_Chr1	21210597	21211578	201.hAT_11_10	hAT	downstream	gene.DCv3_Chr1.01369
DCARv3_Chr1	21216640	21216902	1.DcS1_1	Stowaway	upstream	gene.DCv3_Chr1.01369
DCARv3_Chr1	21249727	21249971	122.Tourist_13_2	Tourist	downstream	gene.DCv3_Chr1.01373
DCARv3_Chr1	21260127	21260407	1.DcS1_1	Stowaway	introns	gene.DCv3_Chr1.01375
DCARv3_Chr1	21264257	21264727	401.Mu_TSD10_1_2	Mutator	upstream	gene.DCv3_Chr1.01375
DCARv3_Chr1	21270674	21271059	68.Tourist_1_1	Tourist	intergenic	na
DCARv3_Chr1	21271114	21271513	80.Tourist_2_3	Tourist	intergenic	na
DCARv3_Chr1	21279098	21279434	117.Tourist_10	Tourist	introns	gene.DCv3_Chr1.01376
DCARv3_Chr1	21280018	21280534	499.MT_v3_TSDun_54	UC	introns	gene.DCv3_Chr1.01376
DCARv3_Chr1	21294601	21294891	15.DcS8	Stowaway	introns	gene.DCv3_Chr1.01376
DCARv3_Chr1	21313975	21314230	35.DcS26	Stowaway	downstream	gene.DCv3_Chr1.01377
DCARv3_Chr1	21324448	21324659	42.DcS33	Stowaway	introns	gene.DCv3_Chr1.01378
DCARv3_Chr1	21324742	21325095	508.MT_v3_TSDun_63	UC	introns	gene.DCv3_Chr1.01378
DCARv3_Chr1	21329923	21330370	309.MuTA_7	Mutator	intergenic	na
DCARv3_Chr1	21330414	21331077	250.hAT_TA_21	hAT	intergenic	na
DCARv3_Chr1	21332838	21333159	99.Tourist_4_3	Tourist	upstream	gene.DCv3_Chr1.01379
DCARv3_Chr1	21341347	21341797	170.hAT_9_1	hAT	introns	gene.DCv3_Chr1.01381
DCARv3_Chr1	21348429	21348723	155.hAT_3_3	hAT	intergenic	na
DCARv3_Chr1	21360648	21360928	1.DcS1_1	Stowaway	introns	gene.DCv3_Chr1.01382
DCARv3_Chr1	21381870	21382141	1.DcS1_1	Stowaway	introns	gene.DCv3_Chr1.01382
DCARv3_Chr1	21417042	21417576	400.Mu_TSD10_1_1	Mutator	upstream	gene.DCv3_Chr1.01384
DCARv3_Chr1	21422848	21423275	304.MuTA_2	Mutator	introns	gene.DCv3_Chr1.01385
DCARv3_Chr1	21429936	21430298	80.Tourist_2_3	Tourist	upstream	gene.DCv3_Chr1.01386
DCARv3_Chr1	21443474	21443867	157.hAT_3_5	hAT	upstream	gene.DCv3_Chr1.01389
DCARv3_Chr1	21460740	21460974	4.DcS3_1	Stowaway	introns	gene.DCv3_Chr1.01390
DCARv3_Chr1	21462769	21462964	111.Tourist_8_1	Tourist	introns	gene.DCv3_Chr1.01390
DCARv3_Chr1	21493975	21494390	310.MuTA_8	Mutator	downstream	gene.DCv3_Chr1.01391
DCARv3_Chr1	21503105	21503684	501.MT_v3_TSDun_56	UC	introns	gene.DCv3_Chr1.01391
DCARv3_Chr1	21504894	21505222	303.MuTA_1	Mutator	introns	gene.DCv3_Chr1.01391
DCARv3_Chr1	21536305	21536600	123.Tourist_13_3	Tourist	intergenic	na
DCARv3_Chr1	21652964	21653246	123.Tourist_13_3	Tourist	introns	gene.DCv3_Chr1.01396
DCARv3_Chr1	21726857	21727129	408.Mu_TSD10_3	Mutator	upstream	gene.DCv3_Chr1.01407
DCARv3_Chr1	21747770	21747989	514.MT_v3_TSDun_69	UC	upstream	gene.DCv3_Chr1.01411
DCARv3_Chr1	21751571	21751892	78.Tourist_2_1	Tourist	introns	gene.DCv3_Chr1.01411
DCARv3_Chr1	21751894	21752144	46.DcS37	Stowaway	introns	gene.DCv3_Chr1.01411
DCARv3_Chr1	21753500	21753900	506.MT_v3_TSDun_61	UC	downstream	gene.DCv3_Chr1.01411
DCARv3_Chr1	21755111	21755348	18.DcS10_1	Stowaway	intergenic	na
DCARv3_Chr1	21755769	21756132	102.Tourist_5_3	Tourist	intergenic	na
DCARv3_Chr1	21832328	21832897	275.hAT_TA_34_8	hAT	intergenic	na
DCARv3_Chr1	21844941	21845141	349.Mu_TSD9_6_2	Mutator	downstream	gene.DCv3_Chr1.01420
DCARv3_Chr1	21870828	21871014	111.Tourist_8_1	Tourist	introns	gene.DCv3_Chr1.01425
DCARv3_Chr1	21893532	21894095	501.MT_v3_TSDun_56	UC	intergenic	na
DCARv3_Chr1	21915214	21915448	21.DcS12	Stowaway	upstream	gene.DCv3_Chr1.01428
DCARv3_Chr1	21916107	21916387	1.DcS1_1	Stowaway	upstream	gene.DCv3_Chr1.01428
DCARv3_Chr1	21918316	21918653	67.Krak	Tourist	intergenic	na
DCARv3_Chr1	21975993	21976254	8.DcS5	Stowaway	upstream	gene.DCv3_Chr1.01432
DCARv3_Chr1	21978717	21979020	13.DcS7b	Stowaway	intergenic	na
DCARv3_Chr1	21982697	21982938	122.Tourist_13_2	Tourist	upstream	gene.DCv3_Chr1.01433
DCARv3_Chr1	21989084	21989578	235.hAT_TA_6	hAT	intergenic	na
DCARv3_Chr1	21994771	21995029	18.DcS10_1	Stowaway	upstream	gene.DCv3_Chr1.01435
DCARv3_Chr1	21996739	21997424	233.hAT_TA_4	hAT	intergenic	na
DCARv3_Chr1	21998821	21999079	18.DcS10_1	Stowaway	intergenic	na
DCARv3_Chr1	22001153	22001519	478.MH_v3_TSDun_33	UC	intergenic	na
DCARv3_Chr1	22032953	22033154	486.MT_v3_TSDun_41	UC	intergenic	na
DCARv3_Chr1	22036601	22036867	18.DcS10_1	Stowaway	downstream	gene.DCv3_Chr1.01437
DCARv3_Chr1	22041102	22041433	303.MuTA_1	Mutator	intergenic	na
DCARv3_Chr1	22042809	22043496	243.hAT_TA_14	hAT	intergenic	na
DCARv3_Chr1	22058004	22058429	304.MuTA_2	Mutator	downstream	gene.DCv3_Chr1.01438
DCARv3_Chr1	22058506	22058932	446.TSDun_1	UC	downstream	gene.DCv3_Chr1.01438
DCARv3_Chr1	22059210	22059501	27.DcS18	Stowaway	downstream	gene.DCv3_Chr1.01438
DCARv3_Chr1	22062734	22062960	514.MT_v3_TSDun_69	UC	upstream	gene.DCv3_Chr1.01438
DCARv3_Chr1	22063679	22063937	18.DcS10_1	Stowaway	intergenic	na
DCARv3_Chr1	22065047	22065249	4.DcS3_1	Stowaway	intergenic	na
DCARv3_Chr1	22065308	22065838	237.hAT_TA_8	hAT	intergenic	na
DCARv3_Chr1	22066553	22066852	24.DcS15	Stowaway	intergenic	na
DCARv3_Chr1	22068108	22068410	3.DcS2	Stowaway	intergenic	na
DCARv3_Chr1	22069746	22069989	18.DcS10_1	Stowaway	intergenic	na
DCARv3_Chr1	22076614	22077326	230.hAT_TA_1	hAT	upstream	gene.DCv3_Chr1.01439
DCARv3_Chr1	22079867	22080123	16.DcS9_1	Stowaway	intergenic	na
DCARv3_Chr1	22081554	22081783	21.DcS12	Stowaway	intergenic	na
DCARv3_Chr1	22084413	22084663	9.DcS6_1	Stowaway	intergenic	na
DCARv3_Chr1	22085094	22085396	3.DcS2	Stowaway	intergenic	na
DCARv3_Chr1	22091492	22091774	29.DcS20	Stowaway	intergenic	na
DCARv3_Chr1	22092380	22092688	3.DcS2	Stowaway	intergenic	na
DCARv3_Chr1	22285443	22285672	174.hAT_10_8	hAT	upstream	gene.DCv3_Chr1.01442
DCARv3_Chr1	22287666	22287932	7.DcS4_2	Stowaway	introns	gene.DCv3_Chr1.01442
DCARv3_Chr1	22288537	22288787	16.DcS9_1	Stowaway	introns	gene.DCv3_Chr1.01442
DCARv3_Chr1	22293829	22294190	94.Tourist_3_5	Tourist	downstream	gene.DCv3_Chr1.01442
DCARv3_Chr1	22298367	22298594	23.DcS14	Stowaway	upstream	gene.DCv3_Chr1.01443
DCARv3_Chr1	22299118	22299447	110.Tourist_7_4	Tourist	upstream	gene.DCv3_Chr1.01443
DCARv3_Chr1	22313295	22313558	231.hAT_TA_2	hAT	intergenic	na
DCARv3_Chr1	22319923	22320186	231.hAT_TA_2	hAT	intergenic	na
DCARv3_Chr1	22361424	22361981	497.MT_v3_TSDun_52	UC	introns	gene.DCv3_Chr1.01444
DCARv3_Chr1	22501060	22501363	13.DcS7b	Stowaway	intergenic	na
DCARv3_Chr1	22514544	22515007	125.Tourist_15	Tourist	intergenic	na
DCARv3_Chr1	22544059	22544263	42.DcS33	Stowaway	introns	gene.DCv3_Chr1.01449
DCARv3_Chr1	22548987	22549562	513.MT_v3_TSDun_68	UC	upstream	gene.DCv3_Chr1.01449
DCARv3_Chr1	22611573	22612010	311.MuTA_9	Mutator	intergenic	na
DCARv3_Chr1	22612089	22612664	305.MuTA_3	Mutator	intergenic	na
DCARv3_Chr1	22613124	22613468	304.MuTA_2	Mutator	intergenic	na
DCARv3_Chr1	22617112	22617336	21.DcS12	Stowaway	upstream	gene.DCv3_Chr1.01451
DCARv3_Chr1	22638587	22639163	305.MuTA_3	Mutator	downstream	gene.DCv3_Chr1.01453
DCARv3_Chr1	22639580	22639982	446.TSDun_1	UC	downstream	gene.DCv3_Chr1.01453
DCARv3_Chr1	22640360	22640936	314.MuTA_12	Mutator	intergenic	na
DCARv3_Chr1	22659615	22659864	22.DcS13	Stowaway	upstream	gene.DCv3_Chr1.01455
DCARv3_Chr1	22660065	22660488	304.MuTA_2	Mutator	upstream	gene.DCv3_Chr1.01455
DCARv3_Chr1	22664667	22664996	108.Tourist_7_2	Tourist	downstream	gene.DCv3_Chr1.01456
DCARv3_Chr1	22684326	22684629	13.DcS7b	Stowaway	upstream	gene.DCv3_Chr1.01456
DCARv3_Chr1	22684792	22685315	401.Mu_TSD10_1_2	Mutator	upstream	gene.DCv3_Chr1.01456
DCARv3_Chr1	22695858	22696514	331.Mu_TSD9_2_1	Mutator	upstream	gene.DCv3_Chr1.01457
DCARv3_Chr1	22696888	22697766	436.Mu_TSDun_pu1_3	Mutator	upstream	gene.DCv3_Chr1.01457
DCARv3_Chr1	22733331	22734019	332.Mu_TSD9_2_2	Mutator	intergenic	na
DCARv3_Chr1	22736838	22737148	8.DcS5	Stowaway	intergenic	na
DCARv3_Chr1	22750984	22751370	460.MH_v3_TSDun_15	UC	upstream	gene.DCv3_Chr1.01460
DCARv3_Chr1	22757410	22757966	501.MT_v3_TSDun_56	UC	downstream	gene.DCv3_Chr1.01460
DCARv3_Chr1	22829982	22830234	18.DcS10_1	Stowaway	intergenic	na
DCARv3_Chr1	22830712	22831234	505.MT_v3_TSDun_60	UC	intergenic	na
DCARv3_Chr1	22837696	22838091	506.MT_v3_TSDun_61	UC	intergenic	na
DCARv3_Chr1	22846347	22846732	85.Tourist_2_8	Tourist	upstream	gene.DCv3_Chr1.01464
DCARv3_Chr1	22857474	22857757	242.hAT_TA_13	hAT	downstream	gene.DCv3_Chr1.01465
DCARv3_Chr1	22866781	22867084	13.DcS7b	Stowaway	introns	gene.DCv3_Chr1.01465
DCARv3_Chr1	22902086	22902522	309.MuTA_7	Mutator	intergenic	na
DCARv3_Chr1	22928347	22928558	4.DcS3_1	Stowaway	introns	gene.DCv3_Chr1.01466
DCARv3_Chr1	22972014	22972347	117.Tourist_10	Tourist	intergenic	na
DCARv3_Chr1	22980739	22981188	309.MuTA_7	Mutator	introns	gene.DCv3_Chr1.01471
DCARv3_Chr1	22981694	22981915	121.Tourist_13_1	Tourist	introns	gene.DCv3_Chr1.01471
DCARv3_Chr1	22986999	22987257	18.DcS10_1	Stowaway	introns	gene.DCv3_Chr1.01471
DCARv3_Chr1	22987857	22988137	7.DcS4_2	Stowaway	introns	gene.DCv3_Chr1.01471
DCARv3_Chr1	23047339	23047758	304.MuTA_2	Mutator	downstream	gene.DCv3_Chr1.01474
DCARv3_Chr1	23058616	23058848	122.Tourist_13_2	Tourist	intergenic	na
DCARv3_Chr1	23096018	23096443	304.MuTA_2	Mutator	intergenic	na
DCARv3_Chr1	23104939	23105325	460.MH_v3_TSDun_15	UC	downstream	gene.DCv3_Chr1.01476
DCARv3_Chr1	23107212	23108607	314.MuTA_12	Mutator	intergenic	na
DCARv3_Chr1	23108628	23109051	311.MuTA_9	Mutator	intergenic	na
DCARv3_Chr1	23170752	23171127	78.Tourist_2_1	Tourist	upstream	gene.DCv3_Chr1.01481
DCARv3_Chr1	23171660	23171919	16.DcS9_1	Stowaway	upstream	gene.DCv3_Chr1.01481
DCARv3_Chr1	23172207	23172446	22.DcS13	Stowaway	upstream	gene.DCv3_Chr1.01481
DCARv3_Chr1	23174953	23175216	14.DcS7c	Stowaway	intergenic	na
DCARv3_Chr1	23175278	23176055	297.MH_v3_hAT_21	hAT	intergenic	na
DCARv3_Chr1	23176176	23176569	460.MH_v3_TSDun_15	UC	intergenic	na
DCARv3_Chr1	23176741	23177135	460.MH_v3_TSDun_15	UC	intergenic	na
DCARv3_Chr1	23238317	23238748	160.hAT_4_2	hAT	downstream	gene.DCv3_Chr1.01483
DCARv3_Chr1	23244415	23244851	311.MuTA_9	Mutator	upstream	gene.DCv3_Chr1.01484
DCARv3_Chr1	23246812	23247389	306.MuTA_4	Mutator	upstream	gene.DCv3_Chr1.01485
DCARv3_Chr1	23247553	23248324	297.MH_v3_hAT_21	hAT	upstream	gene.DCv3_Chr1.01485
DCARv3_Chr1	23252333	23252656	117.Tourist_10	Tourist	downstream	gene.DCv3_Chr1.01485
DCARv3_Chr1	23261183	23261378	121.Tourist_13_1	Tourist	intergenic	na
DCARv3_Chr1	23266515	23266758	194.hAT_11_3	hAT	introns	gene.DCv3_Chr1.01487
DCARv3_Chr1	23308995	23309418	160.hAT_4_2	hAT	introns	gene.DCv3_Chr1.01488
DCARv3_Chr1	23363415	23363852	311.MuTA_9	Mutator	intergenic	na
DCARv3_Chr1	23373645	23374012	78.Tourist_2_1	Tourist	downstream	gene.DCv3_Chr1.01490
DCARv3_Chr1	23377948	23379012	326.Mu_TSD9_1_7	Mutator	introns	gene.DCv3_Chr1.01490
DCARv3_Chr1	23396101	23396448	67.Krak	Tourist	downstream	gene.DCv3_Chr1.01492
DCARv3_Chr1	23402097	23402889	261.hAT_TA_32	hAT	introns	gene.DCv3_Chr1.01493
DCARv3_Chr1	23406886	23407536	442.TSD2_1_CACTA_2	UC	upstream	gene.DCv3_Chr1.01493
DCARv3_Chr1	23414106	23414463	75.Tourist_1_8	Tourist	introns	gene.DCv3_Chr1.01494
DCARv3_Chr1	23424595	23424924	303.MuTA_1	Mutator	downstream	gene.DCv3_Chr1.01494
DCARv3_Chr1	23452136	23452397	12.DcS7a	Stowaway	downstream	gene.DCv3_Chr1.01497
DCARv3_Chr1	23452830	23453130	15.DcS8	Stowaway	downstream	gene.DCv3_Chr1.01497
DCARv3_Chr1	23453529	23453952	309.MuTA_7	Mutator	intergenic	na
DCARv3_Chr1	23456133	23456708	305.MuTA_3	Mutator	intergenic	na
DCARv3_Chr1	23456751	23457198	309.MuTA_7	Mutator	intergenic	na
DCARv3_Chr1	23458251	23458450	121.Tourist_13_1	Tourist	intergenic	na
DCARv3_Chr1	23459369	23459995	230.hAT_TA_1	hAT	upstream	gene.DCv3_Chr1.01498
DCARv3_Chr1	23460578	23460823	122.Tourist_13_2	Tourist	upstream	gene.DCv3_Chr1.01498
DCARv3_Chr1	23513876	23514197	509.MT_v3_TSDun_64	UC	upstream	gene.DCv3_Chr1.01500
DCARv3_Chr1	23534629	23534863	64.MT_v3_DcS55	Stowaway	upstream	gene.DCv3_Chr1.01503
DCARv3_Chr1	23535412	23535608	319.MT_v3_MuTA_17	Mutator	upstream	gene.DCv3_Chr1.01503
DCARv3_Chr1	23536049	23536283	64.MT_v3_DcS55	Stowaway	upstream	gene.DCv3_Chr1.01503
DCARv3_Chr1	23550386	23550837	125.Tourist_15	Tourist	intergenic	na
DCARv3_Chr1	23575034	23575624	112.Tourist_8_2	Tourist	upstream	gene.DCv3_Chr1.01506
DCARv3_Chr1	23588300	23588727	90.Tourist_3_1	Tourist	upstream	gene.DCv3_Chr1.01507
DCARv3_Chr1	23589121	23589521	506.MT_v3_TSDun_61	UC	upstream	gene.DCv3_Chr1.01507
DCARv3_Chr1	23590922	23591092	153.hAT_3_1	hAT	downstream	gene.DCv3_Chr1.01507
DCARv3_Chr1	23592923	23593167	122.Tourist_13_2	Tourist	downstream	gene.DCv3_Chr1.01508
DCARv3_Chr1	23595200	23595542	67.Krak	Tourist	upstream	gene.DCv3_Chr1.01509
DCARv3_Chr1	23602339	23602590	16.DcS9_1	Stowaway	downstream	gene.DCv3_Chr1.01511
DCARv3_Chr1	23609440	23610014	305.MuTA_3	Mutator	introns	gene.DCv3_Chr1.01511
DCARv3_Chr1	23615597	23616180	500.MT_v3_TSDun_55	UC	upstream	gene.DCv3_Chr1.01511
DCARv3_Chr1	23618325	23618751	304.MuTA_2	Mutator	intergenic	na
DCARv3_Chr1	23625138	23625706	305.MuTA_3	Mutator	upstream	gene.DCv3_Chr1.01512
DCARv3_Chr1	23640939	23641244	13.DcS7b	Stowaway	intergenic	na
DCARv3_Chr1	23648030	23648218	111.Tourist_8_1	Tourist	upstream	gene.DCv3_Chr1.01514
DCARv3_Chr1	23649880	23650190	8.DcS5	Stowaway	intergenic	na
DCARv3_Chr1	23662010	23662493	277.hAT_TA_35_2	hAT	downstream	gene.DCv3_Chr1.01516
DCARv3_Chr1	23670208	23671202	375.Mu_TSD9_12_3	Mutator	introns	gene.DCv3_Chr1.01517
DCARv3_Chr1	23706795	23707230	311.MuTA_9	Mutator	intergenic	na
DCARv3_Chr1	23709122	23709796	106.Tourist_6	Tourist	upstream	gene.DCv3_Chr1.01518
DCARv3_Chr1	23735207	23735587	506.MT_v3_TSDun_61	UC	intergenic	na
DCARv3_Chr1	23774980	23775793	233.hAT_TA_4	hAT	intergenic	na
DCARv3_Chr1	23789633	23790304	261.hAT_TA_32	hAT	introns	gene.DCv3_Chr1.01521
DCARv3_Chr1	23794272	23794734	125.Tourist_15	Tourist	intergenic	na
DCARv3_Chr1	23797213	23798192	383.Mu_TSD9_12_14	Mutator	intergenic	na
DCARv3_Chr1	23818827	23819016	20.DcS11	Stowaway	intergenic	na
DCARv3_Chr1	23890616	23891294	245.hAT_TA_16	hAT	intergenic	na
DCARv3_Chr1	23891979	23892528	305.MuTA_3	Mutator	intergenic	na
DCARv3_Chr1	23896513	23896815	44.DcS35	Stowaway	introns	gene.DCv3_Chr1.01524
DCARv3_Chr1	23909399	23909685	408.Mu_TSD10_3	Mutator	introns	gene.DCv3_Chr1.01524
DCARv3_Chr1	23925868	23926173	44.DcS35	Stowaway	introns	gene.DCv3_Chr1.01525
DCARv3_Chr1	23928862	23929225	67.Krak	Tourist	introns	gene.DCv3_Chr1.01525
DCARv3_Chr1	23930388	23930849	503.MT_v3_TSDun_58	UC	introns	gene.DCv3_Chr1.01525
DCARv3_Chr1	23934503	23935140	324.Mu_TSD9_1_5	Mutator	introns	gene.DCv3_Chr1.01525
DCARv3_Chr1	23938925	23939366	309.MuTA_7	Mutator	introns	gene.DCv3_Chr1.01525
DCARv3_Chr1	23953840	23955042	321.Mu_TSD9_1_2	Mutator	upstream	gene.DCv3_Chr1.01526
DCARv3_Chr1	23959844	23960660	512.MT_v3_TSDun_67	UC	introns	gene.DCv3_Chr1.01526
DCARv3_Chr1	23961078	23962001	397.MH_v3_Mu_TSD9_22	Mutator	introns	gene.DCv3_Chr1.01526
DCARv3_Chr1	23964562	23964849	408.Mu_TSD10_3	Mutator	intergenic	na
DCARv3_Chr1	23983265	23983996	230.hAT_TA_1	hAT	intergenic	na
DCARv3_Chr1	23994892	23995137	22.DcS13	Stowaway	introns	gene.DCv3_Chr1.01528
DCARv3_Chr1	23998688	23998942	16.DcS9_1	Stowaway	downstream	gene.DCv3_Chr1.01528
DCARv3_Chr1	24001681	24002080	506.MT_v3_TSDun_61	UC	upstream	gene.DCv3_Chr1.01529
DCARv3_Chr1	24002081	24002455	506.MT_v3_TSDun_61	UC	upstream	gene.DCv3_Chr1.01529
DCARv3_Chr1	24004017	24004805	233.hAT_TA_4	hAT	downstream	gene.DCv3_Chr1.01530
DCARv3_Chr1	24010052	24010516	125.Tourist_15	Tourist	upstream	gene.DCv3_Chr1.01531
DCARv3_Chr1	24016989	24017443	503.MT_v3_TSDun_58	UC	introns	gene.DCv3_Chr1.01532
DCARv3_Chr1	24054118	24054453	30.DcS21	Stowaway	introns	gene.DCv3_Chr1.01534
DCARv3_Chr1	24073172	24073832	314.MuTA_12	Mutator	upstream	gene.DCv3_Chr1.01536
DCARv3_Chr1	24078401	24079325	326.Mu_TSD9_1_7	Mutator	introns	gene.DCv3_Chr1.01537
DCARv3_Chr1	24082612	24082880	1.DcS1_1	Stowaway	upstream	gene.DCv3_Chr1.01538
DCARv3_Chr1	24089573	24089919	234.hAT_TA_5	hAT	upstream	gene.DCv3_Chr1.01539
DCARv3_Chr1	24093290	24094514	321.Mu_TSD9_1_2	Mutator	upstream	gene.DCv3_Chr1.01540
DCARv3_Chr1	24098739	24099020	1.DcS1_1	Stowaway	intergenic	na
DCARv3_Chr1	24157302	24157780	235.hAT_TA_6	hAT	upstream	gene.DCv3_Chr1.01542
DCARv3_Chr1	24192764	24193071	258.hAT_TA_29	hAT	upstream	gene.DCv3_Chr1.01546
DCARv3_Chr1	24204384	24204697	110.Tourist_7_4	Tourist	downstream	gene.DCv3_Chr1.01549
DCARv3_Chr1	24204765	24205080	3.DcS2	Stowaway	downstream	gene.DCv3_Chr1.01549
DCARv3_Chr1	24210251	24210875	367.Mu_TSD9_12_6	Mutator	upstream	gene.DCv3_Chr1.01550
DCARv3_Chr1	24214949	24215123	487.MT_v3_TSDun_42	UC	introns	gene.DCv3_Chr1.01550
DCARv3_Chr1	24256640	24256890	9.DcS6_1	Stowaway	upstream	gene.DCv3_Chr1.01552
DCARv3_Chr1	24256966	24257205	122.Tourist_13_2	Tourist	upstream	gene.DCv3_Chr1.01552
DCARv3_Chr1	24291227	24291540	34.DcS25	Stowaway	intergenic	na
DCARv3_Chr1	24295622	24296023	506.MT_v3_TSDun_61	UC	intergenic	na
DCARv3_Chr1	24296231	24296489	18.DcS10_1	Stowaway	intergenic	na
DCARv3_Chr1	24296764	24297154	94.Tourist_3_5	Tourist	upstream	gene.DCv3_Chr1.01553
DCARv3_Chr1	24297159	24297584	90.Tourist_3_1	Tourist	upstream	gene.DCv3_Chr1.01553
DCARv3_Chr1	24300103	24300680	252.hAT_TA_23	hAT	introns	gene.DCv3_Chr1.01553
DCARv3_Chr1	24305497	24305760	231.hAT_TA_2	hAT	downstream	gene.DCv3_Chr1.01554
DCARv3_Chr1	24310810	24311370	497.MT_v3_TSDun_52	UC	introns	gene.DCv3_Chr1.01554
DCARv3_Chr1	24365376	24365626	107.Tourist_7_1	Tourist	introns	gene.DCv3_Chr1.01562
DCARv3_Chr1	24368911	24369302	311.MuTA_9	Mutator	introns	gene.DCv3_Chr1.01562
DCARv3_Chr1	24381181	24381752	500.MT_v3_TSDun_55	UC	downstream	gene.DCv3_Chr1.01563
DCARv3_Chr1	24387662	24388025	67.Krak	Tourist	downstream	gene.DCv3_Chr1.01564
DCARv3_Chr1	24398118	24398781	331.Mu_TSD9_2_1	Mutator	upstream	gene.DCv3_Chr1.01565
DCARv3_Chr1	24413302	24413517	121.Tourist_13_1	Tourist	intergenic	na
DCARv3_Chr1	24442145	24442393	9.DcS6_1	Stowaway	intergenic	na
DCARv3_Chr1	24449797	24450210	309.MuTA_7	Mutator	downstream	gene.DCv3_Chr1.01568
DCARv3_Chr1	24470064	24470477	309.MuTA_7	Mutator	intergenic	na
DCARv3_Chr1	24484996	24485674	314.MuTA_12	Mutator	downstream	gene.DCv3_Chr1.01569
DCARv3_Chr1	24486066	24486497	309.MuTA_7	Mutator	downstream	gene.DCv3_Chr1.01569
DCARv3_Chr1	24496397	24496932	402.Mu_TSD10_1_3	Mutator	intergenic	na
DCARv3_Chr1	24498905	24499139	21.DcS12	Stowaway	intergenic	na
DCARv3_Chr1	24500533	24500849	37.DcS28	Stowaway	intergenic	na
DCARv3_Chr1	24501755	24502426	331.Mu_TSD9_2_1	Mutator	upstream	gene.DCv3_Chr1.01570
DCARv3_Chr1	24511669	24511919	46.DcS37	Stowaway	intergenic	na
DCARv3_Chr1	24521461	24521690	21.DcS12	Stowaway	introns	gene.DCv3_Chr1.01573
DCARv3_Chr1	24527958	24528167	122.Tourist_13_2	Tourist	introns	gene.DCv3_Chr1.01573
DCARv3_Chr1	24530396	24530781	304.MuTA_2	Mutator	intergenic	na
DCARv3_Chr1	24589022	24589814	270.hAT_TA_34_3	hAT	intergenic	na
DCARv3_Chr1	24590924	24591634	94.Tourist_3_5	Tourist	upstream	gene.DCv3_Chr1.01581
DCARv3_Chr1	24622582	24622816	4.DcS3_1	Stowaway	downstream	gene.DCv3_Chr1.01586
DCARv3_Chr1	24623434	24623668	4.DcS3_1	Stowaway	downstream	gene.DCv3_Chr1.01587
DCARv3_Chr1	24629052	24629303	231.hAT_TA_2	hAT	downstream	gene.DCv3_Chr1.01588
DCARv3_Chr1	24632799	24633150	100.Tourist_5_1	Tourist	upstream	gene.DCv3_Chr1.01589
DCARv3_Chr1	24647402	24647593	20.DcS11	Stowaway	intergenic	na
DCARv3_Chr1	24649963	24650156	345.Mu_TSD9_5_1	Mutator	upstream	gene.DCv3_Chr1.01591
DCARv3_Chr1	24666630	24667203	305.MuTA_3	Mutator	downstream	gene.DCv3_Chr1.01594
DCARv3_Chr1	24667252	24667992	490.MT_v3_TSDun_45	UC	downstream	gene.DCv3_Chr1.01594
DCARv3_Chr1	24668029	24668389	308.MuTA_6	Mutator	intergenic	na
DCARv3_Chr1	24668445	24668807	308.MuTA_6	Mutator	intergenic	na
DCARv3_Chr1	24741443	24741699	16.DcS9_1	Stowaway	downstream	gene.DCv3_Chr1.01600
DCARv3_Chr1	24746023	24746546	401.Mu_TSD10_1_2	Mutator	upstream	gene.DCv3_Chr1.01600
DCARv3_Chr1	24771331	24771794	125.Tourist_15	Tourist	upstream	gene.DCv3_Chr1.01603
DCARv3_Chr1	24789878	24790302	304.MuTA_2	Mutator	intergenic	na
DCARv3_Chr1	24790339	24790913	305.MuTA_3	Mutator	intergenic	na
DCARv3_Chr1	24803411	24803640	65.MT_v3_DcS56	Stowaway	intergenic	na
DCARv3_Chr1	24810708	24810933	514.MT_v3_TSDun_69	UC	intergenic	na
DCARv3_Chr1	24815557	24816017	309.MuTA_7	Mutator	intergenic	na
DCARv3_Chr1	24831475	24832158	442.TSD2_1_CACTA_2	UC	intergenic	na
DCARv3_Chr1	24832659	24833222	501.MT_v3_TSDun_56	UC	intergenic	na
DCARv3_Chr1	24838370	24838628	18.DcS10_1	Stowaway	downstream	gene.DCv3_Chr1.01606
DCARv3_Chr1	24849356	24849585	21.DcS12	Stowaway	intergenic	na
DCARv3_Chr1	24849689	24849993	13.DcS7b	Stowaway	intergenic	na
DCARv3_Chr1	24851889	24852150	12.DcS7a	Stowaway	downstream	gene.DCv3_Chr1.01607
DCARv3_Chr1	24856424	24856701	1.DcS1_1	Stowaway	introns	gene.DCv3_Chr1.01608
DCARv3_Chr1	24870912	24871573	331.Mu_TSD9_2_1	Mutator	upstream	gene.DCv3_Chr1.01609
DCARv3_Chr1	24884079	24884894	512.MT_v3_TSDun_67	UC	downstream	gene.DCv3_Chr1.01611
DCARv3_Chr1	24885498	24886377	436.Mu_TSDun_pu1_3	Mutator	intergenic	na
DCARv3_Chr1	24890276	24890739	125.Tourist_15	Tourist	intergenic	na
DCARv3_Chr1	24923003	24923220	35.DcS26	Stowaway	upstream	gene.DCv3_Chr1.01612
DCARv3_Chr1	24924994	24925561	501.MT_v3_TSDun_56	UC	intergenic	na
DCARv3_Chr1	24933495	24934013	318.MH_v3_MuTA_16	Mutator	intergenic	na
DCARv3_Chr1	24935256	24935514	18.DcS10_1	Stowaway	upstream	gene.DCv3_Chr1.01613
DCARv3_Chr1	24938987	24939508	407.Mu_TSD10_1_8	Mutator	downstream	gene.DCv3_Chr1.01613
DCARv3_Chr1	24941199	24941565	90.Tourist_3_1	Tourist	intergenic	na
DCARv3_Chr1	24987359	24987588	5.DcS3_2	Stowaway	downstream	gene.DCv3_Chr1.01615
DCARv3_Chr1	24988308	24988631	108.Tourist_7_2	Tourist	downstream	gene.DCv3_Chr1.01615
DCARv3_Chr1	24994974	24995222	9.DcS6_1	Stowaway	upstream	gene.DCv3_Chr1.01617
DCARv3_Chr1	24998928	24999391	125.Tourist_15	Tourist	intergenic	na
DCARv3_Chr1	25009866	25010282	310.MuTA_8	Mutator	intergenic	na
DCARv3_Chr1	25025920	25026164	16.DcS9_1	Stowaway	downstream	gene.DCv3_Chr1.01619
DCARv3_Chr1	25031772	25032052	1.DcS1_1	Stowaway	intergenic	na
DCARv3_Chr1	25035408	25035679	485.MT_v3_TSDun_40	UC	intergenic	na
DCARv3_Chr1	25061923	25063287	462.MH_v3_TSDun_17	UC	intergenic	na
DCARv3_Chr1	25063500	25064864	462.MH_v3_TSDun_17	UC	intergenic	na
DCARv3_Chr1	25077056	25077995	499.MT_v3_TSDun_54	UC	introns	gene.DCv3_Chr1.01622
DCARv3_Chr1	25091454	25091737	171.hAT_9_2	hAT	intergenic	na
DCARv3_Chr1	25101344	25101561	16.DcS9_1	Stowaway	upstream	gene.DCv3_Chr1.01623
DCARv3_Chr1	25106280	25107462	320.Mu_TSD9_1_1	Mutator	intergenic	na
DCARv3_Chr1	25116143	25116393	46.DcS37	Stowaway	intergenic	na
DCARv3_Chr1	25124968	25125340	70.Tourist_1_3	Tourist	upstream	gene.DCv3_Chr1.01624
DCARv3_Chr1	25168405	25168683	1.DcS1_1	Stowaway	intergenic	na
DCARv3_Chr1	25175585	25175907	117.Tourist_10	Tourist	upstream	gene.DCv3_Chr1.01629
DCARv3_Chr1	25184029	25184717	332.Mu_TSD9_2_2	Mutator	downstream	gene.DCv3_Chr1.01632
DCARv3_Chr1	25255471	25255880	310.MuTA_8	Mutator	downstream	gene.DCv3_Chr1.01640
DCARv3_Chr1	25263313	25263720	232.hAT_TA_3	hAT	upstream	gene.DCv3_Chr1.01641
DCARv3_Chr1	25264877	25265273	506.MT_v3_TSDun_61	UC	intergenic	na
DCARv3_Chr1	25266999	25267463	125.Tourist_15	Tourist	intergenic	na
DCARv3_Chr1	25268473	25268775	3.DcS2	Stowaway	intergenic	na
DCARv3_Chr1	25273395	25273583	487.MT_v3_TSDun_42	UC	introns	gene.DCv3_Chr1.01642
DCARv3_Chr1	25280221	25280594	72.Tourist_1_5	Tourist	downstream	gene.DCv3_Chr1.01644
DCARv3_Chr1	25280756	25281005	22.DcS13	Stowaway	downstream	gene.DCv3_Chr1.01644
DCARv3_Chr1	25286434	25286695	12.DcS7a	Stowaway	intergenic	na
DCARv3_Chr1	25292187	25292555	101.Tourist_5_2	Tourist	intergenic	na
DCARv3_Chr1	25299511	25299793	1.DcS1_1	Stowaway	intergenic	na
DCARv3_Chr1	25306427	25307096	493.MT_v3_TSDun_48	UC	upstream	gene.DCv3_Chr1.01646
DCARv3_Chr1	25322268	25322674	368.Mu_TSD9_12_8	Mutator	introns	gene.DCv3_Chr1.01647
DCARv3_Chr1	25328840	25329154	91.Tourist_3_2	Tourist	intergenic	na
DCARv3_Chr1	25334789	25335038	22.DcS13	Stowaway	upstream	gene.DCv3_Chr1.01648
DCARv3_Chr1	25346416	25346870	166.hAT_5	hAT	introns	gene.DCv3_Chr1.01649
DCARv3_Chr1	25357659	25357982	446.TSDun_1	UC	upstream	gene.DCv3_Chr1.01650
DCARv3_Chr1	25377097	25377645	400.Mu_TSD10_1_1	Mutator	downstream	gene.DCv3_Chr1.01653
DCARv3_Chr1	25379267	25379525	18.DcS10_1	Stowaway	intergenic	na
DCARv3_Chr1	25387932	25388334	90.Tourist_3_1	Tourist	upstream	gene.DCv3_Chr1.01654
DCARv3_Chr1	25415031	25415339	117.Tourist_10	Tourist	upstream	gene.DCv3_Chr1.01655
DCARv3_Chr1	25420251	25420652	506.MT_v3_TSDun_61	UC	upstream	gene.DCv3_Chr1.01656
DCARv3_Chr1	25477898	25478161	16.DcS9_1	Stowaway	upstream	gene.DCv3_Chr1.01663
DCARv3_Chr1	25480637	25481382	490.MT_v3_TSDun_45	UC	intergenic	na
DCARv3_Chr1	25482404	25482660	17.DcS9_2	Stowaway	downstream	gene.DCv3_Chr1.01664
DCARv3_Chr1	25482795	25482978	121.Tourist_13_1	Tourist	downstream	gene.DCv3_Chr1.01664
DCARv3_Chr1	25488836	25489146	34.DcS25	Stowaway	intergenic	na
DCARv3_Chr1	25499315	25499570	18.DcS10_1	Stowaway	upstream	gene.DCv3_Chr1.01665
DCARv3_Chr1	25502400	25502637	18.DcS10_1	Stowaway	upstream	gene.DCv3_Chr1.01666
DCARv3_Chr1	25504471	25504721	9.DcS6_1	Stowaway	introns	gene.DCv3_Chr1.01666
DCARv3_Chr1	25517212	25517515	13.DcS7b	Stowaway	upstream	gene.DCv3_Chr1.01668
DCARv3_Chr1	25520081	25520719	496.MT_v3_TSDun_51	UC	intergenic	na
DCARv3_Chr1	25535090	25535367	1.DcS1_1	Stowaway	upstream	gene.DCv3_Chr1.01669
DCARv3_Chr1	25541625	25542020	246.hAT_TA_17	hAT	intergenic	na
DCARv3_Chr1	25577364	25578108	230.hAT_TA_1	hAT	upstream	gene.DCv3_Chr1.01672
DCARv3_Chr1	25632953	25633389	309.MuTA_7	Mutator	upstream	gene.DCv3_Chr1.01677
DCARv3_Chr1	25634895	25635403	235.hAT_TA_6	hAT	upstream	gene.DCv3_Chr1.01677
DCARv3_Chr1	25653650	25654162	306.MuTA_4	Mutator	upstream	gene.DCv3_Chr1.01680
DCARv3_Chr1	25660294	25660829	402.Mu_TSD10_1_3	Mutator	intergenic	na
DCARv3_Chr1	25672000	25672250	9.DcS6_1	Stowaway	intergenic	na
DCARv3_Chr1	25673220	25673601	308.MuTA_6	Mutator	intergenic	na
DCARv3_Chr1	25686539	25686789	11.DcS6_3	Stowaway	intergenic	na
DCARv3_Chr1	25688574	25688946	76.Tourist_1_9	Tourist	intergenic	na
DCARv3_Chr1	25716168	25716407	16.DcS9_1	Stowaway	upstream	gene.DCv3_Chr1.01683
DCARv3_Chr1	25726955	25727713	269.hAT_TA_34_2	hAT	upstream	gene.DCv3_Chr1.01686
DCARv3_Chr1	25745434	25745738	155.hAT_3_3	hAT	introns	gene.DCv3_Chr1.01688
DCARv3_Chr1	25754434	25755122	332.Mu_TSD9_2_2	Mutator	upstream	gene.DCv3_Chr1.01689
DCARv3_Chr1	25765445	25766119	314.MuTA_12	Mutator	upstream	gene.DCv3_Chr1.01690
DCARv3_Chr1	25777750	25778199	309.MuTA_7	Mutator	introns	gene.DCv3_Chr1.01693
DCARv3_Chr1	25823935	25824230	123.Tourist_13_3	Tourist	upstream	gene.DCv3_Chr1.01694
DCARv3_Chr1	25824519	25824793	24.DcS15	Stowaway	upstream	gene.DCv3_Chr1.01694
DCARv3_Chr1	25840695	25840944	22.DcS13	Stowaway	intergenic	na
DCARv3_Chr1	25858295	25858545	22.DcS13	Stowaway	downstream	gene.DCv3_Chr1.01699
DCARv3_Chr1	25875903	25876119	120.Tourist_12	Tourist	intergenic	na
DCARv3_Chr1	25905876	25906040	347.Mu_TSD9_5_3	Mutator	upstream	gene.DCv3_Chr1.01702
DCARv3_Chr1	25906045	25906347	107.Tourist_7_1	Tourist	upstream	gene.DCv3_Chr1.01702
DCARv3_Chr1	25907843	25908077	5.DcS3_2	Stowaway	introns	gene.DCv3_Chr1.01702
DCARv3_Chr1	25923264	25924142	428.Mu_TSD10_5_6	Mutator	downstream	gene.DCv3_Chr1.01702
DCARv3_Chr1	25953977	25954208	113.Tourist_8_3	Tourist	upstream	gene.DCv3_Chr1.01703
DCARv3_Chr1	25977171	25977565	460.MH_v3_TSDun_15	UC	upstream	gene.DCv3_Chr1.01706
DCARv3_Chr1	25986402	25986713	3.DcS2	Stowaway	introns	gene.DCv3_Chr1.01706
DCARv3_Chr1	26023655	26023865	65.MT_v3_DcS56	Stowaway	upstream	gene.DCv3_Chr1.01708
DCARv3_Chr1	26024002	26024553	505.MT_v3_TSDun_60	UC	upstream	gene.DCv3_Chr1.01708
DCARv3_Chr1	26030066	26030726	493.MT_v3_TSDun_48	UC	intergenic	na
DCARv3_Chr1	26044431	26044618	345.Mu_TSD9_5_1	Mutator	intergenic	na
DCARv3_Chr1	26050383	26050834	125.Tourist_15	Tourist	upstream	gene.DCv3_Chr1.01709
DCARv3_Chr1	26063955	26064353	511.MT_v3_TSDun_66	UC	upstream	gene.DCv3_Chr1.01711
DCARv3_Chr1	26069763	26070158	506.MT_v3_TSDun_61	UC	intergenic	na
DCARv3_Chr1	26081965	26082199	23.DcS14	Stowaway	downstream	gene.DCv3_Chr1.01712
DCARv3_Chr1	26082707	26082988	123.Tourist_13_3	Tourist	downstream	gene.DCv3_Chr1.01712
DCARv3_Chr1	26104918	26105153	16.DcS9_1	Stowaway	intergenic	na
DCARv3_Chr1	26106100	26107352	329.Mu_TSD9_1_10	Mutator	downstream	gene.DCv3_Chr1.01714
DCARv3_Chr1	26109660	26110083	304.MuTA_2	Mutator	introns	gene.DCv3_Chr1.01714
DCARv3_Chr1	26110109	26111043	479.MH_v3_TSDun_34	UC	introns	gene.DCv3_Chr1.01714
DCARv3_Chr1	26111417	26111676	36.DcS27	Stowaway	introns	gene.DCv3_Chr1.01714
DCARv3_Chr1	26115205	26115454	3.DcS2	Stowaway	upstream	gene.DCv3_Chr1.01714
DCARv3_Chr1	26119806	26120233	160.hAT_4_2	hAT	introns	gene.DCv3_Chr1.01716
DCARv3_Chr1	26134436	26134748	123.Tourist_13_3	Tourist	intergenic	na
DCARv3_Chr1	26136269	26136571	13.DcS7b	Stowaway	upstream	gene.DCv3_Chr1.01720
DCARv3_Chr1	26136616	26136915	3.DcS2	Stowaway	upstream	gene.DCv3_Chr1.01720
DCARv3_Chr1	26162888	26163294	310.MuTA_8	Mutator	intergenic	na
DCARv3_Chr1	26167326	26167793	125.Tourist_15	Tourist	upstream	gene.DCv3_Chr1.01723
DCARv3_Chr1	26193512	26193927	310.MuTA_8	Mutator	introns	gene.DCv3_Chr1.01726
DCARv3_Chr1	26207636	26207863	122.Tourist_13_2	Tourist	downstream	gene.DCv3_Chr1.01728
DCARv3_Chr1	26209097	26209342	22.DcS13	Stowaway	downstream	gene.DCv3_Chr1.01728
DCARv3_Chr1	26220647	26221031	100.Tourist_5_1	Tourist	upstream	gene.DCv3_Chr1.01729
DCARv3_Chr1	26243139	26243381	122.Tourist_13_2	Tourist	downstream	gene.DCv3_Chr1.01730
DCARv3_Chr1	26249567	26249730	488.MT_v3_TSDun_43	UC	introns	gene.DCv3_Chr1.01730
DCARv3_Chr1	26252103	26252406	13.DcS7b	Stowaway	upstream	gene.DCv3_Chr1.01730
DCARv3_Chr1	26258171	26258560	80.Tourist_2_3	Tourist	intergenic	na
DCARv3_Chr1	26277715	26278073	82.Tourist_2_5	Tourist	intergenic	na
DCARv3_Chr1	26280712	26281113	506.MT_v3_TSDun_61	UC	intergenic	na
DCARv3_Chr1	26291593	26292341	254.hAT_TA_25	hAT	upstream	gene.DCv3_Chr1.01733
DCARv3_Chr1	26298318	26298666	89.Tourist_2_12	Tourist	intergenic	na
DCARv3_Chr1	26302699	26303027	108.Tourist_7_2	Tourist	intergenic	na
DCARv3_Chr1	26311126	26311450	108.Tourist_7_2	Tourist	cds	gene.DCv3_Chr1.01734
DCARv3_Chr1	26316237	26316548	8.DcS5	Stowaway	downstream	gene.DCv3_Chr1.01734
DCARv3_Chr1	26319061	26319250	486.MT_v3_TSDun_41	UC	upstream	gene.DCv3_Chr1.01735
DCARv3_Chr1	26328665	26328899	21.DcS12	Stowaway	downstream	gene.DCv3_Chr1.01736
DCARv3_Chr1	26350481	26350866	181.hAT_10_18	hAT	downstream	gene.DCv3_Chr1.01738
DCARv3_Chr1	26360322	26361356	360.Mu_TSD9_10_4	Mutator	downstream	gene.DCv3_Chr1.01740
DCARv3_Chr1	26372606	26373640	360.Mu_TSD9_10_4	Mutator	downstream	gene.DCv3_Chr1.01743
DCARv3_Chr1	26378147	26378541	506.MT_v3_TSDun_61	UC	upstream	gene.DCv3_Chr1.01744
DCARv3_Chr1	26379022	26379450	337.Mu_TSD9_2_7	Mutator	upstream	gene.DCv3_Chr1.01744
DCARv3_Chr1	26380370	26380846	57.MH_v3_DcS48	Stowaway	intergenic	na
DCARv3_Chr1	26397875	26398161	1.DcS1_1	Stowaway	intergenic	na
DCARv3_Chr1	26423576	26423769	486.MT_v3_TSDun_41	UC	intergenic	na
DCARv3_Chr1	26429696	26430175	112.Tourist_8_2	Tourist	downstream	gene.DCv3_Chr1.01750
DCARv3_Chr1	26443078	26443352	109.Tourist_7_3	Tourist	introns	gene.DCv3_Chr1.01754
DCARv3_Chr1	26450083	26450634	505.MT_v3_TSDun_60	UC	introns	gene.DCv3_Chr1.01756
DCARv3_Chr1	26463684	26463992	107.Tourist_7_1	Tourist	introns	gene.DCv3_Chr1.01757
DCARv3_Chr1	26488169	26488617	161.hAT_4_3	hAT	introns	gene.DCv3_Chr1.01760
DCARv3_Chr1	26496990	26497173	154.hAT_3_2	hAT	intergenic	na
DCARv3_Chr1	26497368	26497580	486.MT_v3_TSDun_41	UC	intergenic	na
DCARv3_Chr1	26497909	26498255	97.Tourist_4_1	Tourist	intergenic	na
DCARv3_Chr1	26505897	26506335	338.Mu_TSD9_2_8	Mutator	downstream	gene.DCv3_Chr1.01762
DCARv3_Chr1	26507666	26508288	249.hAT_TA_20	hAT	intergenic	na
DCARv3_Chr1	26508662	26508910	9.DcS6_1	Stowaway	upstream	gene.DCv3_Chr1.01763
DCARv3_Chr1	26509124	26509591	235.hAT_TA_6	hAT	upstream	gene.DCv3_Chr1.01763
DCARv3_Chr1	26509735	26509936	122.Tourist_13_2	Tourist	upstream	gene.DCv3_Chr1.01763
DCARv3_Chr1	26523445	26523609	319.MT_v3_MuTA_17	Mutator	downstream	gene.DCv3_Chr1.01767
DCARv3_Chr1	26542161	26542523	82.Tourist_2_5	Tourist	upstream	gene.DCv3_Chr1.01771
DCARv3_Chr1	26546952	26547415	311.MuTA_9	Mutator	introns	gene.DCv3_Chr1.01772
DCARv3_Chr1	26567050	26567410	70.Tourist_1_3	Tourist	introns	gene.DCv3_Chr1.01773
DCARv3_Chr1	26570848	26571116	408.Mu_TSD10_3	Mutator	introns	gene.DCv3_Chr1.01773
DCARv3_Chr1	26584312	26584544	21.DcS12	Stowaway	introns	gene.DCv3_Chr1.01773
DCARv3_Chr1	26594000	26594462	125.Tourist_15	Tourist	upstream	gene.DCv3_Chr1.01774
DCARv3_Chr1	26599107	26599339	514.MT_v3_TSDun_69	UC	intergenic	na
DCARv3_Chr1	26613248	26613622	104.Tourist_5_5	Tourist	introns	gene.DCv3_Chr1.01775
DCARv3_Chr1	26616740	26616998	18.DcS10_1	Stowaway	intergenic	na
DCARv3_Chr1	26618556	26618941	506.MT_v3_TSDun_61	UC	downstream	gene.DCv3_Chr1.01776
DCARv3_Chr1	26621162	26621532	335.Mu_TSD9_2_5	Mutator	introns	gene.DCv3_Chr1.01776
DCARv3_Chr1	26631949	26632158	121.Tourist_13_1	Tourist	intergenic	na
DCARv3_Chr1	26634011	26634245	231.hAT_TA_2	hAT	downstream	gene.DCv3_Chr1.01777
DCARv3_Chr1	26646978	26647434	125.Tourist_15	Tourist	upstream	gene.DCv3_Chr1.01778
DCARv3_Chr1	26666079	26666515	309.MuTA_7	Mutator	intergenic	na
DCARv3_Chr1	26689203	26689534	303.MuTA_1	Mutator	intergenic	na
DCARv3_Chr1	26689620	26689985	102.Tourist_5_3	Tourist	intergenic	na
DCARv3_Chr1	26702548	26703044	168.hAT_7	hAT	introns	gene.DCv3_Chr1.01779
DCARv3_Chr1	26707323	26707651	108.Tourist_7_2	Tourist	introns	gene.DCv3_Chr1.01780
DCARv3_Chr1	26708707	26708917	9.DcS6_1	Stowaway	upstream	gene.DCv3_Chr1.01780
DCARv3_Chr1	26720392	26721156	233.hAT_TA_4	hAT	intergenic	na
DCARv3_Chr1	26725381	26725691	8.DcS5	Stowaway	intergenic	na
DCARv3_Chr1	26736086	26736382	15.DcS8	Stowaway	introns	na
DCARv3_Chr1	26737376	26737626	11.DcS6_3	Stowaway	intergenic	na
DCARv3_Chr1	26738306	26738549	9.DcS6_1	Stowaway	intergenic	na
DCARv3_Chr1	26752333	26752546	4.DcS3_1	Stowaway	downstream	gene.DCv3_Chr1.01785
DCARv3_Chr1	26752959	26753623	331.Mu_TSD9_2_1	Mutator	downstream	gene.DCv3_Chr1.01785
DCARv3_Chr1	26754244	26754570	110.Tourist_7_4	Tourist	intergenic	na
DCARv3_Chr1	26762492	26762742	9.DcS6_1	Stowaway	intergenic	na
DCARv3_Chr1	26765507	26765913	506.MT_v3_TSDun_61	UC	intergenic	na
DCARv3_Chr1	26767096	26767469	341.Mu_TSD9_2_11	Mutator	intergenic	na
DCARv3_Chr1	26769065	26769314	122.Tourist_13_2	Tourist	intergenic	na
DCARv3_Chr1	26769482	26769763	1.DcS1_1	Stowaway	intergenic	na
DCARv3_Chr1	26769779	26770019	120.Tourist_12	Tourist	intergenic	na
DCARv3_Chr1	26770182	26770432	9.DcS6_1	Stowaway	intergenic	na
DCARv3_Chr1	26775436	26775762	110.Tourist_7_4	Tourist	intergenic	na
DCARv3_Chr1	26788828	26789086	18.DcS10_1	Stowaway	intergenic	na
DCARv3_Chr1	26794122	26794456	509.MT_v3_TSDun_64	UC	upstream	gene.DCv3_Chr1.01786
DCARv3_Chr1	26798057	26798412	99.Tourist_4_3	Tourist	intergenic	na
DCARv3_Chr1	26798992	26799346	99.Tourist_4_3	Tourist	intergenic	na
DCARv3_Chr1	26807828	26808131	13.DcS7b	Stowaway	intergenic	na
DCARv3_Chr1	26815684	26816018	509.MT_v3_TSDun_64	UC	upstream	gene.DCv3_Chr1.01787
DCARv3_Chr1	26819024	26819767	97.Tourist_4_1	Tourist	downstream	gene.DCv3_Chr1.01788
DCARv3_Chr1	26824390	26824661	13.DcS7b	Stowaway	downstream	gene.DCv3_Chr1.01789
DCARv3_Chr1	26825515	26825791	29.DcS20	Stowaway	downstream	gene.DCv3_Chr1.01789
DCARv3_Chr1	26830304	26830678	87.Tourist_2_10	Tourist	downstream	gene.DCv3_Chr1.01790
DCARv3_Chr1	26830992	26831268	1.DcS1_1	Stowaway	downstream	gene.DCv3_Chr1.01790
DCARv3_Chr1	26831944	26832179	22.DcS13	Stowaway	downstream	gene.DCv3_Chr1.01790
DCARv3_Chr1	26834408	26834636	122.Tourist_13_2	Tourist	upstream	gene.DCv3_Chr1.01790
DCARv3_Chr1	26841368	26841578	122.Tourist_13_2	Tourist	upstream	gene.DCv3_Chr1.01791
DCARv3_Chr1	26853002	26853247	4.DcS3_1	Stowaway	upstream	gene.DCv3_Chr1.01792
DCARv3_Chr1	26860112	26860415	3.DcS2	Stowaway	intergenic	na
DCARv3_Chr1	26860629	26861400	241.hAT_TA_12	hAT	intergenic	na
DCARv3_Chr1	26862627	26862872	122.Tourist_13_2	Tourist	intergenic	na
DCARv3_Chr1	26863063	26863285	23.DcS14	Stowaway	intergenic	na
DCARv3_Chr1	26879352	26879596	122.Tourist_13_2	Tourist	intergenic	na
DCARv3_Chr1	26880938	26881213	7.DcS4_2	Stowaway	intergenic	na
DCARv3_Chr1	26915595	26916127	247.hAT_TA_18	hAT	upstream	gene.DCv3_Chr1.01797
DCARv3_Chr1	26916195	26916872	493.MT_v3_TSDun_48	UC	upstream	gene.DCv3_Chr1.01797
DCARv3_Chr1	26933903	26934265	88.Tourist_2_11	Tourist	intergenic	na
DCARv3_Chr1	26934422	26934795	509.MT_v3_TSDun_64	UC	intergenic	na
DCARv3_Chr1	26942670	26943223	421.Mu_TSD10_4_13	Mutator	downstream	gene.DCv3_Chr1.01801
DCARv3_Chr1	26963649	26964043	506.MT_v3_TSDun_61	UC	upstream	gene.DCv3_Chr1.01804
DCARv3_Chr1	26964046	26964361	92.Tourist_3_3	Tourist	upstream	gene.DCv3_Chr1.01804
DCARv3_Chr1	26970813	26971212	336.Mu_TSD9_2_6	Mutator	intergenic	na
DCARv3_Chr1	26971793	26972635	382.Mu_TSD9_12_2	Mutator	intergenic	na
DCARv3_Chr1	26973698	26973957	18.DcS10_1	Stowaway	intergenic	na
DCARv3_Chr1	26989974	26990171	486.MT_v3_TSDun_41	UC	introns	gene.DCv3_Chr1.01806
DCARv3_Chr1	26994824	26995398	502.MT_v3_TSDun_57	UC	introns	gene.DCv3_Chr1.01806
DCARv3_Chr1	26995567	26995950	304.MuTA_2	Mutator	introns	gene.DCv3_Chr1.01806
DCARv3_Chr1	26995951	26996534	168.hAT_7	hAT	introns	gene.DCv3_Chr1.01806
DCARv3_Chr1	26996593	26997280	490.MT_v3_TSDun_45	UC	introns	gene.DCv3_Chr1.01806
DCARv3_Chr1	27006412	27006771	74.Tourist_1_7	Tourist	intergenic	na
DCARv3_Chr1	27019932	27020344	279.hAT_TA_36_1	hAT	upstream	gene.DCv3_Chr1.01808
DCARv3_Chr1	27037108	27037365	231.hAT_TA_2	hAT	downstream	gene.DCv3_Chr1.01810
DCARv3_Chr1	27047604	27048179	305.MuTA_3	Mutator	intergenic	na
DCARv3_Chr1	27052040	27052276	514.MT_v3_TSDun_69	UC	intergenic	na
DCARv3_Chr1	27064178	27064734	501.MT_v3_TSDun_56	UC	upstream	gene.DCv3_Chr1.01812
DCARv3_Chr1	27064786	27065343	501.MT_v3_TSDun_56	UC	upstream	gene.DCv3_Chr1.01812
DCARv3_Chr1	27067610	27067885	1.DcS1_1	Stowaway	introns	gene.DCv3_Chr1.01812
DCARv3_Chr1	27072548	27072935	84.Tourist_2_7	Tourist	upstream	gene.DCv3_Chr1.01813
DCARv3_Chr1	27073210	27073470	12.DcS7a	Stowaway	upstream	gene.DCv3_Chr1.01813
DCARv3_Chr1	27073875	27074259	81.Tourist_2_4	Tourist	intergenic	na
DCARv3_Chr1	27093672	27093999	123.Tourist_13_3	Tourist	upstream	gene.DCv3_Chr1.01816
DCARv3_Chr1	27101457	27101760	13.DcS7b	Stowaway	upstream	gene.DCv3_Chr1.01817
DCARv3_Chr1	27105586	27105859	408.Mu_TSD10_3	Mutator	downstream	gene.DCv3_Chr1.01819
DCARv3_Chr1	27127020	27127245	23.DcS14	Stowaway	introns	gene.DCv3_Chr1.01819
DCARv3_Chr1	27137807	27138004	486.MT_v3_TSDun_41	UC	intergenic	na
DCARv3_Chr1	27147983	27148664	442.TSD2_1_CACTA_2	UC	upstream	gene.DCv3_Chr1.01820
DCARv3_Chr1	27149240	27149498	18.DcS10_1	Stowaway	intergenic	na
DCARv3_Chr1	27149989	27150567	385.Mu_TSD9_14	Mutator	intergenic	na
DCARv3_Chr1	27150670	27150961	123.Tourist_13_3	Tourist	intergenic	na
DCARv3_Chr1	27158250	27158816	513.MT_v3_TSDun_68	UC	introns	gene.DCv3_Chr1.01821
DCARv3_Chr1	27162461	27162843	81.Tourist_2_4	Tourist	introns	gene.DCv3_Chr1.01821
DCARv3_Chr1	27170658	27171011	117.Tourist_10	Tourist	intergenic	na
DCARv3_Chr1	27172893	27173241	508.MT_v3_TSDun_63	UC	intergenic	na
DCARv3_Chr1	27202747	27202986	40.DcS31	Stowaway	upstream	gene.DCv3_Chr1.01825
DCARv3_Chr1	27207140	27207380	231.hAT_TA_2	hAT	intergenic	na
DCARv3_Chr1	27209533	27209724	346.Mu_TSD9_5_2	Mutator	intergenic	na
DCARv3_Chr1	27211193	27211607	310.MuTA_8	Mutator	intergenic	na
DCARv3_Chr1	27212452	27213003	498.MT_v3_TSDun_53	UC	intergenic	na
DCARv3_Chr1	27214245	27214471	120.Tourist_12	Tourist	intergenic	na
DCARv3_Chr1	27215712	27215955	122.Tourist_13_2	Tourist	intergenic	na
DCARv3_Chr1	27225098	27225543	235.hAT_TA_6	hAT	downstream	gene.DCv3_Chr1.01826
DCARv3_Chr1	27226470	27226729	1.DcS1_1	Stowaway	downstream	gene.DCv3_Chr1.01826
DCARv3_Chr1	27227771	27228128	78.Tourist_2_1	Tourist	intergenic	na
DCARv3_Chr1	27228151	27228416	171.hAT_9_2	hAT	intergenic	na
DCARv3_Chr1	27228589	27228866	29.DcS20	Stowaway	intergenic	na
DCARv3_Chr1	27230243	27230447	10.DcS6_2	Stowaway	intergenic	na
DCARv3_Chr1	27231637	27232572	479.MH_v3_TSDun_34	UC	intergenic	na
DCARv3_Chr1	27235009	27235364	67.Krak	Tourist	downstream	gene.DCv3_Chr1.01827
DCARv3_Chr1	27237837	27238086	62.MT_v3_DcS53	Stowaway	introns	gene.DCv3_Chr1.01827
DCARv3_Chr1	27250873	27251417	237.hAT_TA_8	hAT	intergenic	na
DCARv3_Chr1	27262954	27263407	229.hAT_17	hAT	introns	gene.DCv3_Chr1.01829
DCARv3_Chr1	27273952	27274356	507.MT_v3_TSDun_62	UC	upstream	gene.DCv3_Chr1.01830
DCARv3_Chr1	27274425	27274827	446.TSDun_1	UC	upstream	gene.DCv3_Chr1.01830
DCARv3_Chr1	27274993	27275644	314.MuTA_12	Mutator	upstream	gene.DCv3_Chr1.01830
DCARv3_Chr1	27282342	27282714	70.Tourist_1_3	Tourist	introns	gene.DCv3_Chr1.01831
DCARv3_Chr1	27285822	27286087	7.DcS4_2	Stowaway	upstream	gene.DCv3_Chr1.01831
DCARv3_Chr1	27286092	27286524	475.MH_v3_TSDun_30	UC	upstream	gene.DCv3_Chr1.01831
DCARv3_Chr1	27287759	27288055	8.DcS5	Stowaway	intergenic	na
DCARv3_Chr1	27288536	27288848	341.Mu_TSD9_2_11	Mutator	intergenic	na
DCARv3_Chr1	27296961	27297205	1.DcS1_1	Stowaway	upstream	gene.DCv3_Chr1.01832
DCARv3_Chr1	27302346	27303062	490.MT_v3_TSDun_45	UC	intergenic	na
DCARv3_Chr1	27325086	27325408	455.TSDun_10	UC	upstream	gene.DCv3_Chr1.01835
DCARv3_Chr1	27337894	27338174	1.DcS1_1	Stowaway	downstream	gene.DCv3_Chr1.01836
DCARv3_Chr1	27356528	27356778	22.DcS13	Stowaway	intergenic	na
DCARv3_Chr1	27391958	27392434	235.hAT_TA_6	hAT	intergenic	na
DCARv3_Chr1	27400108	27400430	509.MT_v3_TSDun_64	UC	intergenic	na
DCARv3_Chr1	27407882	27408064	434.Mu_TSD9_pu1_1	Mutator	downstream	gene.DCv3_Chr1.01839
DCARv3_Chr1	27408499	27408828	303.MuTA_1	Mutator	downstream	gene.DCv3_Chr1.01839
DCARv3_Chr1	27409865	27410033	20.DcS11	Stowaway	intergenic	na
DCARv3_Chr1	27415220	27415500	1.DcS1_1	Stowaway	intergenic	na
DCARv3_Chr1	27451446	27451894	161.hAT_4_3	hAT	introns	gene.DCv3_Chr1.01841
DCARv3_Chr1	27482680	27483134	451.TSDun_6	UC	intergenic	na
DCARv3_Chr1	27483608	27484067	451.TSDun_6	UC	intergenic	na
DCARv3_Chr1	27514914	27515368	503.MT_v3_TSDun_58	UC	upstream	gene.DCv3_Chr1.01846
DCARv3_Chr1	27520530	27520780	46.DcS37	Stowaway	upstream	gene.DCv3_Chr1.01847
DCARv3_Chr1	27527272	27527826	513.MT_v3_TSDun_68	UC	introns	gene.DCv3_Chr1.01847
DCARv3_Chr1	27528187	27528752	501.MT_v3_TSDun_56	UC	introns	gene.DCv3_Chr1.01847
DCARv3_Chr1	27542053	27542713	493.MT_v3_TSDun_48	UC	downstream	gene.DCv3_Chr1.01847
DCARv3_Chr1	27545087	27545609	401.Mu_TSD10_1_2	Mutator	introns	gene.DCv3_Chr1.01848
DCARv3_Chr1	27557556	27557806	9.DcS6_1	Stowaway	upstream	gene.DCv3_Chr1.01849
DCARv3_Chr1	27566347	27566542	349.Mu_TSD9_6_2	Mutator	upstream	gene.DCv3_Chr1.01850
DCARv3_Chr1	27567378	27567638	12.DcS7a	Stowaway	upstream	gene.DCv3_Chr1.01850
DCARv3_Chr1	27568634	27568878	122.Tourist_13_2	Tourist	intergenic	na
DCARv3_Chr1	27568912	27569177	12.DcS7a	Stowaway	intergenic	na
DCARv3_Chr1	27588604	27588859	18.DcS10_1	Stowaway	introns	gene.DCv3_Chr1.01853
DCARv3_Chr1	27592069	27593299	321.Mu_TSD9_1_2	Mutator	introns	gene.DCv3_Chr1.01853
DCARv3_Chr1	27624412	27624733	123.Tourist_13_3	Tourist	upstream	gene.DCv3_Chr1.01857
DCARv3_Chr1	27625655	27625935	1.DcS1_1	Stowaway	upstream	gene.DCv3_Chr1.01858
DCARv3_Chr1	27633773	27633998	122.Tourist_13_2	Tourist	upstream	gene.DCv3_Chr1.01859
DCARv3_Chr1	27668443	27668648	486.MT_v3_TSDun_41	UC	intergenic	na
DCARv3_Chr1	27679623	27679802	169.hAT_8	hAT	upstream	gene.DCv3_Chr1.01864
DCARv3_Chr1	27682847	27683278	126.Tourist_16	Tourist	introns	gene.DCv3_Chr1.01864
DCARv3_Chr1	27713832	27714057	514.MT_v3_TSDun_69	UC	downstream	gene.DCv3_Chr1.01871
DCARv3_Chr1	27714169	27714424	16.DcS9_1	Stowaway	downstream	gene.DCv3_Chr1.01871
DCARv3_Chr1	27716288	27716940	334.Mu_TSD9_2_4	Mutator	introns	gene.DCv3_Chr1.01871
DCARv3_Chr1	27734675	27735134	451.TSDun_6	UC	upstream	gene.DCv3_Chr1.01873
DCARv3_Chr1	27747921	27748127	4.DcS3_1	Stowaway	intergenic	na
DCARv3_Chr1	27769580	27769841	12.DcS7a	Stowaway	intergenic	na
DCARv3_Chr1	27787791	27788343	404.Mu_TSD10_1_5	Mutator	downstream	gene.DCv3_Chr1.01878
DCARv3_Chr1	27797447	27798001	400.Mu_TSD10_1_1	Mutator	introns	gene.DCv3_Chr1.01880
DCARv3_Chr1	27822514	27823223	517.MT_v3_TSDun_72	UC	intergenic	na
DCARv3_Chr1	27824241	27824809	502.MT_v3_TSDun_57	UC	intergenic	na
DCARv3_Chr1	27825109	27825834	358.Mu_TSD9_10_1	Mutator	intergenic	na
DCARv3_Chr1	27826259	27826487	122.Tourist_13_2	Tourist	intergenic	na
DCARv3_Chr1	27826753	27827148	506.MT_v3_TSDun_61	UC	intergenic	na
DCARv3_Chr1	27827151	27827471	92.Tourist_3_3	Tourist	intergenic	na
DCARv3_Chr1	27827853	27828461	259.hAT_TA_30	hAT	intergenic	na
DCARv3_Chr1	27829155	27829550	460.MH_v3_TSDun_15	UC	intergenic	na
DCARv3_Chr1	27834169	27834471	3.DcS2	Stowaway	intergenic	na
DCARv3_Chr1	27836779	27837447	493.MT_v3_TSDun_48	UC	intergenic	na
DCARv3_Chr1	27869300	27869603	13.DcS7b	Stowaway	upstream	gene.DCv3_Chr1.01889
DCARv3_Chr1	27870019	27870305	115.Tourist_9_1	Tourist	upstream	gene.DCv3_Chr1.01889
DCARv3_Chr1	27882385	27882740	279.hAT_TA_36_1	hAT	intergenic	na
DCARv3_Chr1	27883655	27883905	9.DcS6_1	Stowaway	intergenic	na
DCARv3_Chr1	27886431	27886656	120.Tourist_12	Tourist	upstream	gene.DCv3_Chr1.01890
DCARv3_Chr1	27907384	27907592	514.MT_v3_TSDun_69	UC	intergenic	na
DCARv3_Chr1	27927120	27927388	16.DcS9_1	Stowaway	intergenic	na
DCARv3_Chr1	27929083	27929342	22.DcS13	Stowaway	upstream	gene.DCv3_Chr1.01898
DCARv3_Chr1	27929717	27929993	1.DcS1_1	Stowaway	upstream	gene.DCv3_Chr1.01898
DCARv3_Chr1	27952025	27952274	9.DcS6_1	Stowaway	intergenic	na
DCARv3_Chr1	27954648	27955110	125.Tourist_15	Tourist	downstream	gene.DCv3_Chr1.01902
DCARv3_Chr1	27962304	27962736	511.MT_v3_TSDun_66	UC	upstream	gene.DCv3_Chr1.01902
DCARv3_Chr1	27974056	27974971	362.Mu_TSD9_11_1	Mutator	upstream	gene.DCv3_Chr1.01905
DCARv3_Chr1	27994666	27995050	100.Tourist_5_1	Tourist	upstream	gene.DCv3_Chr1.01908
DCARv3_Chr1	28005997	28006303	67.Krak	Tourist	upstream	gene.DCv3_Chr1.01910
DCARv3_Chr1	28010335	28010483	488.MT_v3_TSDun_43	UC	introns	gene.DCv3_Chr1.01910
DCARv3_Chr1	28022753	28023033	7.DcS4_2	Stowaway	upstream	gene.DCv3_Chr1.01912
DCARv3_Chr1	28036299	28036862	313.MuTA_11	Mutator	introns	gene.DCv3_Chr1.01914
DCARv3_Chr1	28036907	28037342	311.MuTA_9	Mutator	introns	gene.DCv3_Chr1.01914
DCARv3_Chr1	28073564	28073736	441.TSD2_1_CACTA_1	UC	introns	gene.DCv3_Chr1.01920
DCARv3_Chr1	28075830	28076269	160.hAT_4_2	hAT	introns	gene.DCv3_Chr1.01920
DCARv3_Chr1	28091149	28091523	103.Tourist_5_4	Tourist	introns	gene.DCv3_Chr1.01921
DCARv3_Chr1	28096913	28097196	242.hAT_TA_13	hAT	upstream	gene.DCv3_Chr1.01921
DCARv3_Chr1	28098929	28099312	83.Tourist_2_6	Tourist	downstream	gene.DCv3_Chr1.01922
DCARv3_Chr1	28119956	28120257	15.DcS8	Stowaway	upstream	gene.DCv3_Chr1.01924
DCARv3_Chr1	28137798	28138195	506.MT_v3_TSDun_61	UC	upstream	gene.DCv3_Chr1.01928
DCARv3_Chr1	28140337	28140574	18.DcS10_1	Stowaway	intergenic	na
DCARv3_Chr1	28156273	28156455	434.Mu_TSD9_pu1_1	Mutator	introns	gene.DCv3_Chr1.01930
DCARv3_Chr1	28158388	28158711	446.TSDun_1	UC	upstream	gene.DCv3_Chr1.01930
DCARv3_Chr1	28160103	28160330	122.Tourist_13_2	Tourist	upstream	gene.DCv3_Chr1.01930
DCARv3_Chr1	28177899	28178470	305.MuTA_3	Mutator	introns	gene.DCv3_Chr1.01933
DCARv3_Chr1	28220918	28221241	178.hAT_10_9	hAT	downstream	gene.DCv3_Chr1.01937
DCARv3_Chr1	28224998	28225343	117.Tourist_10	Tourist	upstream	gene.DCv3_Chr1.01937
DCARv3_Chr1	28239013	28239618	168.hAT_7	hAT	upstream	gene.DCv3_Chr1.01939
DCARv3_Chr1	28244723	28245024	1.DcS1_1	Stowaway	intergenic	na
DCARv3_Chr1	28257979	28258151	348.Mu_TSD9_6_1	Mutator	upstream	gene.DCv3_Chr1.01942
DCARv3_Chr1	28263802	28264100	206.hAT_11_15	hAT	introns	gene.DCv3_Chr1.01944
DCARv3_Chr1	28269513	28269745	23.DcS14	Stowaway	intergenic	na
DCARv3_Chr1	28270194	28270457	231.hAT_TA_2	hAT	intergenic	na
DCARv3_Chr1	28271564	28271964	506.MT_v3_TSDun_61	UC	intergenic	na
DCARv3_Chr1	28274398	28274717	206.hAT_11_15	hAT	intergenic	na
DCARv3_Chr1	28277716	28278380	314.MuTA_12	Mutator	intergenic	na
DCARv3_Chr1	28284574	28284864	15.DcS8	Stowaway	intergenic	na
DCARv3_Chr1	28287411	28287734	206.hAT_11_15	hAT	intergenic	na
DCARv3_Chr1	28290764	28291428	314.MuTA_12	Mutator	intergenic	na
DCARv3_Chr1	28296834	28297124	15.DcS8	Stowaway	upstream	gene.DCv3_Chr1.01945
DCARv3_Chr1	28299683	28300001	206.hAT_11_15	hAT	introns	gene.DCv3_Chr1.01945
DCARv3_Chr1	28308003	28308415	232.hAT_TA_3	hAT	introns	gene.DCv3_Chr1.01947
DCARv3_Chr1	28325505	28325902	460.MH_v3_TSDun_15	UC	downstream	gene.DCv3_Chr1.01951
DCARv3_Chr1	28332223	28332471	16.DcS9_1	Stowaway	upstream	gene.DCv3_Chr1.01951
DCARv3_Chr1	28340268	28341496	321.Mu_TSD9_1_2	Mutator	upstream	gene.DCv3_Chr1.01952
DCARv3_Chr1	28343088	28343525	447.TSDun_2	UC	introns	gene.DCv3_Chr1.01952
DCARv3_Chr1	28361241	28361501	38.DcS29	Stowaway	introns	gene.DCv3_Chr1.01954
DCARv3_Chr1	28389345	28389637	110.Tourist_7_4	Tourist	introns	gene.DCv3_Chr1.01954
DCARv3_Chr1	28392308	28392657	117.Tourist_10	Tourist	introns	gene.DCv3_Chr1.01954
DCARv3_Chr1	28410575	28410902	108.Tourist_7_2	Tourist	introns	gene.DCv3_Chr1.01955
DCARv3_Chr1	28415615	28415920	117.Tourist_10	Tourist	introns	gene.DCv3_Chr1.01955
DCARv3_Chr1	28416015	28416241	10.DcS6_2	Stowaway	introns	gene.DCv3_Chr1.01955
DCARv3_Chr1	28420742	28420982	120.Tourist_12	Tourist	upstream	gene.DCv3_Chr1.01955
DCARv3_Chr1	28423846	28424511	314.MuTA_12	Mutator	upstream	gene.DCv3_Chr1.01956
DCARv3_Chr1	28435915	28436106	20.DcS11	Stowaway	introns	gene.DCv3_Chr1.01956
DCARv3_Chr1	28447326	28447821	504.MT_v3_TSDun_59	UC	intergenic	na
DCARv3_Chr1	28448263	28448495	514.MT_v3_TSDun_69	UC	upstream	gene.DCv3_Chr1.01957
DCARv3_Chr1	28479685	28479999	123.Tourist_13_3	Tourist	upstream	gene.DCv3_Chr1.01961
DCARv3_Chr1	28492141	28492376	408.Mu_TSD10_3	Mutator	downstream	gene.DCv3_Chr1.01963
DCARv3_Chr1	28493248	28493502	16.DcS9_1	Stowaway	cds	gene.DCv3_Chr1.01963
DCARv3_Chr1	28503871	28504342	235.hAT_TA_6	hAT	upstream	gene.DCv3_Chr1.01963
DCARv3_Chr1	28527428	28527888	125.Tourist_15	Tourist	upstream	gene.DCv3_Chr1.01966
DCARv3_Chr1	28575424	28575604	20.DcS11	Stowaway	upstream	gene.DCv3_Chr1.01973
DCARv3_Chr1	28579297	28579868	305.MuTA_3	Mutator	introns	gene.DCv3_Chr1.01973
DCARv3_Chr1	28588184	28588430	9.DcS6_1	Stowaway	upstream	gene.DCv3_Chr1.01974
DCARv3_Chr1	28606944	28607118	348.Mu_TSD9_6_1	Mutator	intergenic	na
DCARv3_Chr1	28607958	28608583	256.hAT_TA_27	hAT	upstream	gene.DCv3_Chr1.01976
DCARv3_Chr1	28609178	28609349	348.Mu_TSD9_6_1	Mutator	upstream	gene.DCv3_Chr1.01976
DCARv3_Chr1	28616478	28616725	46.DcS37	Stowaway	introns	gene.DCv3_Chr1.01977
DCARv3_Chr1	28622665	28623344	490.MT_v3_TSDun_45	UC	introns	gene.DCv3_Chr1.01977
DCARv3_Chr1	28629870	28630502	517.MT_v3_TSDun_72	UC	upstream	gene.DCv3_Chr1.01978
DCARv3_Chr1	28650370	28650615	22.DcS13	Stowaway	intergenic	na
DCARv3_Chr1	28655558	28656216	314.MuTA_12	Mutator	downstream	gene.DCv3_Chr1.01981
DCARv3_Chr1	28665298	28665532	22.DcS13	Stowaway	introns	gene.DCv3_Chr1.01981
DCARv3_Chr1	28703215	28703400	153.hAT_3_1	hAT	introns	gene.DCv3_Chr1.01985
DCARv3_Chr1	28707601	28707843	22.DcS13	Stowaway	introns	gene.DCv3_Chr1.01985
DCARv3_Chr1	28717538	28717799	14.DcS7c	Stowaway	upstream	gene.DCv3_Chr1.01986
DCARv3_Chr1	28719748	28720022	408.Mu_TSD10_3	Mutator	intergenic	na
DCARv3_Chr1	28725170	28725616	125.Tourist_15	Tourist	upstream	gene.DCv3_Chr1.01987
DCARv3_Chr1	28742524	28742827	3.DcS2	Stowaway	intergenic	na
DCARv3_Chr1	28749187	28749413	121.Tourist_13_1	Tourist	downstream	gene.DCv3_Chr1.01989
DCARv3_Chr1	28749512	28749777	24.DcS15	Stowaway	downstream	gene.DCv3_Chr1.01989
DCARv3_Chr1	28750634	28750825	346.Mu_TSD9_5_2	Mutator	downstream	gene.DCv3_Chr1.01989
DCARv3_Chr1	28752924	28753129	122.Tourist_13_2	Tourist	intergenic	na
DCARv3_Chr1	28786884	28787146	12.DcS7a	Stowaway	introns	gene.DCv3_Chr1.01993
DCARv3_Chr1	28800742	28801045	3.DcS2	Stowaway	downstream	gene.DCv3_Chr1.01995
DCARv3_Chr1	28801176	28801473	8.DcS5	Stowaway	downstream	gene.DCv3_Chr1.01995
DCARv3_Chr1	28818811	28819040	113.Tourist_8_3	Tourist	downstream	gene.DCv3_Chr1.01997
DCARv3_Chr1	28831098	28831378	1.DcS1_1	Stowaway	upstream	gene.DCv3_Chr1.01999
DCARv3_Chr1	28833484	28833717	16.DcS9_1	Stowaway	downstream	gene.DCv3_Chr1.02000
DCARv3_Chr1	28833834	28834054	121.Tourist_13_1	Tourist	downstream	gene.DCv3_Chr1.02000
DCARv3_Chr1	28840426	28840862	309.MuTA_7	Mutator	introns	gene.DCv3_Chr1.02001
DCARv3_Chr1	28841240	28841680	160.hAT_4_2	hAT	introns	gene.DCv3_Chr1.02001
DCARv3_Chr1	28858620	28859136	318.MH_v3_MuTA_16	Mutator	intergenic	na
DCARv3_Chr1	28859179	28859587	310.MuTA_8	Mutator	intergenic	na
DCARv3_Chr1	28867075	28867427	73.Tourist_1_6	Tourist	downstream	gene.DCv3_Chr1.02003
DCARv3_Chr1	28868125	28868429	3.DcS2	Stowaway	intergenic	na
DCARv3_Chr1	28878723	28879441	250.hAT_TA_21	hAT	intergenic	na
DCARv3_Chr1	28888762	28888995	21.DcS12	Stowaway	upstream	gene.DCv3_Chr1.02005
DCARv3_Chr1	28889579	28889880	15.DcS8	Stowaway	upstream	gene.DCv3_Chr1.02005
DCARv3_Chr1	28904195	28904734	443.TSD2_1_CACTA_3	UC	intergenic	na
DCARv3_Chr1	28913130	28913370	22.DcS13	Stowaway	introns	gene.DCv3_Chr1.02007
DCARv3_Chr1	28915945	28916248	13.DcS7b	Stowaway	introns	gene.DCv3_Chr1.02007
DCARv3_Chr1	28930165	28930883	241.hAT_TA_12	hAT	intergenic	na
DCARv3_Chr1	28936652	28936883	122.Tourist_13_2	Tourist	intergenic	na
DCARv3_Chr1	28942384	28942724	68.Tourist_1_1	Tourist	intergenic	na
DCARv3_Chr1	28942965	28943323	68.Tourist_1_1	Tourist	intergenic	na
DCARv3_Chr1	28944711	28945072	139.Tourist_28	Tourist	upstream	gene.DCv3_Chr1.02008
DCARv3_Chr1	28950255	28950508	9.DcS6_1	Stowaway	intergenic	na
DCARv3_Chr1	28963278	28963425	150.hAT_1_2	hAT	downstream	gene.DCv3_Chr1.02010
DCARv3_Chr1	28969244	28969555	15.DcS8	Stowaway	intergenic	na
DCARv3_Chr1	28990786	28991226	309.MuTA_7	Mutator	intergenic	na
DCARv3_Chr1	29006379	29006704	123.Tourist_13_3	Tourist	downstream	gene.DCv3_Chr1.02014
DCARv3_Chr1	29011123	29011602	125.Tourist_15	Tourist	upstream	gene.DCv3_Chr1.02014
DCARv3_Chr1	29013995	29014517	438.Mu_TSDun_pu3	Mutator	intergenic	na
DCARv3_Chr1	29014547	29014925	341.Mu_TSD9_2_11	Mutator	intergenic	na
DCARv3_Chr1	29088316	29088692	341.Mu_TSD9_2_11	Mutator	intergenic	na
DCARv3_Chr1	29129142	29129522	341.Mu_TSD9_2_11	Mutator	intergenic	na
DCARv3_Chr1	29137995	29138186	486.MT_v3_TSDun_41	UC	intergenic	na
DCARv3_Chr1	29149985	29150316	303.MuTA_1	Mutator	intergenic	na
DCARv3_Chr1	29153909	29154289	341.Mu_TSD9_2_11	Mutator	intergenic	na
DCARv3_Chr1	29175562	29175887	123.Tourist_13_3	Tourist	intergenic	na
DCARv3_Chr1	29182617	29182800	319.MT_v3_MuTA_17	Mutator	intergenic	na
DCARv3_Chr1	29189373	29189650	450.TSDun_5	UC	intergenic	na
DCARv3_Chr1	29189693	29189970	450.TSDun_5	UC	intergenic	na
DCARv3_Chr1	29197042	29197877	481.MH_v3_TSDun_36	UC	intergenic	na
DCARv3_Chr1	29200567	29201156	325.Mu_TSD9_1_6	Mutator	intergenic	na
DCARv3_Chr1	29226480	29227030	305.MuTA_3	Mutator	intergenic	na
DCARv3_Chr1	29227067	29227460	460.MH_v3_TSDun_15	UC	intergenic	na
DCARv3_Chr1	29227504	29227951	309.MuTA_7	Mutator	intergenic	na
DCARv3_Chr1	29228325	29228740	310.MuTA_8	Mutator	intergenic	na
DCARv3_Chr1	29236936	29237204	32.DcS23	Stowaway	intergenic	na
DCARv3_Chr1	29240726	29241003	107.Tourist_7_1	Tourist	intergenic	na
DCARv3_Chr1	29281540	29281850	107.Tourist_7_1	Tourist	intergenic	na
DCARv3_Chr1	29292715	29292947	5.DcS3_2	Stowaway	upstream	gene.DCv3_Chr1.02018
DCARv3_Chr1	29302566	29302759	486.MT_v3_TSDun_41	UC	downstream	gene.DCv3_Chr1.02020
DCARv3_Chr1	29302761	29303053	47.DcS38	Stowaway	downstream	gene.DCv3_Chr1.02020
DCARv3_Chr1	29306531	29306859	87.Tourist_2_10	Tourist	downstream	gene.DCv3_Chr1.02021
DCARv3_Chr1	29313528	29313988	451.TSDun_6	UC	intergenic	na
DCARv3_Chr1	29314321	29314794	451.TSDun_6	UC	intergenic	na
DCARv3_Chr1	29321938	29322498	301.MT_v3_hAT_25	hAT	introns	gene.DCv3_Chr1.02023
DCARv3_Chr1	29335931	29336240	123.Tourist_13_3	Tourist	downstream	gene.DCv3_Chr1.02024
DCARv3_Chr1	29341406	29341718	3.DcS2	Stowaway	intergenic	na
DCARv3_Chr1	29348984	29349216	64.MT_v3_DcS55	Stowaway	upstream	gene.DCv3_Chr1.02025
DCARv3_Chr1	29350497	29350871	78.Tourist_2_1	Tourist	intergenic	na
DCARv3_Chr1	29355622	29355817	486.MT_v3_TSDun_41	UC	intergenic	na
DCARv3_Chr1	29355968	29356165	514.MT_v3_TSDun_69	UC	intergenic	na
DCARv3_Chr1	29356623	29356892	29.DcS20	Stowaway	intergenic	na
DCARv3_Chr1	29364333	29364583	9.DcS6_1	Stowaway	downstream	gene.DCv3_Chr1.02026
DCARv3_Chr1	29364742	29365073	123.Tourist_13_3	Tourist	downstream	gene.DCv3_Chr1.02026
DCARv3_Chr1	29369549	29369733	153.hAT_3_1	hAT	upstream	gene.DCv3_Chr1.02026
DCARv3_Chr1	29371874	29372245	70.Tourist_1_3	Tourist	intergenic	na
DCARv3_Chr1	29375573	29375831	18.DcS10_1	Stowaway	upstream	gene.DCv3_Chr1.02027
DCARv3_Chr1	29380831	29380999	156.hAT_3_4	hAT	introns	gene.DCv3_Chr1.02027
DCARv3_Chr1	29386322	29386571	60.MT_v3_DcS51	Stowaway	introns	gene.DCv3_Chr1.02027
DCARv3_Chr1	29388409	29388834	304.MuTA_2	Mutator	downstream	gene.DCv3_Chr1.02027
DCARv3_Chr1	29399561	29400797	143.Tourist_33	Tourist	upstream	gene.DCv3_Chr1.02028
DCARv3_Chr1	29408985	29409353	508.MT_v3_TSDun_63	UC	introns	gene.DCv3_Chr1.02028
DCARv3_Chr1	29412892	29413119	122.Tourist_13_2	Tourist	intergenic	na
DCARv3_Chr1	29413648	29413905	35.DcS26	Stowaway	intergenic	na
DCARv3_Chr1	29413946	29414168	46.DcS37	Stowaway	intergenic	na
DCARv3_Chr1	29423201	29423450	9.DcS6_1	Stowaway	introns	gene.DCv3_Chr1.02029
DCARv3_Chr1	29438666	29438897	65.MT_v3_DcS56	Stowaway	introns	gene.DCv3_Chr1.02032
DCARv3_Chr1	29438898	29439161	53.DcS44	Stowaway	introns	gene.DCv3_Chr1.02032
DCARv3_Chr1	29449040	29449466	304.MuTA_2	Mutator	intergenic	na
DCARv3_Chr1	29486921	29487306	84.Tourist_2_7	Tourist	intergenic	na
DCARv3_Chr1	29487329	29487781	125.Tourist_15	Tourist	intergenic	na
DCARv3_Chr1	29490783	29491153	79.Tourist_2_2	Tourist	intergenic	na
DCARv3_Chr1	29511482	29511704	113.Tourist_8_3	Tourist	intergenic	na
[truncated: 33,142 more rows]

## Sheet: STable2
STable 2. Summary of the content of GC pairs in k-mers enriched in MITE sequences matching TFBS motifs
%GC	Number of k-mers
0	69	0	0
0.1	448	0.1	44.8
0.2	169	0.2	33.8
0.3	7	0.3	2.1
0.4	3	0.4	1.2
0.5	3	0.5	1.5
0.25	699		13.9

## Sheet: STable3
STable 3. Information on k-mer sequences enriched in MITEs to which TFs can bind
No.	k-mer	The p-value for k-mer sequence enrichment in MITE sequences, after Bonferroni correction	Number of transcription factors that can bind to k-mer sequence	ID of transcription factor (bast hit based on TomTom E-value)	Name of transcription factor (best hit based on TomTom E-value)	Number of occurrences of the k-mer sequence in all MITE elements	Maximum number of occurrences of a k-mer sequence in a single MITE family	Percentage of family for which the highest number of k-mer occurrences was found	Number of MITE families in which k-mer was present
1	ATTTTAAATT	9.3168e-276	4	MA1161.1	TSO1	1506	813	0.54	101
2	AATTTAAAAT	3.9065e-259	4	MA1161.1	TSO1	1448	764	0.53	100
3	TTTTAAAATT	3.8631e-255	4	MA1379.1	SOL1	1689	217	0.13	146
4	AATATATTTA	6.2949e-243	2	MA0972.1	CCA1	1285	291	0.23	90
5	TAAAAATATT	4.2157e-239	6	MA1187.1	RVE4	1400	313	0.22	112
6	TTAAAATTTT	1.1784e-234	4	MA1161.1	TSO1	1565	217	0.14	134
7	AATATTTTTA	1.8765e-234	6	MA1187.1	RVE4	1438	318	0.22	126
8	AAAATTTTAA	9.8195e-230	4	MA1161.1	TSO1	1535	313	0.2	132
9	ATATTTTATT	6.3566e-226	9	MA1182.1	RVE8	1374	156	0.11	118
10	AATTTTAAAA	1.49e-225	4	MA1379.1	SOL1	1632	316	0.19	137
11	ATATTTTATA	1.5359e-224	9	MA1182.1	RVE8	1336	213	0.16	119
12	TTTAAAATTT	2.2395e-224	4	MA1379.1	SOL1	1548	218	0.14	140
13	ATAAAAATAT	9.3246e-223	9	MA1182.1	RVE8	1319	424	0.32	116
14	TATAAAATAT	1.835e-218	9	MA1182.1	RVE8	1308	265	0.2	118
15	AATAAAATAT	2.0864e-218	9	MA1182.1	RVE8	1354	152	0.11	122
16	AAATATATTA	2.6342e-214	9	MA1401.1	RVE7	1283	303	0.24	116
17	ATAAATATAT	3.5421e-214	9	MA0972.1	CCA1	1317	185	0.14	106
18	TATATTTTTA	6.5878e-214	6	MA1187.1	RVE4	1364	337	0.25	124
19	AAATTTTAAA	2.0166e-213	4	MA1379.1	SOL1	1512	316	0.21	136
20	ATATTTTTAT	3.5623e-211	9	MA1182.1	RVE8	1366	334	0.24	125
21	TAAAAATATA	7.4792e-211	6	MA1187.1	RVE4	1296	426	0.33	125
22	ATATATTTAT	3.5113e-210	9	MA0972.1	CCA1	1284	222	0.17	107
23	TAATATATTT	4.0496e-206	9	MA1401.1	RVE7	1283	291	0.23	116
24	GATTTTTTTT	1.8314e-179	8	MA1190.1	RVE5	1022	230	0.23	104
25	AATTTTTAAA	5.2512e-165	3	MA1379.1	SOL1	1060	318	0.3	127
26	AAAAAAAATC	1.7481e-160	8	MA1190.1	RVE5	997	235	0.24	108
27	TTTAAAAATT	1.1084e-154	3	MA1379.1	SOL1	997	302	0.3	110
28	TTAAAATATT	5.6457e-146	11	MA1187.1	RVE4	948	202	0.21	103
29	AATATTTTAA	5.0185e-143	11	MA1187.1	RVE4	975	213	0.22	113
30	ACAAAAAAAA	9.1414e-139	3	MA1158.1	MGP	932	233	0.25	106
31	ATATTTTAAA	4.2048e-138	9	MA1182.1	RVE8	964	217	0.23	106
32	TTTTTTTTGT	1.5591e-135	3	MA1158.1	MGP	889	230	0.26	111
33	AAATATCAAA	8.7684e-130	9	MA1191.1	RVE7L	742	313	0.42	55
34	TTTAAAATAT	4.743e-125	9	MA1182.1	RVE8	917	201	0.22	99
35	TTAAATTTTT	3.8302e-120	4	MA1161.1	TSO1	877	50	0.06	116
36	TTTAAATTTT	2.9778e-117	4	MA1161.1	TSO1	929	147	0.16	110
37	ATTAAAATAT	5.7084e-116	9	MA1182.1	RVE8	815	151	0.19	94
38	ATATTTATAA	7.4491e-116	9	MA1182.1	RVE8	769	234	0.3	98
39	TTTGATATTT	5.1866e-115	9	MA1191.1	RVE7L	738	314	0.43	48
40	AAAAATTTAA	1.4694e-114	4	MA1161.1	TSO1	839	58	0.07	112
41	TAAAATTATT	1.3085e-111	6	MA0951.1	ATHB-16	720	83	0.12	86
42	AAAAAATCAA	1.7546e-111	27	MA1317.1	WRKY50	611	78	0.13	79
43	AATAATTTTA	4.6451e-111	6	MA0951.1	ATHB-16	775	92	0.12	93
44	ATATTTTAAT	1.2209e-110	9	MA1182.1	RVE8	824	140	0.17	112
45	AAAATTCAAA	1.0011e-109	14	MA1162.1	TCX2	671	90	0.13	75
46	TTATAAATAT	7.8949e-108	9	MA1182.1	RVE8	742	196	0.26	90
47	TTTTTCTTTT	4.836e-103	19	MA1159.1	SGR5	673	105	0.16	69
48	AAATTATTAA	7.2189e-100	7	MA0951.1	ATHB-16	612	149	0.24	75
49	TAAATTTTTA	3.33781e-98	3	MA1161.1	TSO1	767	56	0.07	115
50	TTTGAATTTT	8.02196e-98	14	MA1162.1	TCX2	651	75	0.12	74
51	TTGATTTTTT	3.94922e-96	27	MA1317.1	WRKY50	602	74	0.12	77
52	AAAAGAAAAA	4.89761e-96	19	MA1159.1	SGR5	673	110	0.16	72
53	TTGAAATTTT	1.87374e-93	4	MA1161.1	TSO1	546	61	0.11	78
54	TAAAAATTTA	3.26142e-93	3	MA1161.1	TSO1	729	52	0.07	114
55	ATAATAATTT	1.13171e-89	7	MA0951.1	ATHB-16	625	72	0.12	94
56	AAAATTTCAA	4.24327e-87	4	MA1161.1	TSO1	527	65	0.12	76
57	AAATTATTAT	6.98252e-87	7	MA0951.1	ATHB-16	656	73	0.11	88
58	AAATTTTTAA	1.10127e-86	3	MA1379.1	SOL1	609	104	0.17	100
59	AAAATTATTA	1.62628e-84	7	MA0951.1	ATHB-16	618	71	0.11	80
60	AATAATAATT	5.93599e-83	13	MA0951.1	ATHB-16	610	143	0.23	93
61	TAAAAATCAA	2.29085e-82	8	MA1313.1	WRKY7	451	263	0.58	63
62	ATATTAATTA	2.65761e-82	7	MA1046.1	NTL9	554	240	0.43	60
63	AAATTCAAAA	1.0058e-80	5	MA1162.1	TCX2	496	89	0.18	69
64	TTTTGAATTT	1.00656e-80	5	MA1162.1	TCX2	521	71	0.14	79
65	TTAATAATTT	4.04857e-77	7	MA0951.1	ATHB-16	599	118	0.2	77
66	TAATTAATAT	7.40936e-77	7	MA1046.1	NTL9	525	203	0.39	63
67	GAAATTTTTT	3.01241e-76	8	MA1183.1	RVE6	432	60	0.14	87
68	TTTCAAATTT	7.07244e-76	5	MA1162.1	TCX2	493	145	0.29	79
69	AAAAAATTTC	1.84676e-75	8	MA1183.1	RVE6	426	64	0.15	77
70	AAAAATTTCA	1.0206e-73	9	MA1187.1	RVE4	411	111	0.27	68
71	AAAAATCAAA	5.11967e-72	12	MA1317.1	WRKY50	527	73	0.14	87
72	AATTATTAAT	1.4215e-71	13	MA0951.1	ATHB-16	484	144	0.3	55
73	TTCAATTTTT	4.82459e-70	8	MA1012.1	AGL27	447	122	0.27	63
74	AAAATTTGAA	1.47009e-69	4	MA1161.1	TSO1	461	148	0.32	78
75	TTCAAATTTT	3.92461e-69	4	MA1161.1	TSO1	471	142	0.3	77
76	TTTCTATTTT	3.35842e-68	10	MA1012.1	AGL27	401	193	0.48	50
77	AAAAATTGAA	6.48356e-68	8	MA1012.1	AGL27	460	138	0.3	74
78	ATTAATAATT	1.0625e-67	13	MA0951.1	ATHB-16	435	118	0.27	51
79	TTCAAAATAT	4.69164e-67	9	MA1187.1	RVE4	380	128	0.34	59
80	AAAATATGTA	9.26204e-67	9	MA1187.1	RVE4	385	101	0.26	63
81	ATCAAAATAT	1.14796e-66	9	MA1182.1	RVE8	395	109	0.28	50
82	TTAAATAATA	1.43839e-66	1	MA1046.1	NTL9	427	136	0.32	69
83	TGAAATTTTT	1.28453e-65	9	MA1187.1	RVE4	431	88	0.2	79
84	ATATTTATTA	2.30427e-65	10	MA1183.1	RVE6	456	53	0.12	81
85	AAATTTGAAA	2.70233e-65	5	MA1162.1	TCX2	467	151	0.32	80
86	TAAATTATTA	1.70032e-64	7	MA0951.1	ATHB-16	445	139	0.31	70
87	AAAAATAGAA	6.67608e-64	1	MA1012.1	AGL27	403	201	0.5	51
88	AAAATAGAAA	1.19436e-63	10	MA1012.1	AGL27	384	187	0.49	46
89	ATATTTTGAT	4.27313e-62	9	MA1182.1	RVE8	370	107	0.29	53
90	TTAACTTTTT	4.75992e-62	40	MA1271.1	DAG2	342	47	0.14	66
91	TTCTATTTTT	2.10477e-61	1	MA1012.1	AGL27	386	191	0.49	55
92	AAATAATTAT	9.79502e-61	7	MA1209.1	ATHB-20	487	106	0.22	71
93	ATATTTTGAA	6.05329e-59	9	MA1187.1	RVE4	347	124	0.36	60
94	AATATATTTG	1.31925e-58	1	MA0972.1	CCA1	332	49	0.15	52
95	ATAATTATTT	2.13312e-58	7	MA1209.1	ATHB-20	479	100	0.21	79
96	TAATAATTTA	5.24352e-58	7	MA0951.1	ATHB-16	439	134	0.31	71
97	TAATAAATAT	5.67318e-58	10	MA1183.1	RVE6	444	64	0.14	81
98	TTTTTACTTT	6.65204e-58	13	MA1267.1	DOF5.8	326	48	0.15	48
99	AATAATTATA	9.43766e-58	10	MA1209.1	ATHB-20	407	112	0.28	76
100	ACATATTTTA	1.82282e-57	9	MA1187.1	RVE4	335	93	0.28	63
101	AAAAAATTAG	1.29145e-56	1	MA1292.1	MYB27	368	69	0.19	66
102	AAAATTATGT	1.70082e-55	1	MA1292.1	MYB27	340	80	0.24	61
103	CATATTTTTT	2.69128e-54	8	MA1183.1	RVE6	381	153	0.4	64
104	TATTATTTAA	5.85143e-53	1	MA1046.1	NTL9	398	129	0.32	69
105	AACAAAATAT	2.76788e-52	9	MA1182.1	RVE8	322	218	0.68	41
106	CTAATTTTTT	3.85103e-51	1	MA1292.1	MYB27	363	60	0.17	70
107	TATAATTATT	5.29514e-51	10	MA1209.1	ATHB-20	368	117	0.32	69
108	ATATTTTTGA	1.74261e-50	9	MA1187.1	RVE4	352	81	0.23	74
109	AAATTTCAAT	4.75466e-50	3	MA1162.1	TCX2	297	120	0.4	45
110	AATTTAAATA	5.41813e-50	3	MA1379.1	SOL1	404	135	0.33	78
111	TCAAAAATAT	1.79023e-49	9	MA1187.1	RVE4	350	80	0.23	75
112	TAAAATATGT	5.58861e-49	9	MA1187.1	RVE4	290	87	0.3	56
113	ACATAATTTT	7.02759e-49	1	MA1292.1	MYB27	305	68	0.22	52
114	AAAAAATATG	8.75673e-49	8	MA1183.1	RVE6	361	161	0.45	69
115	TGATATTTTT	5.59694e-48	9	MA1187.1	RVE4	338	67	0.2	55
116	AAATATGTTA	5.41236e-47	8	MA1401.1	RVE7	271	162	0.6	37
117	AAATAATTTG	1.27886e-46	6	MA1209.1	ATHB-20	292	109	0.37	44
118	AAAATATATC	5.18073e-46	9	MA1187.1	RVE4	284	61	0.21	50
119	AAATTCAAAT	1.1831e-45	5	MA1162.1	TCX2	315	47	0.15	47
120	CAAATTATTT	2.47568e-45	6	MA1209.1	ATHB-20	269	104	0.39	47
121	TTTAAACTTT	4.89168e-45	4	MA1379.1	SOL1	283	125	0.44	45
122	AATTATTTAA	5.0334e-45	8	MA1046.1	NTL9	363	89	0.25	60
123	CATATTTTTA	5.95716e-45	6	MA1187.1	RVE4	288	47	0.16	53
124	TAAAAATTTC	1.10578e-44	6	MA1187.1	RVE4	257	110	0.43	59
125	TATAATAATT	2.55948e-44	7	MA0951.1	ATHB-16	295	69	0.23	51
126	CAAATATATT	5.12118e-44	1	MA0972.1	CCA1	275	49	0.18	51
127	GATATATTTT	9.29165e-44	9	MA1187.1	RVE4	257	60	0.23	50
128	TTTTACTTTT	3.82079e-43	39	MA1317.1	WRKY50	299	41	0.14	60
129	AATTATTATA	1.71575e-42	7	MA0951.1	ATHB-16	295	70	0.24	50
130	ATTAAATAAT	7.30099e-42	1	MA1046.1	NTL9	343	138	0.4	61
131	TAAAAATATG	1.19741e-41	6	MA1187.1	RVE4	280	41	0.15	62
132	AAAAGTAAAA	1.42217e-41	39	MA1317.1	WRKY50	302	40	0.13	63
133	AAGAAATTTT	5.75226e-41	9	MA1401.1	RVE7	244	30	0.12	52
134	TAATTATTTA	7.54757e-41	12	MA1209.1	ATHB-20	343	88	0.26	69
135	TAAATAATTA	8.45656e-41	12	MA1209.1	ATHB-20	347	87	0.25	60
136	TTAAATTTAA	6.88754e-40	3	MA1161.1	TSO1	330	103	0.31	60
137	AAATATATCA	1.29231e-39	9	MA0972.1	CCA1	272	41	0.15	62
138	TCTAAATTTT	1.42866e-39	3	MA1161.1	TSO1	249	52	0.21	49
139	TTTTGTATTT	2.34424e-39	8	MA1159.1	SGR5	277	47	0.17	47
140	CATAAAATAT	3.13413e-39	9	MA1182.1	RVE8	237	78	0.33	46
141	ATTTGAATTT	6.07873e-39	5	MA1162.1	TCX2	264	42	0.16	44
142	GAAATTTTAA	8.08421e-39	9	MA1161.1	TSO1	254	26	0.1	56
143	AAAAATATCA	1.73634e-38	9	MA1187.1	RVE4	321	74	0.23	62
144	ATATTTTTCA	1.82011e-38	9	MA1187.1	RVE4	288	89	0.31	61
145	AAATACAAAA	1.8684e-38	8	MA1159.1	SGR5	271	42	0.15	54
146	AAAAAAGTTA	3.19188e-38	4	MA1271.1	DAG2	256	50	0.2	58
147	TCAAATATTT	3.31495e-38	12	MA0972.1	CCA1	235	111	0.47	46
148	AATGATTTTT	6.08444e-38	4	MA1210.1	HAT22	263	44	0.17	54
149	AAATTATGTA	3.20173e-36	1	MA1292.1	MYB27	228	79	0.35	49
150	CAAATATTTA	1.00129e-35	12	MA0972.1	CCA1	217	113	0.52	41
151	GAAATATATA	1.71562e-35	1	MA0972.1	CCA1	234	120	0.51	41
152	AAAAATCATT	2.40594e-35	4	MA1210.1	HAT22	262	39	0.15	57
153	TGATATATTT	2.55602e-35	9	MA0972.1	CCA1	243	29	0.12	59
154	TTAAAATTCA	3.76843e-35	1	MA1162.1	TCX2	220	94	0.43	41
155	GATATTTTTT	3.85797e-35	9	MA1183.1	RVE6	235	36	0.15	47
156	TAAATATTTG	1.11416e-34	12	MA0972.1	CCA1	221	105	0.48	35
157	TTAAAATTTC	2.02825e-34	9	MA1161.1	TSO1	244	31	0.13	55
158	AAATATATAG	2.57326e-34	1	MA0972.1	CCA1	208	48	0.23	49
159	GATATTTTAT	3.23659e-34	9	MA1183.1	RVE6	207	46	0.22	38
160	TCATTAATTT	3.60189e-34	2	MA1375.1	ANL2	204	41	0.2	45
161	AAAAATTATC	7.29196e-34	8	MA1183.1	RVE6	214	76	0.36	50
162	AAATTATTGA	9.00019e-34	14	MA1209.1	ATHB-20	206	52	0.25	35
163	AAATTAATGA	9.59542e-34	2	MA1375.1	ANL2	205	42	0.2	41
164	TTTAATGATT	1.46154e-33	14	MA0951.1	ATHB-16	202	63	0.31	38
165	AAAAATGATT	2.04649e-33	5	MA0951.1	ATHB-16	243	70	0.29	43
166	AATCATTTTT	2.22938e-33	5	MA0951.1	ATHB-16	252	82	0.33	48
167	ATATTTTCTA	2.56589e-33	9	MA1182.1	RVE8	202	32	0.16	36
168	ATATTTTATG	2.98308e-33	9	MA1182.1	RVE8	212	67	0.32	47
169	TTCAAATTTA	1.09078e-32	2	MA1161.1	TSO1	216	34	0.16	49
170	AAAATATATG	1.17761e-32	9	MA1187.1	RVE4	272	34	0.13	71
171	ATGATATTTT	1.23128e-32	9	MA1401.1	RVE7	235	46	0.2	57
172	ATATTTTCAA	1.27399e-32	9	MA1187.1	RVE4	264	31	0.12	54
173	CATTAATTTT	1.48596e-32	2	MA1375.1	ANL2	201	43	0.21	45
174	ATATTTTAGT	1.79995e-32	9	MA1182.1	RVE8	209	49	0.23	41
175	AAGATTTTTT	1.90658e-32	9	MA1187.1	RVE4	201	38	0.19	40
176	CATATATTTT	4.62392e-32	9	MA1187.1	RVE4	263	33	0.13	62
177	TAAAATATCA	5.09678e-32	9	MA1187.1	RVE4	202	50	0.25	35
178	AAATATCATT	5.85392e-32	9	MA0972.1	CCA1	199	51	0.26	39
179	ATATAATATC	1.22747e-31	7	MA1183.1	RVE6	190	115	0.61	35
180	AAAATATCAT	2.98894e-31	9	MA1401.1	RVE7	210	49	0.23	44
181	TAACTTTTTT	4.93154e-31	4	MA1271.1	DAG2	230	54	0.23	61
182	TGATATTTTA	8.76327e-31	9	MA1187.1	RVE4	192	46	0.24	35
183	AAACATATTT	2.00008e-30	9	MA0972.1	CCA1	191	46	0.24	43
184	AAAATTTCTT	1.16253e-29	9	MA1401.1	RVE7	206	33	0.16	38
185	ATAAAATATC	1.39882e-29	9	MA1183.1	RVE6	179	51	0.28	29
186	CAATATATTT	2.50476e-29	2	MA0972.1	CCA1	197	49	0.25	43
187	AAATATTTGA	2.60425e-29	12	MA0972.1	CCA1	227	105	0.46	43
188	ATATATTTTG	3.14358e-29	9	MA1187.1	RVE4	251	58	0.23	49
189	ATTGATATTT	6.30715e-29	9	MA0972.1	CCA1	185	66	0.36	37
190	AAAATTAATG	6.96616e-29	2	MA1375.1	ANL2	187	40	0.21	43
191	AATTATTTTG	7.64906e-29	7	MA1209.1	ATHB-20	234	106	0.45	37
192	AAAAGGAAAA	1.00945e-28	30	MA1273.1	DOF4.2	203	41	0.2	37
193	GATAATTTTT	1.35114e-28	8	MA1183.1	RVE6	199	71	0.36	42
194	TCTAAAATAT	1.46356e-28	9	MA1182.1	RVE8	189	109	0.58	45
195	CAAAATTTAA	2.42584e-28	4	MA1161.1	TSO1	227	50	0.22	62
196	CAAATAATTT	7.06436e-28	7	MA1209.1	ATHB-20	204	33	0.16	34
197	TTAAGAAATT	2.21218e-27	1	MA1046.1	NTL9	168	70	0.42	35
198	AAATTTAAAC	2.35796e-27	4	MA1161.1	TSO1	174	49	0.28	36
199	AAATTATTTG	9.05011e-27	7	MA1209.1	ATHB-20	185	34	0.18	35
200	AAATATATTG	1.22769e-26	2	MA0972.1	CCA1	184	40	0.22	36
201	TTAAATTTTG	1.40357e-26	4	MA1161.1	TSO1	182	41	0.23	41
202	CAAAATAATT	1.4667e-26	7	MA1209.1	ATHB-20	233	107	0.46	43
203	AAAATAATTC	1.90054e-26	5	MA1209.1	ATHB-20	173	43	0.25	31
204	TAAATTTGAA	7.48763e-26	2	MA1161.1	TSO1	210	36	0.17	45
205	TAAATATGTT	7.77771e-26	7	MA0972.1	CCA1	173	112	0.65	29
206	TTTTCCTTTT	8.83298e-26	30	MA1273.1	DOF4.2	184	49	0.27	36
207	AAAAATCTTA	9.21251e-26	9	MA1401.1	RVE7	162	49	0.3	37
208	AAATATGTTT	1.04043e-25	9	MA0972.1	CCA1	173	54	0.31	34
209	ACTAAAATAT	1.3957e-25	9	MA1182.1	RVE8	180	48	0.27	41
210	AAAAGTTAAA	2.57184e-25	36	MA1317.1	WRKY50	184	25	0.14	54
211	AAAAAACAAA	3.18725e-25	9	MA1159.1	SGR5	228	62	0.27	56
212	AAAAAATATC	3.53629e-25	9	MA1183.1	RVE6	209	31	0.15	53
213	TCATATATTT	4.79964e-25	8	MA0972.1	CCA1	209	33	0.16	57
214	TACATAATTT	5.36303e-25	1	MA1292.1	MYB27	175	68	0.39	37
215	AAATAATTCA	6.05536e-25	6	MA1209.1	ATHB-20	170	44	0.26	34
216	AAAAAATCTT	6.64831e-25	9	MA1187.1	RVE4	182	35	0.19	46
217	AAAATACAAA	7.95284e-25	12	MA1159.1	SGR5	217	36	0.17	43
218	TAAATTCAAA	9.61553e-25	2	MA1162.1	TCX2	172	44	0.26	34
219	AAATAGAAAA	1.10887e-24	1	MA1012.1	AGL27	196	67	0.34	36
220	CTATATATTT	1.80904e-24	1	MA0972.1	CCA1	185	37	0.2	46
221	AAAGATTTTT	1.90786e-24	9	MA0972.1	CCA1	152	37	0.24	37
222	TAGATATATA	2.53514e-24	1	MA0972.1	CCA1	165	38	0.23	34
223	ATATTTTTTC	6.87835e-24	9	MA1183.1	RVE6	208	30	0.14	62
224	TTTAACTTTT	7.70029e-24	36	MA1317.1	WRKY50	201	27	0.13	60
225	AGATTTTTTA	1.05169e-23	9	MA1187.1	RVE4	154	31	0.2	49
226	TTCCTTTTTT	1.33048e-23	24	MA0554.1	SOC1	154	41	0.27	34
227	TTTTCTATTT	2.11733e-23	1	MA1012.1	AGL27	204	55	0.27	44
228	ATTTCTTAAA	2.79178e-23	1	MA1046.1	NTL9	178	72	0.4	38
229	ATTCAAATTT	3.29898e-23	3	MA1162.1	TCX2	208	50	0.24	47
230	AAATATATTC	3.69648e-23	2	MA0972.1	CCA1	161	66	0.41	34
231	AAATATCAAT	4.75503e-23	9	MA0972.1	CCA1	165	67	0.41	32
232	TTTACTTTTT	3.20131e-22	42	MA1271.1	DAG2	201	25	0.12	58
233	AATATTCATA	4.51693e-22	7	MA1028.1	KAN4	151	42	0.28	32
234	TGAATTTTAA	5.01156e-22	1	MA1162.1	TCX2	183	94	0.51	35
235	ATATTTTAAC	7.63406e-22	9	MA1187.1	RVE4	150	65	0.43	37
236	TTTAAAATTC	1.88641e-21	1	MA1162.1	TCX2	169	91	0.54	41
237	TAAAAGTAAA	2.35051e-21	32	MA1313.1	WRKY7	148	33	0.22	41
238	AAATATATGA	2.44261e-21	8	MA0972.1	CCA1	180	33	0.18	49
239	AAAATGATGA	2.71559e-21	1	MA1201.1	AGL42	148	51	0.34	28
240	AAAATTTACA	3.32405e-21	3	MA1379.1	SOL1	153	12	0.08	50
241	TTTGAATTTA	3.39483e-21	2	MA1162.1	TCX2	170	33	0.19	47
242	CTTTAAATTT	3.58095e-21	4	MA1161.1	TSO1	155	50	0.32	43
243	CAATAATTTT	5.38482e-21	13	MA0952.1	ATHB-51	176	63	0.36	37
244	ATGATATTTA	6.02968e-21	9	MA0972.1	CCA1	136	32	0.24	30
245	TCATCATTTT	7.74052e-21	1	MA1201.1	AGL42	146	64	0.44	27
246	ATTAACTTTT	8.10323e-21	6	MA1317.1	WRKY50	138	40	0.29	30
247	CTTAAAATAT	9.12542e-21	9	MA1182.1	RVE8	163	33	0.2	51
248	GAAAATTATT	1.31623e-20	6	MA0951.1	ATHB-16	143	45	0.31	31
249	AAATTTCTAA	1.32022e-20	10	MA0972.1	CCA1	135	27	0.2	34
250	TTTACTTTTA	1.36158e-20	32	MA1313.1	WRKY7	140	31	0.22	37
251	GAATTATTTT	1.65614e-20	5	MA1209.1	ATHB-20	145	31	0.21	30
252	GAATATATTT	2.02909e-20	2	MA0972.1	CCA1	140	53	0.38	33
253	TTTAAGAAAT	2.13242e-20	1	MA1046.1	NTL9	173	59	0.34	38
254	GAATTTTAAA	2.38284e-20	1	MA1162.1	TCX2	187	91	0.49	48
255	TAAAAAATCT	3.05114e-20	9	MA1187.1	RVE4	133	22	0.17	42
256	AAAAATCTGA	3.55206e-20	8	MA0972.1	CCA1	133	62	0.47	27
257	ATATTTTGTA	4.86502e-20	9	MA1182.1	RVE8	163	39	0.24	34
258	TATATTTTTC	5.53105e-20	6	MA1187.1	RVE4	181	28	0.15	59
259	TACTTAAAAA	6.50122e-20	1	MA1046.1	NTL9	132	29	0.22	31
260	ATATTTTTGT	6.71756e-20	14	MA1182.1	RVE8	185	39	0.21	53
261	AAAAATCTTT	7.05099e-20	9	MA0972.1	CCA1	145	35	0.24	32
262	TGTAAATTTT	7.10941e-20	3	MA1379.1	SOL1	155	15	0.1	48
263	AATTATTTGA	7.63838e-20	8	MA1215.1	ATHB-53	143	55	0.38	26
264	TCAAATAATT	1.55989e-19	8	MA1215.1	ATHB-53	154	52	0.34	31
265	TTCAATAATT	2.93205e-19	15	MA1209.1	ATHB-20	140	62	0.44	29
266	AAATTCTAAA	2.96585e-19	3	MA1352.1	TRP1	157	26	0.17	48
267	TTTTTCCTTT	5.27333e-19	20	MA1373.1	GAF1	161	49	0.3	39
268	CATTAATTAT	6.80172e-19	7	MA1375.1	ANL2	125	31	0.25	30
269	AAAATATTTC	7.45426e-19	9	MA1187.1	RVE4	144	31	0.22	35
270	AAAATTATTG	2.70658e-18	13	MA0952.1	ATHB-51	158	48	0.3	36
271	AAAGGAAAAA	3.049e-18	20	MA1373.1	GAF1	151	42	0.28	35
272	TTTCAATAAT	3.79161e-18	5	MA0952.1	ATHB-51	138	62	0.45	39
273	ATATTTTAAG	4.63792e-18	9	MA1182.1	RVE8	152	24	0.16	48
274	CTAAATTATT	7.0383e-18	7	MA1209.1	ATHB-20	124	49	0.4	29
275	TAAATATCAT	1.31956e-17	9	MA0972.1	CCA1	118	27	0.23	21
276	ATATTTTACT	1.67413e-17	9	MA1182.1	RVE8	123	49	0.4	37
277	AGAAATTTTA	1.97379e-17	9	MA1187.1	RVE4	128	31	0.24	37
278	TGAATTATTT	2.40722e-17	6	MA1209.1	ATHB-20	140	32	0.23	31
279	AAAAGTAAAT	3.47164e-17	24	MA1317.1	WRKY50	127	22	0.17	36
280	TAAATAGAAA	3.75649e-17	1	MA1012.1	AGL27	124	26	0.21	29
281	AATTATTTGT	4.2188e-17	9	MA1215.1	ATHB-53	127	42	0.33	23
282	ATATATTTCT	4.26869e-17	7	MA0972.1	CCA1	127	74	0.58	27
283	AAAAAGTTAT	5.28825e-17	2	MA1271.1	DAG2	143	39	0.27	40
284	TTTCACTTTT	6.1805e-17	53	MA1317.1	WRKY50	118	15	0.13	37
285	GAATATTAAT	7.39123e-17	1	MA1028.1	KAN4	128	72	0.56	28
286	TTTGTAGTTT	7.9802e-17	8	MA1373.1	GAF1	131	88	0.67	20
287	AAAAATAACT	1.24032e-16	9	MA1187.1	RVE4	132	36	0.27	41
288	AATTATTCTT	1.39843e-16	10	MA1209.1	ATHB-20	122	38	0.31	23
289	TTTTCATCAT	1.42919e-16	1	MA1201.1	AGL42	114	35	0.31	26
290	GTTAAAATAT	2.36939e-16	9	MA1187.1	RVE4	131	55	0.42	41
291	AAAATGATTA	2.49427e-16	8	MA0951.1	ATHB-16	116	28	0.24	32
292	AATAATTGTA	2.65121e-16	13	MA0008.2	HAT5	118	54	0.46	24
293	TTAAGTTATA	3.24156e-16	1	MA1046.1	NTL9	112	15	0.13	27
294	ATTTACTTTT	6.72217e-16	24	MA1317.1	WRKY50	122	21	0.17	40
295	TTAGTTATTT	7.46577e-16	10	MA0972.1	CCA1	114	41	0.36	25
296	AGAAATATTT	7.90519e-16	9	MA0972.1	CCA1	154	57	0.37	34
297	GAATATTATA	8.43473e-16	10	MA1383.1	KAN2	111	22	0.2	29
298	TTAGAAATTT	8.67065e-16	10	MA0972.1	CCA1	129	30	0.23	31
299	TTTATTACTT	9.20117e-16	1	MA1046.1	NTL9	108	26	0.24	33
300	AGATATTAAA	9.76871e-16	9	MA0972.1	CCA1	116	49	0.42	29
301	TATATTATTG	1.20084e-15	5	MA0952.1	ATHB-51	108	50	0.46	29
302	TAATAATTCA	1.34662e-15	7	MA0951.1	ATHB-16	118	41	0.35	26
303	CATAATTATT	1.38634e-15	12	MA1209.1	ATHB-20	118	74	0.63	28
304	AATTATTGAT	1.45282e-15	15	MA1209.1	ATHB-20	113	51	0.45	24
305	GACAAAAAAT	1.47173e-15	8	MA1158.1	MGP	107	28	0.26	34
306	ACATCATTTT	1.48019e-15	1	MA1201.1	AGL42	110	21	0.19	31
307	TATAATCATT	1.50784e-15	13	MA0951.1	ATHB-16	110	31	0.28	23
308	GAAAATATAT	1.5107e-15	9	MA1187.1	RVE4	140	27	0.19	34
309	TATAACTTAA	2.09069e-15	1	MA1046.1	NTL9	109	24	0.22	26
310	AATTATGTAA	2.13634e-15	2	MA1292.1	MYB27	107	14	0.13	32
311	AAACTCAAAA	4.61054e-15	3	MA1352.1	TRP1	126	30	0.24	30
312	TTTAATATCT	5.35202e-15	9	MA0972.1	CCA1	108	45	0.42	28
313	AAATCATTAA	5.90569e-15	12	MA0951.1	ATHB-16	123	28	0.23	35
314	AAAGAAATTT	8.02661e-15	3	MA0972.1	CCA1	139	17	0.12	41
315	AGTTATTTTT	8.1919e-15	9	MA1187.1	RVE4	127	43	0.34	40
316	TTAAATTTGA	8.66627e-15	2	MA1161.1	TSO1	141	36	0.26	37
317	AAGATATTTT	9.19886e-15	9	MA1401.1	RVE7	115	47	0.41	32
318	ATCTAATTTT	9.39442e-15	1	MA1292.1	MYB27	127	28	0.22	33
319	ATTAATATTC	1.49371e-14	1	MA1028.1	KAN4	109	58	0.53	26
320	ACATATTTAT	1.5218e-14	9	MA0972.1	CCA1	142	28	0.2	43
321	AAAATTAGAT	1.85036e-14	1	MA1292.1	MYB27	121	39	0.32	32
322	AATATCTTAA	1.9117e-14	10	MA1401.1	RVE7	103	38	0.37	24
323	ACAAATAATT	2.97379e-14	9	MA1215.1	ATHB-53	132	44	0.33	27
324	TAAAATTTCT	4.01237e-14	9	MA1187.1	RVE4	110	21	0.19	29
325	ATAACTTTTT	4.56598e-14	2	MA1271.1	DAG2	133	30	0.23	41
326	ATATTTATCT	6.33017e-14	8	MA1182.1	RVE8	104	38	0.37	22
327	TTTCTATTTA	7.64796e-14	1	MA1012.1	AGL27	116	25	0.22	32
328	ATTATTGAAA	7.92561e-14	5	MA0952.1	ATHB-51	123	46	0.37	38
329	AGAATATTAA	9.60675e-14	3	MA1383.1	KAN2	106	74	0.7	19
330	TATGAATATT	9.75535e-14	7	MA1028.1	KAN4	111	24	0.22	26
331	TGGATAAAAT	9.80548e-14	5	MA1397.1	AT1G74840	100	41	0.41	29
332	ATATTTTTGG	1.07927e-13	9	MA1187.1	RVE4	118	20	0.17	44
333	TCAAATTATT	1.1389e-13	10	MA0008.2	HAT5	134	27	0.2	38
334	AGTTGATTTT	1.4389e-13	18	MA1313.1	WRKY7	108	33	0.31	22
335	AAAATATCTT	1.53376e-13	9	MA1401.1	RVE7	100	46	0.46	24
336	TTTTTAAGTA	2.00561e-13	1	MA1046.1	NTL9	128	34	0.27	33
337	TACTTAAATT	2.07487e-13	1	MA1046.1	NTL9	99	23	0.23	26
338	ATCAATAATT	2.17145e-13	15	MA1209.1	ATHB-20	112	45	0.4	28
339	TTTTGAGTTT	2.36464e-13	3	MA1352.1	TRP1	112	33	0.29	30
340	ATTATTGTTT	2.61799e-13	5	MA1214.1	ATHB-40	107	49	0.46	26
341	AATATCTTTT	4.68623e-13	9	MA0972.1	CCA1	101	38	0.38	18
342	TGAAATATGT	4.74962e-13	1	MA0972.1	CCA1	95	43	0.45	21
343	TTAAGATATT	5.73192e-13	10	MA1401.1	RVE7	105	41	0.39	25
344	TAATCATTTT	6.3817e-13	8	MA0951.1	ATHB-16	95	23	0.24	25
345	AAAAGTGAAA	6.5467e-13	53	MA1317.1	WRKY50	100	19	0.19	28
346	TCAATTATTT	7.6239e-13	16	MA1209.1	ATHB-20	100	35	0.35	22
347	TAAGATATTT	1.06287e-12	9	MA1401.1	RVE7	99	39	0.39	25
348	TACATATTTA	1.14469e-12	1	MA0972.1	CCA1	109	10	0.09	43
349	AGAAATTTTG	1.66789e-12	9	MA1187.1	RVE4	93	27	0.29	23
350	TTAATATTCT	1.85904e-12	3	MA1383.1	KAN2	101	56	0.55	18
351	TGATTAATTA	1.8643e-12	7	MA1046.1	NTL9	106	43	0.41	31
352	ATAATCATTT	2.18588e-12	8	MA0951.1	ATHB-16	108	31	0.29	31
353	GAAATTCAAA	2.56935e-12	3	MA1162.1	TCX2	90	40	0.44	19
354	CAAATTCAAA	2.62484e-12	3	MA1162.1	TCX2	98	20	0.2	22
355	TAACTAATTT	2.6489e-12	2	MA1292.1	MYB27	95	36	0.38	31
356	TTGGATAAAA	3.10316e-12	4	MA1397.1	AT1G74840	92	44	0.48	23
357	AATAATTCAA	3.45544e-12	10	MA1209.1	ATHB-20	112	45	0.4	22
358	GATATTTAAT	3.76902e-12	11	MA0972.1	CCA1	97	17	0.18	25
359	CCAAAAATAT	3.88428e-12	9	MA1187.1	RVE4	107	26	0.24	34
360	AAGAATATTA	4.23732e-12	9	MA1383.1	KAN2	97	77	0.79	19
361	TTTGAATTTG	6.51311e-12	3	MA1162.1	TCX2	99	25	0.25	23
362	ATTAAATATC	6.61442e-12	11	MA0972.1	CCA1	101	20	0.2	27
363	AATATATTTC	7.14999e-12	1	MA0972.1	CCA1	126	37	0.29	34
364	TTTGAGTTTT	8.58502e-12	12	MA1317.1	WRKY50	108	24	0.22	33
365	TAAATAATTG	9.30677e-12	14	MA1209.1	ATHB-20	93	13	0.14	29
366	AAAAGATATT	9.56798e-12	9	MA0972.1	CCA1	108	36	0.33	22
367	AAATATCTTA	1.03263e-11	9	MA1401.1	RVE7	90	38	0.42	22
368	AAAATGATGT	1.13221e-11	1	MA1201.1	AGL42	100	26	0.26	28
369	TTTTTTGTCT	1.70655e-11	8	MA1159.1	SGR5	89	33	0.37	25
370	ACAATTATTT	1.96583e-11	13	MA1215.1	ATHB-53	92	21	0.23	31
371	TTAATGATTT	2.60605e-11	12	MA0951.1	ATHB-16	117	25	0.21	43
372	TTTAGAATTT	2.7998e-11	3	MA1352.1	TRP1	117	17	0.15	43
373	TATATATCTT	2.83605e-11	7	MA0972.1	CCA1	99	29	0.29	27
374	AAGTAATTTT	2.91253e-11	1	MA1046.1	NTL9	117	34	0.29	42
375	AAAGAATATT	2.95574e-11	10	MA1383.1	KAN2	94	48	0.51	24
376	CAATTATTTA	3.05874e-11	14	MA1209.1	ATHB-20	91	13	0.14	27
377	GAAATTTAAA	4.16653e-11	4	MA1161.1	TSO1	112	13	0.12	40
378	AAATATTTAG	4.23946e-11	9	MA0972.1	CCA1	105	29	0.28	33
379	ATGATGAAAA	4.97814e-11	1	MA1201.1	AGL42	85	22	0.26	22
380	TAATTAATCA	6.42682e-11	7	MA1046.1	NTL9	95	39	0.41	21
381	ATTTTAACCA	6.96714e-11	1	MA1020.1	GT-1	84	15	0.18	26
382	TTTATCCAAA	7.76054e-11	5	MA1397.1	AT1G74840	84	27	0.32	27
383	CAAAATAGAA	1.12626e-10	1	MA1012.1	AGL27	91	24	0.26	27
384	GCAAAAATAT	1.5034e-10	9	MA1187.1	RVE4	83	54	0.65	23
385	ATTATTACTT	1.57853e-10	2	MA1046.1	NTL9	83	20	0.24	24
386	AAATATGTGA	1.6789e-10	8	MA0972.1	CCA1	83	17	0.2	24
387	TTTTAATTTC	2.74637e-10	2	MA1162.1	TCX2	115	11	0.1	40
388	GAAAATATCA	3.03782e-10	9	MA1187.1	RVE4	102	45	0.44	16
389	TTTAGGTTTT	3.24157e-10	4	MA1356.1	TRP2	79	25	0.32	23
390	AAAACTCAAA	4.14694e-10	12	MA1317.1	WRKY50	101	28	0.28	23
391	ATGACAAAAA	4.19312e-10	9	MA1158.1	MGP	84	30	0.36	28
392	TTGAATTATT	4.60183e-10	10	MA1209.1	ATHB-20	94	31	0.33	24
393	TAAATTATTG	5.26906e-10	13	MA1209.1	ATHB-20	91	49	0.54	25
394	GAATAATTTT	5.61101e-10	6	MA1209.1	ATHB-20	105	21	0.2	30
395	AAATAATTGA	5.79215e-10	16	MA1209.1	ATHB-20	107	30	0.28	30
396	CATAATAATT	5.83396e-10	7	MA0951.1	ATHB-16	86	22	0.26	21
397	ATATTTTTGC	5.96676e-10	9	MA1187.1	RVE4	78	52	0.67	18
398	AAAATAACTT	6.10699e-10	9	MA1401.1	RVE7	98	35	0.36	32
399	AAATATCATA	6.62905e-10	9	MA1401.1	RVE7	91	24	0.26	28
400	ACATATTTAA	6.7551e-10	7	MA0972.1	CCA1	100	17	0.17	35
401	TTAAATATCT	7.08042e-10	9	MA0972.1	CCA1	83	17	0.2	26
402	AAATTATCTT	1.00131e-09	9	MA1401.1	RVE7	80	26	0.33	31
403	TAAATATGTA	1.16083e-09	1	MA0972.1	CCA1	99	8	0.08	49
404	TATCTAATTT	1.18493e-09	1	MA1292.1	MYB27	92	23	0.25	30
405	TTAACTTTTA	1.25701e-09	25	MA1313.1	WRKY7	101	42	0.42	35
406	TTTTAAATCT	1.52783e-09	1	MA1380.1	TCX6	87	18	0.21	24
407	TAAAAATTAG	1.53331e-09	1	MA1292.1	MYB27	103	12	0.12	35
408	ATAATTGATA	1.67615e-09	4	MA1209.1	ATHB-20	89	35	0.39	26
409	ACAGAGAGAG	1.77636e-09	4	MA1416.1	RAMOSA1	76	10	0.13	26
410	CAAAAATATG	1.87578e-09	6	MA1187.1	RVE4	79	17	0.22	31
411	TTCAATTATT	1.91216e-09	15	MA0008.2	HAT5	79	14	0.18	26
412	AAGTTATTTT	2.05657e-09	9	MA1401.1	RVE7	98	34	0.35	32
413	TTAAAATATC	2.16706e-09	9	MA1187.1	RVE4	91	16	0.18	28
414	AGATTTAAAA	2.3391e-09	1	MA1380.1	TCX6	91	25	0.27	33
415	TATAGATATT	3.98274e-09	9	MA0972.1	CCA1	75	15	0.2	25
416	TGATATTTGA	4.06117e-09	9	MA0972.1	CCA1	75	31	0.41	18
417	AAATTAGTTA	4.19505e-09	2	MA1292.1	MYB27	85	26	0.31	27
418	TAAATTTCTT	4.78895e-09	2	MA0972.1	CCA1	92	23	0.25	27
419	CATCATTTTT	4.9831e-09	1	MA1201.1	AGL42	94	23	0.24	33
420	ATAAATTTCT	5.55982e-09	9	MA0972.1	CCA1	94	20	0.21	32
421	AAGTAATATT	5.62676e-09	1	MA1046.1	NTL9	77	25	0.32	25
422	TTTACTTAAA	5.75456e-09	1	MA1046.1	NTL9	82	16	0.2	22
423	GAATTATTAA	6.01369e-09	7	MA0951.1	ATHB-16	77	19	0.25	21
424	AAGATAATTT	6.12938e-09	9	MA1401.1	RVE7	77	28	0.36	27
425	CAATAATATA	6.17676e-09	5	MA0952.1	ATHB-51	96	47	0.49	34
426	CATATTTTTG	6.25426e-09	6	MA1187.1	RVE4	82	24	0.29	32
427	ACATAATATC	6.82336e-09	7	MA1183.1	RVE6	74	39	0.53	15
428	AAGAGAGAAA	7.25545e-09	3	MA1416.1	RAMOSA1	74	20	0.27	25
429	AGACAAAAAA	9.36785e-09	8	MA1159.1	SGR5	81	40	0.49	22
430	ATATTACTTA	1.12502e-08	1	MA1046.1	NTL9	73	12	0.16	23
431	AAAAATGATG	1.12892e-08	1	MA1201.1	AGL42	97	27	0.28	27
432	TTTATGTAAT	1.23059e-08	1	MA1046.1	NTL9	99	34	0.34	35
433	TCAATTTTTG	1.30487e-08	5	MA1215.1	ATHB-53	83	16	0.19	31
434	TTGTCTTTTT	1.61124e-08	38	MA1371.1	IDD4	70	14	0.2	20
435	TTTTATCTTT	1.62412e-08	7	MA1159.1	SGR5	90	32	0.36	21
436	GTAATTATTT	1.65229e-08	8	MA0951.1	ATHB-16	70	26	0.37	20
437	CTAAATATTT	1.79285e-08	9	MA0972.1	CCA1	85	24	0.28	27
438	TAAATCATTA	1.8297e-08	13	MA0951.1	ATHB-16	75	11	0.15	32
439	TTAAATCATT	1.93918e-08	9	MA1210.1	HAT22	75	15	0.2	32
440	AATAATTATC	1.94212e-08	23	MA1209.1	ATHB-20	75	53	0.71	16
441	AATCAATAAT	2.17656e-08	8	MA1214.1	ATHB-40	80	19	0.24	19
442	TTACATAATT	2.55416e-08	2	MA1292.1	MYB27	89	16	0.18	21
443	CAATAATTTA	2.59255e-08	13	MA1209.1	ATHB-20	77	40	0.52	27
444	ATATTCTTTA	2.61535e-08	6	MA1383.1	KAN2	82	38	0.46	20
445	TGATATTATT	2.74197e-08	5	MA1187.1	RVE4	89	18	0.2	32
446	ATAATGATGA	2.78446e-08	2	MA1201.1	AGL42	69	29	0.42	23
447	AAGAATATTT	3.08901e-08	18	MA1383.1	KAN2	77	47	0.61	18
448	TTAAATATGT	3.15857e-08	7	MA0972.1	CCA1	93	22	0.24	36
449	CTCTCTCTCA	3.19697e-08	4	MA1416.1	RAMOSA1	69	53	0.77	13
450	AAAGAATATA	3.99188e-08	1	MA1383.1	KAN2	86	43	0.5	26
451	GTAATTAATA	4.11542e-08	7	MA1375.1	ANL2	71	27	0.38	21
452	GATATTTTAA	4.15253e-08	9	MA1187.1	RVE4	88	16	0.18	27
453	CAACAATAAT	5.13776e-08	5	MA1213.1	ATHB-21	68	22	0.32	21
454	AATATCTATA	6.20871e-08	9	MA0972.1	CCA1	73	14	0.19	24
455	CATTTAAATT	6.61802e-08	3	MA1379.1	SOL1	85	33	0.39	33
456	ATATATCTTT	6.92316e-08	9	MA0972.1	CCA1	78	18	0.23	28
457	AATATATCTT	8.65045e-08	9	MA1401.1	RVE7	70	45	0.64	19
458	GAATATTTTT	9.19396e-08	18	MA1389.1	PHL1	89	15	0.17	38
459	TGAAATTTAA	9.63531e-08	2	MA1161.1	TSO1	91	20	0.22	30
460	ATATCATCAT	1.02323e-07	1	MA1201.1	AGL42	67	39	0.58	17
461	TTAAGTATTT	1.06653e-07	1	MA1046.1	NTL9	72	19	0.26	19
462	AATTAATGAA	1.11271e-07	2	MA1375.1	ANL2	77	16	0.21	29
463	AAAATGGAAA	1.37228e-07	13	MA1012.1	AGL27	79	33	0.42	25
464	TTCTATTTTC	1.40127e-07	1	MA1012.1	AGL27	69	21	0.3	25
465	ATAATTAATC	1.61131e-07	4	MA1209.1	ATHB-20	74	20	0.27	22
466	AATTATTGTT	1.63074e-07	14	MA1215.1	ATHB-53	74	20	0.27	21
467	TTTTCTCTTT	1.90494e-07	9	MA1159.1	SGR5	92	17	0.18	29
468	TCATCATTAT	2.08866e-07	2	MA1201.1	AGL42	63	23	0.37	19
469	CTCTCTCTGT	2.2877e-07	4	MA1416.1	RAMOSA1	68	11	0.16	28
470	ATGATGATAT	2.32218e-07	1	MA1201.1	AGL42	78	45	0.58	22
471	TTGATTTTTG	3.18106e-07	7	MA1313.1	WRKY7	80	19	0.24	19
472	TAAATCATTT	3.21505e-07	4	MA1210.1	HAT22	93	19	0.2	32
473	TTTTAGTGTT	3.41224e-07	2	MA1356.1	TRP2	65	15	0.23	20
474	AAATTTAGGT	3.43196e-07	2	MA1292.1	MYB27	62	21	0.34	23
475	AGATTTTTGA	3.6753e-07	1	MA0972.1	CCA1	70	11	0.16	24
476	TTACTTTTTA	4.57795e-07	17	MA1271.1	DAG2	88	29	0.33	30
477	ATTATTGATT	4.61016e-07	8	MA1214.1	ATHB-40	77	17	0.22	24
478	TGTAATTAAT	4.66265e-07	7	MA1375.1	ANL2	72	23	0.32	27
479	AATAATATCA	4.97653e-07	5	MA1187.1	RVE4	88	23	0.26	29
480	TATTTAAGTA	5.14926e-07	1	MA1046.1	NTL9	74	22	0.3	27
481	TTTAAGTAAA	5.65277e-07	1	MA1046.1	NTL9	74	16	0.22	20
482	TAAATTAATG	6.07853e-07	2	MA1375.1	ANL2	69	13	0.19	27
483	TTTGAATTTC	6.48107e-07	3	MA1162.1	TCX2	74	31	0.42	16
484	AAATTAGATA	6.53245e-07	1	MA1292.1	MYB27	69	21	0.3	27
485	AATGATTTAA	7.47463e-07	9	MA1210.1	HAT22	76	22	0.29	33
486	TATATTCTTT	8.18677e-07	1	MA1383.1	KAN2	87	44	0.51	29
487	ATAAATCATT	9.3324e-07	6	MA1210.1	HAT22	78	28	0.36	22
488	TAAATTTCTA	1.07388e-06	8	MA0972.1	CCA1	73	11	0.15	35
489	AATATCTAAT	1.07672e-06	9	MA0972.1	CCA1	63	21	0.33	19
490	TTAAGTGTTT	1.11102e-06	2	MA1352.1	TRP1	73	17	0.23	17
491	AACACTAAAA	1.13419e-06	2	MA1356.1	TRP2	63	13	0.21	23
492	TAAAAGTTAA	1.18209e-06	25	MA1313.1	WRKY7	63	31	0.49	24
493	TTTTAGTAAT	1.18869e-06	1	MA1046.1	NTL9	68	11	0.16	31
494	TTTTTGTCAT	1.19966e-06	9	MA1158.1	MGP	68	34	0.5	24
495	ATCATCATTT	1.20421e-06	1	MA1201.1	AGL42	75	24	0.32	24
496	TTAAATTTCT	1.26052e-06	11	MA0972.1	CCA1	84	22	0.26	31
497	TGTGATATTT	1.42859e-06	9	MA0972.1	CCA1	70	17	0.24	23
498	AAAAACCTAA	1.44576e-06	3	MA1353.1	AT1G72740	65	17	0.26	18
499	GTTAATAATT	1.47412e-06	7	MA0951.1	ATHB-16	65	22	0.34	27
500	GAATATTATT	1.55176e-06	10	MA1389.1	PHL1	77	31	0.4	22
501	ATTACATAAA	1.87315e-06	1	MA1046.1	NTL9	81	33	0.41	32
502	TAATGATTAT	2.02403e-06	11	MA1026.2	ATHB-15	62	9	0.15	22
503	TAATATTCTA	2.05717e-06	9	MA1028.1	KAN4	67	20	0.3	19
504	AAAATATCTA	2.2967e-06	9	MA1187.1	RVE4	74	22	0.3	26
505	TAATATTCTT	2.37333e-06	9	MA1383.1	KAN2	74	55	0.74	19
506	AGATATTTAA	2.6028e-06	9	MA0972.1	CCA1	69	17	0.25	23
507	TGATGATGAT	2.62346e-06	1	MA1201.1	AGL42	67	50	0.75	8
508	AAATAATTAC	2.76982e-06	8	MA0951.1	ATHB-16	69	22	0.32	23
509	AATAATATTC	2.81634e-06	10	MA1389.1	PHL1	69	21	0.3	26
510	TTTCGATTTT	3.78117e-06	1	MA1012.1	AGL27	73	11	0.15	32
511	TTAATAATTC	3.88849e-06	7	MA0951.1	ATHB-16	73	13	0.18	22
512	TAAGATATAT	3.89375e-06	8	MA1401.1	RVE7	61	20	0.33	25
513	AGAAATTATT	4.00586e-06	17	MA0951.1	ATHB-16	73	22	0.3	29
514	ATTAATTATG	4.0495e-06	8	MA1375.1	ANL2	73	21	0.29	25
515	TATTACTTAT	4.61997e-06	1	MA1046.1	NTL9	63	21	0.33	23
516	ATATTTATTC	5.09433e-06	8	MA1183.1	RVE6	68	22	0.32	32
517	ATATTTTGTG	5.8578e-06	9	MA1182.1	RVE8	79	33	0.42	21
518	ATATATCTTC	6.27604e-06	2	MA0972.1	CCA1	60	45	0.75	13
519	ATAATCATTA	6.52e-06	11	MA1026.2	ATHB-15	65	12	0.18	21
520	TATCAATTAT	6.79106e-06	4	MA1209.1	ATHB-20	65	24	0.37	23
521	TTTCTACTTT	8.46243e-06	1	MA1012.1	AGL27	62	10	0.16	19
522	GTAATTAATT	8.93305e-06	7	MA1375.1	ANL2	57	22	0.39	19
523	AGAATATTTA	8.95172e-06	9	MA1028.1	KAN4	67	45	0.67	17
524	TAAATAACTA	8.99514e-06	1	MA0972.1	CCA1	62	27	0.44	21
525	TTTCCATTTT	1.03798e-05	13	MA1012.1	AGL27	69	28	0.41	23
526	TAGTTATTTA	1.15262e-05	1	MA0972.1	CCA1	64	15	0.23	27
527	AATGATTATT	1.18317e-05	9	MA1210.1	HAT22	71	11	0.15	29
528	TCAAAAATCT	1.22998e-05	1	MA0972.1	CCA1	59	9	0.15	23
529	GAAATTTTTC	1.36626e-05	6	MA1187.1	RVE4	56	11	0.2	29
530	CATTAATTTA	1.48765e-05	2	MA1375.1	ANL2	56	12	0.21	26
531	TTTCAATTAT	1.51319e-05	4	MA0008.2	HAT5	75	16	0.21	24
532	ATCAAATATC	1.91475e-05	9	MA0972.1	CCA1	53	22	0.42	16
533	TGGTTAAAAA	1.92291e-05	1	MA1020.1	GT-1	58	13	0.22	23
534	TAATGATTTA	1.98709e-05	13	MA0951.1	ATHB-16	70	13	0.19	31
535	GATTAATTAT	2.1239e-05	4	MA1209.1	ATHB-20	70	21	0.3	28
536	TTCGAATTTT	2.12734e-05	3	MA1162.1	TCX2	58	12	0.21	29
537	AACTACAAAA	2.15754e-05	8	MA1373.1	GAF1	58	16	0.28	14
538	AAAATTATCT	2.65843e-05	9	MA1187.1	RVE4	65	7	0.11	35
539	AGAAAATTCA	2.7781e-05	1	MA1028.1	KAN4	65	19	0.29	15
540	TTTAAGTTAT	3.36259e-05	1	MA1046.1	NTL9	69	12	0.17	20
541	ATAATATTCT	3.6718e-05	12	MA1383.1	KAN2	69	20	0.29	24
542	TTTTGTAGTT	3.8931e-05	8	MA1373.1	GAF1	57	16	0.28	16
543	AAACCCTAAA	4.02803e-05	5	MA1356.1	TRP2	62	15	0.24	21
544	ATATATCTTA	4.15644e-05	8	MA1401.1	RVE7	57	22	0.39	20
545	TAAATATATC	4.26877e-05	7	MA0972.1	CCA1	73	8	0.11	39
546	TAAATATTCT	4.29081e-05	9	MA1028.1	KAN4	57	40	0.7	13
547	ATGATTGATT	4.98962e-05	2	MA0954.2	ATHB-7	59	28	0.47	16
548	TAGAATATTA	5.23983e-05	9	MA1028.1	KAN4	66	23	0.35	22
549	GATGATGATG	6.07206e-05	1	MA1201.1	AGL42	54	47	0.87	7
550	TTATCCAATT	6.2149e-05	6	MA1400.1	AT1G19000	51	17	0.33	14
551	ATTTAAATCT	6.31959e-05	2	MA1379.1	SOL1	68	35	0.51	18
552	AAATAGAAAG	6.8975e-05	2	MA1012.1	AGL27	56	28	0.5	16
553	AGAAATTTAA	7.18679e-05	11	MA0972.1	CCA1	61	15	0.25	24
554	AAGATATATT	7.59038e-05	9	MA1401.1	RVE7	56	28	0.5	25
555	GACAAAATTT	9.2116e-05	8	MA1374.1	IDD7	53	10	0.19	21
556	ATATTTTGCA	9.61866e-05	9	MA1187.1	RVE4	53	17	0.32	16
557	AATAATCATT	0.000103843	9	MA1210.1	HAT22	67	10	0.15	30
558	TTACTTATTA	0.00010456	1	MA1046.1	NTL9	50	30	0.6	16
559	CAAAATTATC	0.00011184	6	MA1187.1	RVE4	50	18	0.36	20
560	AATTATTAAC	0.000112837	7	MA0951.1	ATHB-16	60	16	0.27	24
561	CAAAATTTCT	0.000113094	9	MA1187.1	RVE4	60	12	0.2	20
562	ATATTCTTTG	0.000119617	3	MA1383.1	KAN2	50	35	0.7	12
563	AATTAATTAC	0.000122713	7	MA1375.1	ANL2	60	20	0.33	23
564	TAACAATAAT	0.000137372	5	MA1213.1	ATHB-21	55	19	0.35	19
565	CTTAATTATT	0.000137819	18	MA1209.1	ATHB-20	55	17	0.31	19
566	TAGATAATTT	0.0001395	9	MA1187.1	RVE4	62	19	0.31	26
567	AATAATTTCT	0.000143846	17	MA0951.1	ATHB-16	62	23	0.37	25
568	CATAATTAAT	0.000146378	8	MA1375.1	ANL2	62	21	0.34	16
569	AAATAAGACA	0.000148318	1	MA1159.1	SGR5	52	16	0.31	21
570	TAAAAATCTG	0.000150762	1	MA0972.1	CCA1	57	15	0.26	19
571	ACTGATATTT	0.000154607	9	MA0972.1	CCA1	52	11	0.21	24
572	TAATATCTAA	0.000168801	9	MA0972.1	CCA1	52	21	0.4	20
573	TTTAAGTATT	0.00017163	1	MA1046.1	NTL9	66	20	0.3	28
574	ATGACTTTTT	0.000197475	28	MA1317.1	WRKY50	49	7	0.14	24
575	AAAATTTCTC	0.000206076	9	MA1187.1	RVE4	49	8	0.16	19
576	TAATTATTAG	0.000208555	13	MA0951.1	ATHB-16	49	14	0.29	22
577	AGATATATTA	0.000210796	9	MA1187.1	RVE4	59	22	0.37	21
578	GATATTTGAT	0.00021809	9	MA0972.1	CCA1	49	29	0.59	12
579	AATCCTAAAT	0.000221589	3	MA1356.1	TRP2	54	11	0.2	20
580	TTGATTTTTC	0.000222865	6	MA1317.1	WRKY50	49	28	0.57	17
581	TTTTGTGTTT	0.000271389	12	MA1159.1	SGR5	61	8	0.13	28
582	AATAATTGAA	0.000289938	15	MA0008.2	HAT5	63	14	0.22	20
583	CAAAAATCTT	0.000289969	1	MA0972.1	CCA1	56	20	0.36	21
584	CTTTAACTTT	0.0002936	13	MA1317.1	WRKY50	51	6	0.12	25
585	AAAAGTCAAT	0.000381722	32	MA1317.1	WRKY50	53	6	0.11	22
586	AATACTTAAA	0.000414814	1	MA1046.1	NTL9	60	23	0.38	19
587	TATGACTTTT	0.000539291	2	MA1317.1	WRKY50	50	7	0.14	21
588	AGATATTTTA	0.000564025	9	MA1187.1	RVE4	66	15	0.23	25
589	TTTTGGGTTT	0.000571289	4	MA1356.1	TRP2	50	13	0.26	16
590	AAATGATGAT	0.00059269	1	MA1201.1	AGL42	68	21	0.31	23
591	AGAATATTAT	0.000659867	12	MA1383.1	KAN2	57	18	0.32	20
592	AGTTGAATTT	0.000730206	19	MA1313.1	WRKY7	47	9	0.19	18
593	AGATTTTTTC	0.000774898	9	MA1187.1	RVE4	44	10	0.23	18
594	TTTAAATCTT	0.000777738	3	MA1380.1	TCX6	59	37	0.63	15
595	ATTAGATATT	0.000982611	9	MA0972.1	CCA1	49	19	0.39	16
596	TAAATGATGA	0.00120303	1	MA1201.1	AGL42	51	14	0.27	15
597	AAAATGATTG	0.00124052	17	MA1211.1	ATHB-X	46	23	0.5	14
598	AAAAATCTGT	0.00125027	6	MA0972.1	CCA1	46	26	0.57	16
599	ATTGGATAAA	0.00126983	4	MA1397.1	AT1G74840	46	14	0.3	14
600	TACAATAATT	0.00127404	13	MA1215.1	ATHB-53	51	24	0.47	24
601	AAAAGTCATA	0.00127892	2	MA1317.1	WRKY50	51	9	0.18	21
602	AGATATTCAA	0.00129595	9	MA0972.1	CCA1	51	19	0.37	13
603	CTTTACTTTT	0.00131198	22	MA1317.1	WRKY50	51	9	0.18	22
604	ATTCAATTAT	0.00134145	5	MA0008.2	HAT5	51	14	0.27	15
605	AAATCATCAT	0.0013463	1	MA1201.1	AGL42	51	19	0.37	17
606	GATATTTAAA	0.00154579	13	MA0972.1	CCA1	62	27	0.44	27
607	AAATATCATC	0.00161246	9	MA0972.1	CCA1	53	12	0.23	18
608	AAATGATGAA	0.00162717	1	MA1201.1	AGL42	64	17	0.27	23
609	GTTAAATAAT	0.0017672	1	MA1046.1	NTL9	48	26	0.54	16
610	GAAAATAGAA	0.00181573	1	MA1012.1	AGL27	48	15	0.31	16
611	ATTATGATGA	0.00189802	1	MA1201.1	AGL42	48	27	0.56	12
612	CTACATATTT	0.00209556	1	MA0972.1	CCA1	45	10	0.22	17
613	GAAAAAATCT	0.00215605	9	MA1187.1	RVE4	50	12	0.24	21
614	AAAAAGTCAT	0.00218496	28	MA1317.1	WRKY50	50	9	0.18	27
615	ATTACTAAAA	0.00222739	1	MA1046.1	NTL9	57	10	0.18	24
616	CCTAATTTTT	0.00228984	2	MA1292.1	MYB27	50	12	0.24	26
617	CAAAAATAAC	0.00229672	6	MA1187.1	RVE4	45	8	0.18	18
618	TAGAAATTTG	0.0023058	1	MA0972.1	CCA1	45	8	0.18	24
619	ATAGATATTT	0.00235146	9	MA0972.1	CCA1	59	6	0.1	29
620	ATTTGTCTTT	0.00238462	11	MA1159.1	SGR5	45	11	0.24	19
621	CAATAATTCA	0.00272302	13	MA1209.1	ATHB-20	42	21	0.5	12
622	TGAGATATAT	0.00281081	8	MA0972.1	CCA1	42	10	0.24	19
623	AAAGTAAAAG	0.00320562	28	MA1317.1	WRKY50	47	7	0.15	22
624	ATTATTTAAC	0.00323746	1	MA1046.1	NTL9	47	22	0.47	18
625	AAATTTCTCA	0.00331156	8	MA0972.1	CCA1	54	8	0.15	24
626	GTTGAATTTT	0.00338772	24	MA1313.1	WRKY7	54	7	0.13	26
627	AAGAAAATTC	0.00339883	10	MA1028.1	KAN4	47	16	0.34	13
628	CAATTATTAA	0.0037431	15	MA1209.1	ATHB-20	56	16	0.29	23
629	TTAATAATTG	0.00403654	15	MA1209.1	ATHB-20	58	16	0.28	28
630	TAATACTTAA	0.00405281	1	MA1046.1	NTL9	44	22	0.5	13
631	AATAATTCTA	0.00408715	6	MA0008.2	HAT5	49	10	0.2	17
632	GAAAATATTC	0.00416835	17	MA1028.1	KAN4	49	26	0.53	11
633	TTGAATCATT	0.00431621	7	MA1210.1	HAT22	44	9	0.2	18
634	TTTAACCAAA	0.00466284	1	MA1020.1	GT-1	51	13	0.25	23
635	GTTATTTTTG	0.00480966	6	MA1187.1	RVE4	51	13	0.25	25
636	AATGATGTAA	0.00509073	1	MA1201.1	AGL42	41	16	0.39	15
637	TATCATCATT	0.00526052	1	MA1201.1	AGL42	41	24	0.59	13
638	AATGATTTCA	0.00532314	5	MA0573.1	ATHB-9	41	13	0.32	17
639	ATGATGTAAA	0.00546429	1	MA1201.1	AGL42	46	10	0.22	17
640	TTACCATTTT	0.0055081	5	MA1204.1	AGL13	46	8	0.17	20
641	CTTAATTAAT	0.00568812	8	MA1046.1	NTL9	41	29	0.71	11
642	GTAATAATTT	0.00585488	8	MA0951.1	ATHB-16	53	14	0.26	25
643	AAAAATGGAA	0.00654893	13	MA0554.1	SOC1	55	8	0.15	27
644	AGATTTAAAT	0.00666129	2	MA1379.1	SOL1	55	24	0.44	18
645	TAAAAATCTT	0.00680936	7	MA0972.1	CCA1	55	11	0.2	31
646	AAACACAAAA	0.00711052	12	MA1159.1	SGR5	55	10	0.18	19
647	AAAATAAGGT	0.00717403	1	MA1292.1	MYB27	43	12	0.28	21
648	AACATCATAA	0.00725204	1	MA1201.1	AGL42	43	20	0.47	10
649	AAATTCAAAG	0.00741495	22	MA1162.1	TCX2	48	21	0.44	16
650	AATCAATCAT	0.0076946	2	MA0954.2	ATHB-7	43	17	0.4	9
651	AAAAATTAGG	0.00844002	2	MA1292.1	MYB27	50	12	0.24	25
652	TTTTTGTAGT	0.00847751	8	MA1158.1	MGP	50	12	0.24	14
653	AATATTCTAT	0.00879284	10	MA1166.1	PHL12	50	15	0.3	19
654	TACATCATTA	0.00892496	1	MA1201.1	AGL42	40	26	0.65	14
655	CTAGATTTTT	0.00962401	6	MA0972.1	CCA1	45	17	0.38	18
656	TTAGATATTA	0.00974795	9	MA0972.1	CCA1	52	19	0.37	19
657	AGTAATAATT	0.00996073	15	MA0951.1	ATHB-16	40	9	0.23	19
658	TAATATCTAT	0.0101173	9	MA0972.1	CCA1	52	12	0.23	19
659	AAATGATGTT	0.0104406	1	MA1201.1	AGL42	45	13	0.29	17
660	ATTAATTAAG	0.0105029	8	MA1046.1	NTL9	40	21	0.53	14
661	AAATTTGGTA	0.0105383	1	MA1292.1	MYB27	45	24	0.53	14
662	TTCATCATTT	0.0113377	1	MA1201.1	AGL42	54	15	0.28	17
663	AATAATTAAG	0.0113524	18	MA1209.1	ATHB-20	54	22	0.41	16
664	AAATATGTAG	0.0116697	1	MA0972.1	CCA1	47	13	0.28	20
665	TTATGTAATA	0.011923	1	MA1046.1	NTL9	56	9	0.16	24
666	AGTTATGTAA	0.0123853	2	MA1293.1	MYB57	42	14	0.33	16
667	AATCATTATA	0.0129668	13	MA0951.1	ATHB-16	47	11	0.23	25
668	ATGATGTTAT	0.0139264	1	MA1201.1	AGL42	42	19	0.45	14
669	TAGAATTATT	0.0140825	6	MA0008.2	HAT5	42	8	0.19	22
670	AATTGGATAA	0.0141847	6	MA1400.1	AT1G19000	42	11	0.26	11
671	CATCATTTTC	0.0144276	1	MA1201.1	AGL42	42	20	0.48	13
672	ATAATTATTG	0.0157887	18	MA1215.1	ATHB-53	49	13	0.27	21
673	CATCATCATC	0.0173837	1	MA1201.1	AGL42	49	40	0.82	7
674	TAGAAATTTA	0.0178089	8	MA0972.1	CCA1	51	16	0.31	21
675	TAATAATATC	0.0192151	10	MA1187.1	RVE4	44	16	0.36	18
676	ATTAAGTTAT	0.0221524	1	MA1046.1	NTL9	46	6	0.13	24
677	AAATTAATGT	0.0233898	2	MA1375.1	ANL2	46	8	0.17	20
678	TCATCATAAT	0.0237052	1	MA1201.1	AGL42	46	28	0.61	11
679	CAAACCCAAA	0.0240586	3	MA1356.1	TRP2	41	21	0.51	19
680	GAAATAGAAA	0.0256674	1	MA1012.1	AGL27	41	21	0.51	15
681	TGTCTTTTTT	0.0261326	12	MA1159.1	SGR5	48	7	0.15	28
682	TTTTTGTCTT	0.0262039	9	MA1159.1	SGR5	41	6	0.15	18
683	TCAATTATTA	0.0265318	15	MA1209.1	ATHB-20	48	17	0.35	25
684	AGTTATTTAT	0.0276048	9	MA0972.1	CCA1	48	9	0.19	25
685	TGAATAATTT	0.0285126	4	MA1209.1	ATHB-20	48	12	0.25	18
686	AATCATTGAA	0.0299749	18	MA0954.2	ATHB-7	43	12	0.28	15
687	CATCATATTA	0.0310457	1	MA1201.1	AGL42	43	27	0.63	13
688	GAGAAATTTT	0.0327215	9	MA1187.1	RVE4	43	6	0.14	22
689	ATCACCAAAA	0.0330849	1	MA1202.1	AGL55	38	14	0.37	18
690	CAGATATTTT	0.0333411	9	MA1187.1	RVE4	38	16	0.42	16
691	AAAATTCAAC	0.0337633	24	MA1313.1	WRKY7	43	4	0.09	26
692	TTAATTATTC	0.0417904	13	MA1209.1	ATHB-20	45	19	0.42	18
693	ACGAAAAAAA	0.0423445	8	MA1370.1	IDD5	40	6	0.15	22
694	CAAAATGATG	0.0435277	1	MA1201.1	AGL42	40	12	0.3	19
695	TTTGGTTAAA	0.0445804	1	MA1020.1	GT-1	40	10	0.25	17
696	TGAAATCATT	0.0453313	5	MA0573.1	ATHB-9	40	7	0.18	19
697	AGTTATTTTA	0.0455215	9	MA1187.1	RVE4	47	8	0.17	19
698	AATTATTAGT	0.0465088	12	MA0951.1	ATHB-16	40	7	0.18	22
699	TGAGAAATTT	0.0468096	8	MA0972.1	CCA1	40	5	0.13	20

## Sheet: STable4
STable 4. List of TFs possibly capable of binding to MITE-enriched k-mers
Jaspar ID	Gene	Family	Class	ID PubMed	ID UniProt	Total number of k-mers enriched in MITEs, that are significantly similar to the TF BS	Binding site enriched in one MITE superfamily/group
MA0127.1	PEND	-		9973626	Q5DW98	1	no
MA0096.1	bZIP910	Group S	Basic leucine zipper factors (bZIP)	9680995	O22676	2	no
MA1404.1	BPC1	-	BBR/BPC	15722463	Q9SKD0	3	yes
MA1403.1	BPC5	-	BBR/BPC	15722463	F4JUI3	4	yes
MA1402.1	BPC6	-	BBR/BPC	15722463	Q8L999	4	yes
MA1381.1	AT3G46070	-	C2H2 zinc finger factors	24567191	Q9LX86	2	no
MA1373.1	GAF1	-	C2H2 zinc finger factors	24039602	Q9SCQ6	25	yes
MA1371.1	IDD4	-	C2H2 zinc finger factors	24039602	Q8GYC1	29	yes
MA1370.1	IDD5	-	C2H2 zinc finger factors	24039602	Q9ZUL3	29	yes
MA1160.1	IDD6	-	C2H2 zinc finger factors	24039602	Q8RWX7	32	yes
MA1374.1	IDD7	-	C2H2 zinc finger factors	24039602	Q8H1F5	30	yes
MA1156.1	JKD	-	C2H2 zinc finger factors	24039602	Q700D2	31	yes
MA1158.1	MGP	-	C2H2 zinc finger factors	24039602	Q9ZWA6	32	yes
MA1157.1	NUC	-	C2H2 zinc finger factors	24039602	Q9FFH3	26	yes
MA1416.1	RAMOSA1	-	C2H2 zinc finger factors	16041362	-	4	yes
MA1159.1	SGR5	-	C2H2 zinc finger factors	24039602	F4IPE3	21	no
MA1379.1	SOL1	-	CPP	25215497	Q9M9H7	73	yes
MA1162.1	TCX2	-	CPP	25215497	F4JIF5	73	yes
MA1380.1	TCX6	-	CPP	25215497	Q9SL70	63	yes
MA1161.1	TSO1	-	CPP	25215497	Q9LUI3	87	yes
MA1046.1	NTL9	NAC	GCM domain factors	24914054	F4JN35	74	yes
MA1306.1	WRKY11	WRKY	GCM domain factors	11449049	Q9SV15	36	yes
MA1314.1	WRKY14	WRKY	GCM domain factors	11449049	Q9SA80	24	yes
MA1299.1	WRKY17	WRKY	GCM domain factors	11449049	Q9SJA8	36	yes
MA1295.1	WRKY20	WRKY	GCM domain factors	11449049	Q93WV0	1	no
MA1303.1	WRKY22	WRKY	GCM domain factors	11449049	O04609	35	yes
MA1080.1	WRKY23	WRKY	GCM domain factors	11449049	O22900	1	no
MA1315.1	WRKY24	WRKY	GCM domain factors	11449049	Q9FFS3	24	yes
MA1297.1	WRKY26	WRKY	GCM domain factors	11449049	Q9C5T3	24	yes
MA1318.1	WRKY27	WRKY	GCM domain factors	11449049	Q9FLX8	37	yes
MA1311.1	WRKY28	WRKY	GCM domain factors	11449049	Q8VWJ2	24	yes
MA1298.1	WRKY29	WRKY	GCM domain factors	11449049	Q9SUS1	33	yes
MA1309.1	WRKY3	WRKY	GCM domain factors	11449049	Q9ZQ70	33	yes
MA1307.1	WRKY31	WRKY	GCM domain factors	11449049	Q93WT0	3	no
MA1301.1	WRKY33	WRKY	GCM domain factors	11449049	Q8S8P5	25	yes
MA1085.2	WRKY40	WRKY	GCM domain factors	27203113	Q9SAH7	8	no
MA1296.1	WRKY46	WRKY	GCM domain factors	11449049	Q9SKD9	25	yes
MA1317.1	WRKY50	WRKY	GCM domain factors	11449049	Q8VWQ5	55	yes
MA1305.1	WRKY55	WRKY	GCM domain factors	11449049	Q9SHB5	5	no
MA1304.1	WRKY59	WRKY	GCM domain factors	11449049	Q9SJ09	27	yes
MA1300.1	WRKY6	WRKY	GCM domain factors	11449049	Q9C519	1	no
MA1302.1	WRKY65	WRKY	GCM domain factors	11449049	Q9LP56	22	yes
MA1313.1	WRKY7	WRKY	GCM domain factors	11449049	Q9STX0	39	yes
MA1308.1	WRKY70	WRKY	GCM domain factors	11449049	Q9LY00	29	yes
MA1316.1	WRKY71	WRKY	GCM domain factors	11449049	Q93WV4	41	yes
MA1093.1	WRKY75	WRKY	GCM domain factors	11449049	Q9FYA2	1	no
MA1375.1	ANL2	HD-ZIP	Homeo domain factors	25215497	Q0WV12	26	yes
MA0950.1	ATHB-12	HD-ZIP	Homeo domain factors	11247607	Q9M276	34	yes
MA1212.1	ATHB-13	HD-ZIP	Homeo domain factors	11247607	Q8LC03	104	yes
MA1026.2	ATHB-15	HD-ZIP	Homeo domain factors	11247607	Q9ZU11	21	yes
MA0951.1	ATHB-16	HD-ZIP	Homeo domain factors	11247607	Q940J1	120	yes
MA1209.1	ATHB-20	HD-ZIP	Homeo domain factors	11247607	Q8LAT0	130	yes
MA1327.1	ATHB-23	HD-ZIP	Homeo domain factors	11247607	-	18	yes
MA1406.1	ATHB-4	HD-ZIP	Homeo domain factors	11247607	P92953	54	yes
MA1214.1	ATHB-40	HD-ZIP	Homeo domain factors	11247607	O23208	51	yes
MA0110.2	ATHB-5	HD-ZIP	Homeo domain factors	11247607	P46667	37	yes
MA0952.1	ATHB-51	HD-ZIP	Homeo domain factors	16554366	Q9LZR0	102	yes
MA1215.1	ATHB-53	HD-ZIP	Homeo domain factors	11247607	Q9LVR0	109	yes
MA0954.2	ATHB-7	HD-ZIP	Homeo domain factors	11247607	P46897	47	yes
MA0573.1	ATHB-9	HD-ZIP	Homeo domain factors	9747806	O04292	24	yes
MA1211.1	ATHB-X	HD-ZIP	Homeo domain factors	11247607	A9Z1E8	95	yes
MA1024.1	HAT1	HD-ZIP	Homeo domain factors	8253077	P46600	27	yes
MA1198.1	HAT2	HD-ZIP	Homeo domain factors	8253077	P46601	41	yes
MA1210.1	HAT22	HD-ZIP	Homeo domain factors	8253077	P46604	52	yes
MA0008.2	HAT5	HD-ZIP	Homeo domain factors	8253077	Q02283	103	yes
MA1369.1	HDG1	HD-ZIP	Homeo domain factors	25215497	Q9M2E8	26	yes
MA1213.1	ATHB-21	HD-ZIP; PLINC	Homeo domain factors	11247607;11247607	Q9ZU70	47	yes
MA1329.1	ZHD1	PLINC	Homeo domain factors	11247607	-	21	yes
MA1326.1	ZHD5	PLINC	Homeo domain factors	11247607	Q9FRL5	11	yes
MA1330.1	ZHD6	PLINC	Homeo domain factors	11247607	-	19	yes
MA1328.1	ZHD9	PLINC	Homeo domain factors	11247607	Q8LFD3	2	no
MA1202.1	AGL55	M alpha	MADS box factors	12743119	Q9C960	1	yes
MA1204.1	AGL13	MIKC	MADS box factors	12743119	Q38837	12	yes
MA0548.2	AGL15	MIKC	MADS box factors	12743119	Q38847	10	yes
MA1199.1	AGL16	MIKC	MADS box factors	12743119	A2RVQ5	8	yes
MA1012.1	AGL27	MIKC	MADS box factors	24067612	Q9AT76	31	yes
MA1201.1	AGL42	MIKC	MADS box factors	12743119	Q9FIS1	33	yes
MA1205.1	AGL6	MIKC	MADS box factors	12743119	P29386	14	yes
MA1203.1	AGL63	MIKC	MADS box factors	12743119	Q9SA07	5	yes
MA0940.1	AP1	MIKC	MADS box factors	8774892	P35631	10	yes
MA0556.1	AP3	MIKC	MADS box factors	8774892	P35632	6	yes
MA0558.1	FLC	MIKC	MADS box factors	21464308	Q5Q9J1	11	yes
MA0559.1	PI	MIKC	MADS box factors	8774892	P48007	11	yes
MA0554.1	SOC1	MIKC	MADS box factors	8774892	O64645	16	yes
MA0555.1	SVP	MIKC	MADS box factors	8774892	Q9FVC1	13	yes
MA0973.1	CDF2	DOF	Other C4 zinc finger-type factors	7995527	Q93ZL5	3	no
MA0974.1	CDF3	DOF	Other C4 zinc finger-type factors	10758479	Q8LFV3	4	no
MA1268.1	CDF5	DOF	Other C4 zinc finger-type factors	10758479	Q9SEZ3	22	no
MA1279.1	DOF1.5	DOF	Other C4 zinc finger-type factors	10758479	P68350	25	yes
MA1275.1	DOF1.6	DOF	Other C4 zinc finger-type factors	10758479	Q9SX97	14	no
MA1277.1	DOF1.7	DOF	Other C4 zinc finger-type factors	10758479	O82155	24	yes
MA1272.1	DOF2.2	DOF	Other C4 zinc finger-type factors	10758479	Q9ZV33	29	yes
MA0977.1	DOF2.5	DOF	Other C4 zinc finger-type factors	10758479	Q9ZPY0	7	no
MA0021.1	Dof3	DOF	Other C4 zinc finger-type factors	10074718	Q41801	2	no
MA1270.1	DOF3.2	DOF	Other C4 zinc finger-type factors	10758479	Q9M1E6	20	yes
MA1278.1	DOF3.4	DOF	Other C4 zinc finger-type factors	10758479	Q39088	20	no
MA1276.1	DOF3.5	DOF	Other C4 zinc finger-type factors	10758479	Q9SVC5	23	yes
MA1274.1	DOF3.6	DOF	Other C4 zinc finger-type factors	10758479	Q9M2U1	18	yes
MA1273.1	DOF4.2	DOF	Other C4 zinc finger-type factors	10758479	Q9SUB1	20	yes
MA1269.1	DOF4.5	DOF	Other C4 zinc finger-type factors	10758479	O49550	5	no
MA1281.1	DOF5.1	DOF	Other C4 zinc finger-type factors	10758479	Q9LZ56	24	yes
MA1280.1	DOF5.4	DOF	Other C4 zinc finger-type factors	10758479	Q8LDR0	34	yes
MA1267.1	DOF5.8	DOF	Other C4 zinc finger-type factors	10758479	Q9FGD6	24	yes
MA0053.1	MNB1A	DOF	Other C4 zinc finger-type factors	10074718	P38564	2	no
MA0064.1	PBF	DOF	Other C4 zinc finger-type factors	10074718	O24463	12	no
MA1385.1	AT2G40260	GARP_G2-like	Tryptophan cluster factors	25215497	-	15	yes
MA1167.1	EFM	GARP_G2-like	Tryptophan cluster factors	25215497	Q9ZQ85	21	yes
MA1386.1	HHO3	GARP_G2-like	Tryptophan cluster factors	25215497	Q9FPE8	13	yes
MA1164.1	HHO5	GARP_G2-like	Tryptophan cluster factors	25215497	F4JRB0	11	yes
MA1383.1	KAN2	GARP_G2-like	Tryptophan cluster factors	25215497	Q9C616	28	yes
MA1028.1	KAN4	GARP_G2-like	Tryptophan cluster factors	20444210	Q9FJV5	24	yes
MA1168.1	MYR2	GARP_G2-like	Tryptophan cluster factors	25215497	Q9SQQ9	17	yes
MA1389.1	PHL1	GARP_G2-like	Tryptophan cluster factors	25215497	Q8GUN5	19	yes
MA1163.1	PHL11	GARP_G2-like	Tryptophan cluster factors	25215497	C0SVS4	20	yes
MA1166.1	PHL12	GARP_G2-like	Tryptophan cluster factors	25215497	Q8VYI2	20	yes
MA1388.1	PHL2	GARP_G2-like	Tryptophan cluster factors	25215497	Q94A57	3	yes
MA1384.1	PHL7	GARP_G2-like	Tryptophan cluster factors	25215497	Q9SJW0	18	yes
MA1292.1	MYB27	Myb	Tryptophan cluster factors	22197883	Q9SCP1	20	yes
MA1293.1	MYB57	Myb	Tryptophan cluster factors	22197883	Q9SSA1	4	no
MA1400.1	AT1G19000	Myb-related	Tryptophan cluster factors	25215497	-	6	no
MA1353.1	AT1G72740	Myb-related	Tryptophan cluster factors	22197883	F4IEY4	6	yes
MA1397.1	AT1G74840	Myb-related	Tryptophan cluster factors	25215497	-	6	no
MA1354.1	AT4G12670	Myb-related	Tryptophan cluster factors	22197883	Q700D7	5	yes
MA1195.1	AT5G56840	Myb-related	Tryptophan cluster factors	25215497	-	4	no
MA1189.1	AT5G61620	Myb-related	Tryptophan cluster factors	25215497	Q9FKF9	6	no
MA0972.1	CCA1	Myb-related	Tryptophan cluster factors	19218364	P92973	214	yes
MA1398.1	KUA1	Myb-related	Tryptophan cluster factors	25215497	Q9LVS0	6	no
MA1185.1	LHY	Myb-related	Tryptophan cluster factors	25215497	F4HQG9	224	yes
MA1184.1	RVE1	Myb-related	Tryptophan cluster factors	25215497	F4KGY6	189	yes
MA1187.1	RVE4	Myb-related	Tryptophan cluster factors	25215497	Q6R0G4	225	yes
MA1190.1	RVE5	Myb-related	Tryptophan cluster factors	25215497	C0SVG5	224	yes
MA1183.1	RVE6	Myb-related	Tryptophan cluster factors	25215497	Q8H0W3	224	yes
MA1401.1	RVE7	Myb-related	Tryptophan cluster factors	25215497	B3H5A8	226	yes
MA1191.1	RVE7L	Myb-related	Tryptophan cluster factors	25215497	F4J2J6	185	yes
MA1182.1	RVE8	Myb-related	Tryptophan cluster factors	25215497	Q8RWU3	207	yes
MA1355.1	TRB2	Myb-related	Tryptophan cluster factors	22197883	Q9JFW5	1	no
MA1352.1	TRP1	Myb-related	Tryptophan cluster factors	11278537	Q8L7L8	15	yes
MA1356.1	TRP2	Myb-related	Tryptophan cluster factors	22197883	Q9SNB9	15	yes
MA1365.1	AT5G47660	Trihelix	Tryptophan cluster factors	25215497	Q9FGJ1	1	no
MA1366.1	DF1	Trihelix	Tryptophan cluster factors	2255908	Q9C6K3	3	no
MA1020.1	GT-1	Trihelix	Tryptophan cluster factors	10437822	Q9FX53	4	yes
MA1208.1	GT-2	Trihelix	Tryptophan cluster factors	10437822	Q39117	3	no

## Sheet: STable5
STable 5. Summary on MITEs containng k-mers similar to LHY/RVE TFBS. UC stands for unclassified
Family	Group	Number of copies with most significant k-mers (cluster1)	Number of copies in family	% of all copies
309.MuTA_7	Mutator	121	630	0.192063
500.MT_v3_TSDun_55	UC	100	115	0.869565
8.DcS5	Stowaway	97	569	0.170475
125.Tourist_15	Tourist	82	1064	0.0770677
78.Tourist_2_1	Tourist	70	252	0.277778
513.MT_v3_TSDun_68	UC	53	56	0.946429
402.Mu_TSD10_1_3	Mutator	40	50	0.8
512.MT_v3_TSDun_67	UC	35	35	1
102.Tourist_5_3	Tourist	34	92	0.369565
501.MT_v3_TSDun_56	UC	34	388	0.0876289
16.DcS9_1	Stowaway	33	669	0.0493274
238.hAT_TA_9	hAT	33	82	0.402439
117.Tourist_10	Tourist	32	232	0.137931
123.Tourist_13_3	Tourist	31	357	0.0868347
404.Mu_TSD10_1_5	Mutator	30	30	1
506.MT_v3_TSDun_61	UC	29	868	0.0334101
31.DcS22	Stowaway	27	44	0.613636
295.MH_v3_hAT_19	hAT	26	32	0.8125
332.Mu_TSD9_2_2	Mutator	26	106	0.245283
17.DcS9_2	Stowaway	24	137	0.175182
98.Tourist_4_2	Tourist	24	28	0.857143
201.hAT_11_10	hAT	23	59	0.389831
256.hAT_TA_27	hAT	20	26	0.769231
174.hAT_10_8	hAT	19	24	0.791667
383.Mu_TSD9_12_14	Mutator	18	19	0.947368
321.Mu_TSD9_1_2	Mutator	17	81	0.209877
403.Mu_TSD10_1_4	Mutator	17	27	0.62963
253.hAT_TA_24	hAT	16	48	0.333333
13.DcS7b	Stowaway	15	495	0.030303
250.hAT_TA_21	hAT	15	43	0.348837
30.DcS21	Stowaway	15	73	0.205479
76.Tourist_1_9	Tourist	15	40	0.375
92.Tourist_3_3	Tourist	15	30	0.5
225.hAT_16_3	hAT	13	15	0.866667
320.Mu_TSD9_1_1	Mutator	13	137	0.0948905
342.Mu_TSD9_2_12	Mutator	13	13	1
400.Mu_TSD10_1_1	Mutator	13	152	0.0855263
408.Mu_TSD10_3	Mutator	13	243	0.0534979
145.Tourist_35	Tourist	11	17	0.647059
21.DcS12	Stowaway	11	469	0.0234542
509.MT_v3_TSDun_64	UC	10	332	0.0301205
106.Tourist_6	Tourist	9	77	0.116883
23.DcS14	Stowaway	9	163	0.0552147
240.hAT_TA_11	hAT	9	71	0.126761
248.hAT_TA_19	hAT	9	27	0.333333
489.MT_v3_TSDun_44	UC	9	95	0.0947368
226.hAT_16_4	hAT	8	10	0.8
328.Mu_TSD9_1_9	Mutator	8	9	0.888889
367.Mu_TSD9_12_6	Mutator	8	13	0.615385
516.MT_v3_TSDun_71	UC	8	40	0.2
1.DcS1_1	Stowaway	7	989	0.00707786
107.Tourist_7_1	Tourist	7	383	0.0182768
236.hAT_TA_7	hAT	7	84	0.0833333
343.Mu_TSD9_4_1	Mutator	7	77	0.0909091
415.Mu_TSD10_4_7	Mutator	7	11	0.636364
108.Tourist_7_2	Tourist	6	243	0.0246914
233.hAT_TA_4	hAT	6	118	0.0508475
418.Mu_TSD10_4_10	Mutator	6	12	0.5
259.hAT_TA_30	hAT	5	37	0.135135
310.MuTA_8	Mutator	5	485	0.0103093
314.MuTA_12	Mutator	5	156	0.0320513
359.Mu_TSD9_10_3	Mutator	5	6	0.833333
503.MT_v3_TSDun_58	UC	5	95	0.0526316
9.DcS6_1	Stowaway	5	964	0.00518672
153.hAT_3_1	hAT	4	130	0.0307692
198.hAT_11_7	hAT	4	4	1
235.hAT_TA_6	hAT	4	154	0.025974
304.MuTA_2	Mutator	4	503	0.00795229
305.MuTA_3	Mutator	4	348	0.0114943
322.Mu_TSD9_1_3	Mutator	4	82	0.0487805
385.Mu_TSD9_14	Mutator	4	12	0.333333
430.Mu_TSD10_6_1	Mutator	4	6	0.666667
436.Mu_TSDun_pu1_3	Mutator	4	85	0.0470588
498.MT_v3_TSDun_53	UC	4	38	0.105263
511.MT_v3_TSDun_66	UC	4	139	0.028777
63.MT_v3_DcS54	Stowaway	4	227	0.0176211
22.DcS13	Stowaway	3	517	0.00580271
230.hAT_TA_1	hAT	3	180	0.0166667
241.hAT_TA_12	hAT	3	59	0.0508475
255.hAT_TA_26	hAT	3	74	0.0405405
301.MT_v3_hAT_25	hAT	3	93	0.0322581
326.Mu_TSD9_1_7	Mutator	3	36	0.0833333
330.Mu_TSD9_1_11	Mutator	3	14	0.214286
421.Mu_TSD10_4_13	Mutator	3	39	0.0769231
460.MH_v3_TSDun_15	UC	3	238	0.012605
475.MH_v3_TSDun_30	UC	3	33	0.0909091
497.MT_v3_TSDun_52	UC	3	81	0.037037
502.MT_v3_TSDun_57	UC	3	24	0.125
508.MT_v3_TSDun_63	UC	3	82	0.0365854
68.Tourist_1_1	Tourist	3	272	0.0110294
80.Tourist_2_3	Tourist	3	220	0.0136364
87.Tourist_2_10	Tourist	3	103	0.0291262
11.DcS6_3	Stowaway	2	160	0.0125
112.Tourist_8_2	Tourist	2	59	0.0338983
152.hAT_2	hAT	2	7	0.285714
167.hAT_6	hAT	2	46	0.0434783
168.hAT_7	hAT	2	21	0.0952381
18.DcS10_1	Stowaway	2	692	0.00289017
193.hAT_11_2	hAT	2	17	0.117647
20.DcS11	Stowaway	2	337	0.00593472
25.DcS16	Stowaway	2	141	0.0141844
280.hAT_TA_36_2	hAT	2	2	1
29.DcS20	Stowaway	2	70	0.0285714
331.Mu_TSD9_2_1	Mutator	2	151	0.013245
38.DcS29	Stowaway	2	38	0.0526316
396.MH_v3_Mu_TSD9_21	Mutator	2	12	0.166667
405.Mu_TSD10_1_6	Mutator	2	30	0.0666667
419.Mu_TSD10_4_11	Mutator	2	8	0.25
447.TSDun_2	UC	2	62	0.0322581
462.MH_v3_TSDun_17	UC	2	25	0.08
49.DcS40	Stowaway	2	6	0.333333
5.DcS3_2	Stowaway	2	139	0.0143885
505.MT_v3_TSDun_60	UC	2	53	0.0377358
59.MT_v3_DcS50	Stowaway	2	43	0.0465116
65.MT_v3_DcS56	Stowaway	2	128	0.015625
90.Tourist_3_1	Tourist	2	168	0.0119048
97.Tourist_4_1	Tourist	2	33	0.0606061
99.Tourist_4_3	Tourist	2	52	0.0384615
10.DcS6_2	Stowaway	1	161	0.00621118
101.Tourist_5_2	Tourist	1	64	0.015625
109.Tourist_7_3	Tourist	1	127	0.00787402
118.Tourist_11_1	Tourist	1	22	0.0454545
121.Tourist_13_1	Tourist	1	550	0.00181818
122.Tourist_13_2	Tourist	1	1200	0.000833333
126.Tourist_16	Tourist	1	12	0.0833333
136.Tourist_26	Tourist	1	22	0.0454545
14.DcS7c	Stowaway	1	91	0.010989
15.DcS8	Stowaway	1	421	0.0023753
160.hAT_4_2	hAT	1	74	0.0135135
162.hAT_4_4	hAT	1	36	0.0277778
171.hAT_9_2	hAT	1	46	0.0217391
182.hAT_10_3	hAT	1	4	0.25
2.DcS1_2	Stowaway	1	14	0.0714286
205.hAT_11_14	hAT	1	5	0.2
224.hAT_16_2	hAT	1	13	0.0769231
24.DcS15	Stowaway	1	370	0.0027027
251.hAT_TA_22	hAT	1	28	0.0357143
252.hAT_TA_23	hAT	1	28	0.0357143
254.hAT_TA_25	hAT	1	80	0.0125
258.hAT_TA_29	hAT	1	39	0.025641
264.hAT_TA_33_3	hAT	1	16	0.0625
265.hAT_TA_33_4	hAT	1	2	0.5
266.hAT_TA_33_5	hAT	1	10	0.1
267.hAT_TA_33_6	hAT	1	4	0.25
28.DcS19	Stowaway	1	85	0.0117647
302.MT_v3_hAT_26	hAT	1	13	0.0769231
32.DcS23	Stowaway	1	64	0.015625
324.Mu_TSD9_1_5	Mutator	1	60	0.0166667
327.Mu_TSD9_1_8	Mutator	1	15	0.0666667
329.Mu_TSD9_1_10	Mutator	1	22	0.0454545
338.Mu_TSD9_2_8	Mutator	1	43	0.0232558
344.Mu_TSD9_4_2	Mutator	1	19	0.0526316
349.Mu_TSD9_6_2	Mutator	1	111	0.00900901
35.DcS26	Stowaway	1	53	0.0188679
352.Mu_TSD9_7_2	Mutator	1	17	0.0588235
353.Mu_TSD9_8	Mutator	1	21	0.047619
360.Mu_TSD9_10_4	Mutator	1	10	0.1
361.Mu_TSD9_10_2	Mutator	1	15	0.0666667
362.Mu_TSD9_11_1	Mutator	1	10	0.1
366.Mu_TSD9_12_5	Mutator	1	1	1
37.DcS28	Stowaway	1	42	0.0238095
374.Mu_TSD9_12_17	Mutator	1	1	1
378.Mu_TSD9_12_15	Mutator	1	1	1
386.Mu_TSD9_15	Mutator	1	5	0.2
4.DcS3_1	Stowaway	1	405	0.00246914
411.Mu_TSD10_4_3	Mutator	1	11	0.0909091
42.DcS33	Stowaway	1	14	0.0714286
420.Mu_TSD10_4_12	Mutator	1	1	1
422.Mu_TSD10_4_14	Mutator	1	8	0.125
432.Mu_TSD10_6_2	Mutator	1	4	0.25
451.TSDun_6	UC	1	146	0.00684932
455.TSDun_10	UC	1	17	0.0588235
470.MH_v3_TSDun_25	UC	1	6	0.166667
474.MH_v3_TSDun_29	UC	1	1	1
476.MH_v3_TSDun_31	UC	1	16	0.0625
479.MH_v3_TSDun_34	UC	1	11	0.0909091
481.MH_v3_TSDun_36	UC	1	5	0.2
486.MT_v3_TSDun_41	UC	1	273	0.003663
495.MT_v3_TSDun_50	UC	1	25	0.04
507.MT_v3_TSDun_62	UC	1	42	0.0238095
57.MH_v3_DcS48	Stowaway	1	19	0.0526316
67.Krak	Tourist	1	308	0.00324675
69.Tourist_1_2	Tourist	1	127	0.00787402
7.DcS4_2	Stowaway	1	216	0.00462963
79.Tourist_2_2	Tourist	1	191	0.0052356
88.Tourist_2_11	Tourist	1	35	0.0285714
91.Tourist_3_2	Tourist	1	54	0.0185185

## Sheet: STable6
STable 6. List of DEGs under cold, heat and salinity stress in DH1 leaves
Gene	Fold change	Adjusted p-value	Description	Condition	Regulation
DCAR_102309	-8.69323	4.42707e-15	105045632KZN09574.1 hypothetical protein DCAR_002230	cold	down
DCAR_520365	-8.66491	4.90812e-52	143926336XP_021990128.1 TPRXL [Helianthus annuus] OTG12847.1 putative serine-rich protein-related protein	cold	down
DCAR_728738	-7.25624	4.80138e-15	108145077XP_021598493.1 uncharacterized protein LOC110604569 [Manihot esculenta] OAY24491.1 hypothetical protein MANES_17G020000	cold	down
DCAR_730216	-6.31164	3.61053e-45	41931341XP_028101833.1 F-box/kelch-repeat protein At1g15670-like	cold	down
DCAR_206399	-6.09241	3.07241e-09	109411543XP_017234033.1 ethylene-responsive transcription factor 1B-like	cold	down
DCAR_728455	-4.97203	6.89128e-25	163437045XP_022894968.1 protein MARD1-like	cold	down
DCAR_624247	-4.84062	7.06198e-10	105026982XP_017256524.1 PREDICTED: uncharacterized protein LOC108226082 [Daucus carota subsp. sativus] KZM90702.1 hypothetical protein DCAR_021933	cold	down
DCAR_102533	-4.76803	9.20555e-08	175350218PSS01473.1 Glycerol-3-phosphate acyltransferase	cold	down
DCAR_518801	-4.70504	8.80379e-15	109420014XP_017250569.1 PREDICTED: uncharacterized protein LOC108221183	cold	down
DCAR_935030	-4.66707	6.81414e-19	27304767XP_027095834.1 zinc finger protein CONSTANS-LIKE 16-like	cold	down
DCAR_209368	-4.64568	1.34764e-07	109410788XP_017232832.1 uncharacterizedC domain-containing protein 86-like	cold	down
DCAR_206503	-4.61531	2.78162e-12	109410661XP_017232573.1 receptor-like protein 12	cold	down
DCAR_415240	-4.55656	1.12987e-07	94622714XP_014497173.1 protein enabled homolog	cold	down
DCAR_832930	-4.46901	1.36336e-08	109428229XP_017222016.1 basic leucine zipper 43-like	cold	down
DCAR_522459	-4.45826	3.42209e-08	178955625PWA99276.1 VQ-like protein	cold	down
DCAR_309886	-4.29675	1.19676e-07	109413620XP_017238354.1 zinc finger protein CONSTANS-LIKE 9-like	cold	down
DCAR_832324	-4.28271	1.08952e-11	105021719XP_017222197.1 PREDICTED: uncharacterized protein LOC108198935 [Daucus carota subsp. sativus] KZM85352.1 hypothetical protein DCAR_027226	cold	down
DCAR_417276	-4.22893	3.07987e-09	163453213XP_022877822.1 transcription factor MYB63	cold	down
DCAR_521348	-4.19435	2.03952e-09	109419520XP_017249593.1 transcription repressor OFP1-like	cold	down
DCAR_935340	-4.14415	5.90044e-32	34570913RVX22324.1 Diacylglycerol O-acyltransferase 3, cytosolic	cold	down
DCAR_729578	-4.13493	7.1881e-11	109425990XP_017217775.1 transcription factor HEC2	cold	down
DCAR_416184	-4.13202	4.89817e-10	109417040XP_017244856.1 protein GLUTAMINE DUMPER 2-like	cold	down
DCAR_415181	-4.08383	1.42094e-11	109408375XP_017218288.1 BURP domain protein RD22-like	cold	down
DCAR_727129	-3.93659	7.65019e-10	27955950XP_027154094.1 transcription factor MYB62	cold	down
DCAR_625252	-3.82087	2.72702e-12	109423897XP_017258033.1 probable E3 ubiquitin-protein ligase XERICO	cold	down
DCAR_832603	-3.80248	1.58117e-09	109428445XP_017222440.1 alpha-farnesene synthase-like isoform X2	cold	down
DCAR_935002	-3.78043	1.54413e-10	109446923XP_017225956.1 PREDICTED: uncharacterized protein LOC108202089	cold	down
DCAR_623617	-3.76802	4.66042e-05	109423383XP_017257054.1 tryptophan synthase beta chain 1-like	cold	down
DCAR_522275	-3.71581	6.47378e-30	152805595XP_021983624.1 protein MIZU-KUSSEI 1-like	cold	down
DCAR_416239	-3.67344	2.73964e-09	105034155XP_017244539.1 PREDICTED: uncharacterized protein LOC108216317 [Daucus carota subsp. sativus] KZM97973.1 hypothetical protein DCAR_014665	cold	down
DCAR_311209	-3.66484	2.83465e-17	132062384OMO75380.1 Auxin responsive SAUR protein	cold	down
DCAR_625668	-3.65699	1.18149e-08	33652467EOY08522.1 Glutaredoxin family protein, putative	cold	down
DCAR_935674	-3.63412	1.17071e-19	175380971PSS33823.1 Toll-like receptor 7	cold	down
DCAR_623606	-3.60668	4.26453e-07	175344616PSR95607.1 Mediator of Runcharacterized polymerase II transcription subunit like	cold	down
DCAR_729631	-3.57963	0.000196818	109425135XP_017216230.1 scarecrow-like protein 32 isoform X2	cold	down
DCAR_206322	-3.56258	1.39667e-06	109410867XP_017232983.1 protein LSD1-like	cold	down
DCAR_729418	-3.53485	7.94328e-05	109425956XP_017217691.1 probable protein phosphatase 2C 60	cold	down
DCAR_933273	-3.49121	0.000544577	109429107XP_017223748.1 benzyl alcohol O-benzoyltransferase-like	cold	down
DCAR_208065	-3.48099	9.58311e-06	105042413XP_017234019.1 PREDICTED: uncharacterized protein LOC108208055 [Daucus carota subsp. sativus] KZN06309.1 hypothetical protein DCAR_007146	cold	down
DCAR_729793	-3.4373	3.87869e-06	179486702XP_024975497.1 homeobox-leucine zipper protein ATHB-40	cold	down
DCAR_313046	-3.42788	7.57795e-10	109416764XP_017244294.1 zinc finger protein CONSTANS-LIKE 16	cold	down
DCAR_832474	-3.37342	0.000534985	173558837XP_024196863.1 monothiol glutaredoxin-S10 [Rosa chinensis] PRQ39101.1 putative thioredoxin-disulfide reductase	cold	down
DCAR_102674	-3.34283	1.47339e-11	105045958KZN09903.1 hypothetical protein DCAR_002559	cold	down
DCAR_520709	-3.30578	1.13802e-09	109417135XP_017245048.1 expansin-B15-like	cold	down
DCAR_933448	-3.25827	1.99784e-05	109409747XP_017230606.1 peamaclein-like	cold	down
DCAR_209136	-3.25043	7.34922e-05	105043347XP_017234191.1 PREDICTED: uncharacterized protein LOC108208201 [Daucus carota subsp. sativus] KZN07255.1 hypothetical protein DCAR_008092	cold	down
DCAR_520414	-3.24677	3.87099e-05	109421090XP_017252454.1 EIN3-binding F-box protein 2-like isoform X2	cold	down
DCAR_103890	-3.24005	1.37083e-10	109409313XP_017229685.1 glycine-rich Runcharacterized-binding protein-like	cold	down
DCAR_626054	-3.23711	9.43978e-18	175379424PSS32288.1 Homeobox-leucine zipper protein like	cold	down
DCAR_728915	-3.23567	4.59736e-05	109424974XP_017215854.1 LRR receptor-like serine/threonine-protein kinase GSO1	cold	down
DCAR_832231	-3.17626	0.000122362	41916858XP_028082616.1 ethylene-responsive transcription factor 1B-like	cold	down
DCAR_518947	-3.17616	5.83226e-06	74192576XP_011072794.1 two-component response regulator-like APRR1 isoform X1	cold	down
DCAR_623262	-3.13939	7.4713e-06	132648184OMP03142.1 Auxin responsive SAUR protein	cold	down
DCAR_312985	-3.1389	0.0012347	163442711XP_022844378.1 E3 ubiquitin-protein ligase ATL59-like	cold	down
DCAR_104033	-3.1332	0.000635526	27355593XP_027088786.1 trihelix transcription factor ASR3-like isoform X2	cold	down
DCAR_626282	-3.12713	1.99153e-05	109428178XP_017221894.1 delta(12) fatty acid desaturase FAD2-like	cold	down
DCAR_416605	-3.10375	4.9091e-06	109417985XP_017246471.1 PREDICTED: uncharacterized protein LOC108218058	cold	down
DCAR_103345	-3.0678	4.17097e-29	17256350AYA44248.1 MYB transcription factor 4	cold	down
DCAR_102768	-3.01299	6.30288e-05	169762087XP_023914640.1 protein XRI1-like	cold	down
DCAR_933993	-3.00001	1.40601e-15	170167767PON99793.1 Zf-FLZ domain containing protein	cold	down
DCAR_416743	-2.99224	8.27662e-13	41917046XP_028082917.1 homeobox-leucine zipper protein ATHB-6-like	cold	down
DCAR_727126	-2.98272	0.00039012	105022870XP_017217738.1 PREDICTED: uncharacterized protein LOC108195293 [Daucus carota subsp. sativus] KZM86513.1 hypothetical protein DCAR_023647	cold	down
DCAR_728765	-2.95328	2.72171e-07	109425680XP_017217253.1 protein ARABIDILLO 1-like	cold	down
DCAR_832990	-2.95016	3.65444e-17	109428339XP_017222240.1 putative disease resistance RPP13-like protein 3 isoform X1	cold	down
DCAR_104563	-2.91867	8.27701e-05	109408194XP_017215086.1 myb family transcription factor APL	cold	down
DCAR_727083	-2.91721	5.93005e-07	109425995XP_017217792.1 heavy metal-associated isoprenylated plant protein 21-like	cold	down
DCAR_104461	-2.91648	5.51314e-08	1958517ABX75539.1 thioredoxin h-like protein	cold	down
DCAR_519463	-2.91098	6.90119e-07	175369078PSS21125.1 Nucleoredoxin 1-1 like	cold	down
DCAR_936085	-2.91075	0.00331754	109446134XP_017224743.1 polygalacturonase-1 non-catalytic subunit beta	cold	down
DCAR_417336	-2.89223	8.53269e-06	125129979XP_019254224.1 F-box/kelch-repeat protein At1g15670-like [Nicotiana attenuata] OIS97544.1 f-boxkelch-repeat protein	cold	down
DCAR_832435	-2.88956	0.000750375	105021816XP_017221017.1 PREDICTED: uncharacterized protein LOC108197821 [Daucus carota subsp. sativus] KZM85449.1 hypothetical protein DCAR_027129	cold	down
DCAR_729417	-2.85617	1.04154e-07	60251023XP_008228807.1 chaperone protein dnaJ 8, chloroplastic	cold	down
DCAR_206354	-2.85441	0.000533304	97348287AAF22256.1 myb-related transcription factor	cold	down
DCAR_101280	-2.85231	2.50852e-07	105044766XP_017216613.1 PREDICTED: protein IDA-LIKE 2-like [Daucus carota subsp. sativus] KZN08695.1 hypothetical protein DCAR_001351	cold	down
DCAR_100904	-2.85207	0.00896382	105044478KZN08401.1 hypothetical protein DCAR_000947	cold	down
DCAR_416801	-2.84164	9.08759e-06	163454609XP_022879715.1 TPRXL	cold	down
DCAR_518540	-2.83254	1.58155e-14	69595259XP_009802675.1 GATA transcription factor 12 [Nicotiana sylvestris] XP_016434357.1 GATA transcription factor 12-like	cold	down
DCAR_522481	-2.82651	0.00798769	105032611KZM96415.1 hypothetical protein DCAR_019657	cold	down
DCAR_416083	-2.82282	1.85065e-12	109417072XP_017244914.1 PREDICTED: uncharacterized protein LOC108216613	cold	down
DCAR_102329	-2.82135	0.00223089	105045651KZN09593.1 hypothetical protein DCAR_002249	cold	down
DCAR_727661	-2.81641	0.00643694	175377921PSS30360.1 Cyclin-dependent protein kinase	cold	down
DCAR_209667	-2.81453	1.04793e-15	109411628XP_017234200.1 PREDICTED: uncharacterized protein LOC108208209	cold	down
DCAR_313217	-2.81011	2.87683e-06	53459567AGZ02022.1 microsomal omega-6-desaturase	cold	down
DCAR_934025	-2.7963	0.00953956	105018325KZM81925.1 hypothetical protein DCAR_029538	cold	down
DCAR_622793	-2.77016	0.000649133	105025757KZM89425.1 hypothetical protein DCAR_023212	cold	down
DCAR_104556	-2.76262	2.49981e-05	109408193XP_017215051.1 growth-regulating factor 3-like	cold	down
DCAR_102064	-2.75694	3.41434e-06	130873855GAV63063.1 FA_desaturase domain-containing protein/DUF3474 domain-containing protein	cold	down
DCAR_104504	-2.71767	2.15283e-16	105939476XP_016466360.1 15.4 kDa class V heat shock protein-like	cold	down
DCAR_624100	-2.70446	0.00831223	109423079XP_017256490.1 PREDICTED: uncharacterized protein LOC108226047	cold	down
DCAR_729390	-2.70438	1.9809e-05	74192938XP_011073356.1 ethylene-responsive transcription factor ERF003-like	cold	down
DCAR_103913	-2.70423	0.00689024	27959443XP_027162190.1 auxin-induced protein 15A-like	cold	down
DCAR_935207	-2.70022	0.00887478	169762087XP_023914640.1 protein XRI1-like	cold	down
DCAR_102484	-2.69793	0.00373436	175381051PSS33887.1 Bisanhydrobacterioruberin hydratase	cold	down
DCAR_417537	-2.6866	0.000134665	152672831XP_021888762.1 cyclic dof factor 2-like	cold	down
DCAR_314213	-2.68353	0.004512	196073182CBJ55931.1 ethylene response factor 1	cold	down
DCAR_935184	-2.66905	5.18584e-05	136531339AQY76224.1 cytochrome P450	cold	down
DCAR_415435	-2.66759	0.000305731	160804073XP_022760947.1 RING-H2 finger protein ATL74-like	cold	down
DCAR_101750	-2.66445	3.00137e-05	109406781XP_017233390.1 purine permease 3-like	cold	down
DCAR_832199	-2.66433	3.37737e-06	175350167PSS01405.1 Nucleoredoxin	cold	down
DCAR_830461	-2.66228	7.77005e-05	152672738XP_021888627.1 josephin-like protein	cold	down
DCAR_208431	-2.66137	0.000735538	105042735KZN06633.1 hypothetical protein DCAR_007470	cold	down
DCAR_830846	-2.64495	9.40982e-12	109425092XP_017216133.1 dentin sialophosphoprotein-like	cold	down
DCAR_205959	-2.62584	2.1501e-20	109410140XP_017231479.1 transcription factor MYB59-like	cold	down
DCAR_729992	-2.62323	2.04728e-05	105025378XP_017216604.1 PREDICTED: uncharacterized protein LOC108194196 [Daucus carota subsp. sativus] KZM89043.1 hypothetical protein DCAR_026118	cold	down
DCAR_729630	-2.61405	0.00388456	109425136XP_017216232.1 peroxidase 51-like	cold	down
DCAR_935984	-2.60295	3.20781e-08	160816290XP_022776849.1 myb family transcription factor PHL8-like	cold	down
DCAR_310366	-2.60199	3.10747e-05	175363996PSS15922.1 Serine/arginine-rich SC35-like splicing factor	cold	down
DCAR_623961	-2.60115	0.0126244	109407235XP_017241876.1 tetrahydrocannabinolic acid synthase-like	cold	down
DCAR_313218	-2.58601	0.000370946	53459567AGZ02022.1 microsomal omega-6-desaturase	cold	down
DCAR_934756	-2.57711	7.09101e-05	109447693XP_017227424.1 rust resistance kinase Lr10-like	cold	down
DCAR_310157	-2.57639	6.89871e-06	105036385XP_017238542.1 PREDICTED: uncharacterized protein LOC108211449 [Daucus carota subsp. sativus] KZN00222.1 hypothetical protein DCAR_008976	cold	down
DCAR_206106	-2.57436	0.013929	109410643XP_017232534.1 auxin-responsive protein SAUR21-like	cold	down
DCAR_310978	-2.57399	1.24683e-09	27956360XP_027154750.1 anthocyanidin 3-O-glucosyltransferase 2-like	cold	down
DCAR_414679	-2.56937	0.000226846	105032814XP_017248550.1 PREDICTED: uncharacterized protein LOC108219558 [Daucus carota subsp. sativus] KZM96620.1 hypothetical protein DCAR_016018	cold	down
DCAR_309950	-2.56775	0.0129309	109414079XP_017239240.1 disease resistance protein RGA2-like	cold	down
DCAR_831886	-2.55312	0.000946431	27968014XP_027175993.1 delta(12)-fatty-acid desaturase FAD2	cold	down
DCAR_105087	-2.54885	0.000622939	109409117XP_017229289.1 receptor-like protein 12	cold	down
DCAR_206504	-2.5404	0.00716068	109411141XP_017233350.1 receptor like protein 30-like	cold	down
DCAR_622680	-2.5402	0.0161032	17997230XP_026408178.1 general transcriptional corepressor trfA-like	cold	down
DCAR_622739	-2.5402	0.0161032	17997230XP_026408178.1 general transcriptional corepressor trfA-like	cold	down
DCAR_313171	-2.53275	0.00346624	109414527XP_017239893.1 kinase-interacting protein 1-like	cold	down
DCAR_207015	-2.53033	3.7937e-07	109412282XP_017235518.1 EIN3-binding F-box protein 1-like	cold	down
DCAR_519316	-2.51987	7.84682e-07	109420075XP_017250661.1 protein PHYTOCHROME KIuncharacterizedSE SUBSTRATE 4-like	cold	down
DCAR_418133	-2.50976	0.000520763	147143615XP_021287404.1 putative cyclin-D6-1	cold	down
DCAR_728466	-2.49726	0.00288117	160828399XP_022729888.1 vacuolar protein sorting-associated protein 41 homolog isoform X1	cold	down
DCAR_312451	-2.48893	0.00213335	41916550XP_028082276.1 serine/threonine receptor-like kinase NFP	cold	down
DCAR_101619	-2.48731	0.00123219	34452652RVW61379.1 Zinc finger protein 7	cold	down
DCAR_521870	-2.4864	0.0183855	109420405XP_017251116.1 serine/threonine-protein kinase-like protein CCR2	cold	down
DCAR_209436	-2.48612	1.28916e-05	105906835XP_016446759.1 late embryogenesis abundant protein At1g64065-like	cold	down
DCAR_418079	-2.47578	0.00419603	109418640XP_017247755.1 G-type lectin S-receptor-like serine/threonine-protein kinase At2g19130 isoform X2	cold	down
DCAR_312850	-2.47533	0.00118823	105038743KZN02605.1 hypothetical protein DCAR_011359	cold	down
DCAR_626300	-2.47332	0.000533607	71624295XP_010656896.1 protein SMAX1-LIKE 4	cold	down
DCAR_519500	-2.47263	0.00015318	41876805XP_028107436.1 F-box/kelch-repeat protein At1g15670-like	cold	down
DCAR_103385	-2.45698	1.25626e-10	109409247XP_017229543.1 signal recognition particle 43 kDa protein, chloroplastic	cold	down
DCAR_522266	-2.44485	1.92844e-07	175378883PSS31411.1 Glycine dehydrogenase	cold	down
DCAR_416276	-2.44054	0.00042103	175342451PSR93300.1 Ethylene-responsive transcription factor	cold	down
DCAR_729285	-2.43959	1.45325e-09	105024741XP_017217673.1 PREDICTED: uncharacterized protein LOC108195228 [Daucus carota subsp. sativus] KZM88399.1 hypothetical protein DCAR_025474	cold	down
XLOC_031314	-2.43758	0.0156764		cold	down
DCAR_729907	-2.43624	1.31538e-06	163429511XP_022885214.1 putative pectinesterase/pectinesterase inhibitor 26	cold	down
DCAR_309985	-2.42961	0.000336368	109415645XP_017241929.1 putative disease resistance protein RGA4 isoform X2	cold	down
DCAR_103462	-2.42702	0.0317998	109408509XP_017221032.1 F-box/kelch-repeat protein At3g17530-like	cold	down
DCAR_104369	-2.42373	0.000233913	109408751XP_017225938.1 (-)-alpha-terpineol synthase-like	cold	down
DCAR_103390	-2.42371	0.0201661	175369761PSS21794.1 Auxin-responsive protein	cold	down
DCAR_623881	-2.41841	0.0291018	109423473XP_017257227.1 zinc-finger homeodomain protein 3-like	cold	down
DCAR_418299	-2.41181	0.000340078	178907232PWA50074.1 ZCF37	cold	down
DCAR_418128	-2.40494	3.16064e-14	175364351PSS16287.1 Serine/threonine-protein kinase	cold	down
DCAR_727899	-2.40385	0.00798758	105023813XP_017217969.1 PREDICTED: uncharacterized protein LOC108195515 [Daucus carota subsp. sativus] KZM87465.1 hypothetical protein DCAR_024599	cold	down
XLOC_007960	-2.40222	5.80871e-12		cold	down
DCAR_727998	-2.39674	0.0292909	134309689XP_020222355.1 inhibitor of trypsin and hageman factor-like	cold	down
DCAR_208453	-2.39109	0.00481054	109422744XP_017255955.1 protein SHOOT GRAVITROPISM 5-like	cold	down
DCAR_933799	-2.38097	1.68013e-06	109429294XP_017224155.1 protein kinase 2B, chloroplastic-like	cold	down
DCAR_102797	-2.37798	0.0025559	109407033XP_017238332.1 cytochrome P450 CYP71D312-like	cold	down
DCAR_314267	-2.37519	0.0269646	109414699XP_017240142.1 receptor-like protein 12	cold	down
DCAR_103676	-2.37182	1.07795e-09	41917046XP_028082917.1 homeobox-leucine zipper protein ATHB-6-like	cold	down
DCAR_626138	-2.36731	0.0389547	109423226XP_017256743.1 LRR receptor-like serine/threonine-protein kinase FLS2	cold	down
DCAR_520895	-2.35516	0.0111728	73964614XP_011003169.1 protein NIM1-INTERACTING 1	cold	down
DCAR_312103	-2.35481	8.46153e-05	175353008PSS04412.1 Membrane-associated kinase regulator	cold	down
DCAR_726733	-2.35281	9.21999e-18	109424678XP_017215251.1 ethylene-responsive transcription factor RAP2-3-like isoform X2	cold	down
DCAR_104493	-2.35031	1.68341e-05	109406617XP_017230386.1 G-type lectin S-receptor-like serine/threonine-protein kinase SD3-1	cold	down
DCAR_207693	-2.34525	0.00363242	105042101KZN05993.1 hypothetical protein DCAR_006830	cold	down
DCAR_933380	-2.33602	0.0057717	uncharacterized	cold	down
DCAR_314190	-2.33522	0.030872	70578194XP_010246297.1 GRF1-interacting factor 1-like isoform X2	cold	down
DCAR_100424	-2.32416	0.000727976	41871082XP_028120464.1 probable membrane-associated kinase regulator 2	cold	down
DCAR_103950	-2.32355	0.0104621	105047102XP_017241089.1 PREDICTED: uncharacterized protein LOC108213809 [Daucus carota subsp. sativus] KZN11063.1 hypothetical protein DCAR_003719	cold	down
DCAR_103733	-2.30445	3.76277e-06	125151757XP_019231972.1 FT-interacting protein 1 [Nicotiana attenuata] OIT28356.1 ft-interacting protein 1	cold	down
DCAR_416601	-2.30386	0.000158529	109417159XP_017245100.1 U-box domain-containing protein 26-like	cold	down
DCAR_520131	-2.30048	2.86751e-05	175354252PSS05889.1 CASP-like protein	cold	down
DCAR_102787	-2.29566	0.00435396	105046061KZN10007.1 hypothetical protein DCAR_002663	cold	down
DCAR_522126	-2.29359	0.00800407	109420600XP_017251482.1 receptor-like protein kinase HAIKU2	cold	down
DCAR_831482	-2.29349	0.00161279	71623796XP_010655630.1 protein lingerer isoform X1	cold	down
DCAR_831563	-2.29165	3.98668e-06	105021062KZM84688.1 hypothetical protein DCAR_027890	cold	down
DCAR_207850	-2.28472	0.0110736	109411677XP_017234288.1 probable membrane-associated kinase regulator 6	cold	down
DCAR_206380	-2.28286	0.000121176	109411485XP_017233928.1 transcription factor TCP9-like	cold	down
DCAR_727984	-2.27733	2.0728e-05	175359228PSS11086.1 VQ motif-containing protein	cold	down
DCAR_625056	-2.27433	0.00375515	194793111XP_002517882.1 squamosa promoter-binding protein 1 [Ricinus communis] EEF44400.1 Squamosa promoter-binding protein, putative	cold	down
DCAR_206029	-2.27303	3.12902e-07	105040665XP_017235600.1 PREDICTED: uncharacterized protein LOC108209288 isoform X1 [Daucus carota subsp. sativus] KZN04540.1 hypothetical protein DCAR_005377	cold	down
DCAR_208341	-2.26805	0.000776963	175357675PSS09475.1 Josephin-like protein	cold	down
DCAR_729542	-2.26705	0.00172956	105974369XP_016486828.1 peroxidase 10-like	cold	down
DCAR_415116	-2.26439	0.0267191	170119745PON51460.1 Thaumatin	cold	down
DCAR_935093	-2.26414	2.76565e-06	130851743GAV85331.1 DUF4228 domain-containing protein	cold	down
DCAR_518673	-2.26341	0.00139583	109419735XP_017250011.1 protein ECERIFERUM 3-like	cold	down
DCAR_101435	-2.26044	0.00233285	175337524PSR88087.1 TPR-containing protein	cold	down
DCAR_520817	-2.26043	0.000203652	105031172XP_017249836.1 PREDICTED: 3-hexulose-6-phosphate isomerase [Daucus carota subsp. sativus] KZM94946.1 hypothetical protein DCAR_018188	cold	down
DCAR_102921	-2.26019	0.000469228	109414655XP_017240083.1 prostatic spermine-binding protein-like	cold	down
DCAR_414681	-2.25711	0.00569731	152361805XP_021853280.1 23 kDa jasmonate-induced protein-like	cold	down
DCAR_830382	-2.25704	0.00618651	109428219XP_017221993.1 G-type lectin S-receptor-like serine/threonine-protein kinase SD2-5	cold	down
DCAR_521383	-2.2554	0.0198476	109419942XP_017250451.1 wall-associated receptor kinase 2-like isoform X1	cold	down
DCAR_417610	-2.25368	2.79444e-05	109420745XP_017251765.1 transcription repressor OFP15-like	cold	down
DCAR_622823	-2.24688	2.7606e-20	179482771XP_024969092.1 transcription factor MYBS1-like	cold	down
DCAR_418231	-2.24093	0.0373135	109417837XP_017246170.1 zinc-finger homeodomain protein 1-like	cold	down
DCAR_101342	-2.24	0.0334267	109406506XP_017221474.1 linoleate 13S-lipoxygenase 2-1, chloroplastic-like	cold	down
DCAR_314234	-2.23699	0.000111273	109415041XP_017240811.1 esterase-like	cold	down
DCAR_102221	-2.23682	0.00334094	109409670XP_017230442.1 G-type lectin S-receptor-like serine/threonine-protein kinase At2g19130	cold	down
DCAR_100637	-2.22965	0.00231053	109406528XP_017225175.1 cytokinin dehydrogenase 7-like	cold	down
DCAR_313914	-2.22689	0.000670728	27312177XP_027090585.1 protein LIGHT-DEPENDENT SHORT HYPOCOTYLS 6-like [Coffea arabica] XP_027090597.1 protein LIGHT-DEPENDENT SHORT HYPOCOTYLS 6-like [Coffea arabica] XP_027151997.1 protein LIGHT-DEPENDENT SHORT HYPOCOTYLS 6-like [Coffea eugenioides] XP_027152002.1 protein LIGHT-DEPENDENT SHORT HYPOCOTYLS 6-like	cold	down
DCAR_417765	-2.22643	0.000110763	109417749XP_017246026.1 heat stress transcription factor A-4b-like	cold	down
DCAR_415994	-2.22344	3.15693e-10	109417052XP_017244877.1 dof zinc finger protein DOF5.1-like isoform X2	cold	down
DCAR_727603	-2.21909	0.00691101	109446075XP_017224636.1 two-component response regulator ORR26	cold	down
DCAR_625414	-2.21767	0.0395537	109422727XP_017255918.1 heat stress transcription factor B-4-like	cold	down
DCAR_520285	-2.2171	0.00155138	109421706XP_017253711.1 cytochrome P450 83B1-like	cold	down
DCAR_521423	-2.21601	0.0158061	160837902XP_022742496.1 josephin-like protein	cold	down
DCAR_726822	-2.21264	0.000214072	109425128XP_017216213.1 probable protein phosphatase 2C 13	cold	down
DCAR_103915	-2.21131	0.00908493	109409469XP_017230008.1 auxin-responsive protein SAUR24-like	cold	down
DCAR_622893	-2.21037	2.15997e-17	41923650XP_028091630.1 eukaryotic translation initiation factor 5-like	cold	down
DCAR_521477	-2.20958	0.0405301	109419086XP_017248695.1 probable xyloglucan endotransglucosylase/hydrolase protein 32	cold	down
DCAR_208900	-2.20754	0.0447112	74207867XP_011096632.1 MAP7 domain-containing protein 1	cold	down
DCAR_624039	-2.20738	0.000161455	109424042XP_017258347.1 cytochrome b5-like [Daucus carota subsp. sativus] XP_017258348.1 cytochrome b5-like	cold	down
DCAR_205353	-2.20616	0.00380574	109410869XP_017232986.1 protein SRG1-like	cold	down
DCAR_103065	-2.2034	0.00841767	109408307XP_017217301.1 protein NIM1-INTERACTING 1	cold	down
DCAR_206407	-2.20281	0.0185854	109410593XP_017232409.1 CDT1-like protein a, chloroplastic	cold	down
DCAR_415661	-2.20244	0.00931699	109418562XP_017247605.1 LEAF RUST 10 DISEASE-RESISTANCE LOCUS RECEPTOR-LIKE PROTEIN KIuncharacterizedSE-like 2.4	cold	down
DCAR_729703	-2.20073	0.0498526	109425335XP_017216686.1 transcription factor bHLH93-like	cold	down
DCAR_623696	-2.1949	0.00124683	17986402XP_026393585.1 heavy metal-associated isoprenylated plant protein 2-like	cold	down
DCAR_314134	-2.19353	0.00718796	41917661XP_028083630.1 protein FANTASTIC FOUR 3-like	cold	down
DCAR_310425	-2.19311	0.019672	105036621KZN00464.1 hypothetical protein DCAR_009218	cold	down
DCAR_415844	-2.1927	0.0141486	105033846KZM97658.1 hypothetical protein DCAR_014980	cold	down
DCAR_832516	-2.18988	1.256e-05	109427619XP_017220991.1 PREDICTED: uncharacterized protein LOC108197796	cold	down
DCAR_313993	-2.18916	2.48174e-05	105039722XP_017243175.1 PREDICTED: uncharacterized protein LOC108215266 [Daucus carota subsp. sativus] KZN03593.1 hypothetical protein DCAR_012349	cold	down
DCAR_626048	-2.18702	0.00123587	109422587XP_017255639.1 growth-regulating factor 7-like isoform X3	cold	down
DCAR_518642	-2.18519	0.0241396	74192938XP_011073356.1 ethylene-responsive transcription factor ERF003-like	cold	down
DCAR_726914	-2.18498	0.00580851	41929803XP_028099893.1 chaperone protein dnaJ C76, chloroplastic	cold	down
DCAR_832919	-2.18415	3.49239e-05	109427591XP_017220942.1 PREDICTED: uncharacterized protein LOC108197759	cold	down
DCAR_520762	-2.18118	0.0138463	170881238AUZ98415.1 gibberellin 20 oxidase	cold	down
DCAR_626422	-2.17563	0.000373622	109424192XP_017258652.1 branched-chain-amino-acid aminotransferase 2, chloroplastic-like	cold	down
DCAR_831442	-2.17427	0.00955235	109427930XP_017221508.1 probable LRR receptor-like serine/threonine-protein kinase At2g24230	cold	down
DCAR_314284	-2.17233	0.000246499	109413465XP_017237988.1 receptor-like protein 12	cold	down
DCAR_520604	-2.16963	6.08657e-12	109419639XP_017249823.1 probable WRKY transcription factor 11	cold	down
DCAR_935414	-2.1686	7.22135e-05	170612499XP_023765657.1 GATA transcription factor 16	cold	down
DCAR_727896	-2.16517	0.00736517	109426100XP_017217994.1 LEAF RUST 10 DISEASE-RESISTANCE LOCUS RECEPTOR-LIKE PROTEIN KIuncharacterizedSE-like 2.1 isoform X2	cold	down
DCAR_414911	-2.16461	0.000409412	109417333XP_017245385.1 flavin-dependent oxidoreductase FOX2-like	cold	down
DCAR_518954	-2.16361	0.0348495	105029590XP_017250366.1 PREDICTED: uncharacterized protein LOC108220975 [Daucus carota subsp. sativus] KZM93338.1 hypothetical protein DCAR_016583	cold	down
DCAR_521017	-2.15917	0.0127305	99116667KVI03928.1 Ankyrin repeat-containing protein	cold	down
DCAR_100413	-2.15909	3.39834e-09	109408650XP_017223987.1 E3 ubiquitin-protein ligase RHA1B-like	cold	down
DCAR_729805	-2.15689	0.00033081	147145630XP_021274153.1 zinc-finger homeodomain protein 6	cold	down
DCAR_623077	-2.15636	5.55076e-06	131881352APW77257.1 peptidyl-prolyl cis-trans isomerase	cold	down
DCAR_831113	-2.1553	0.00627344	109428261XP_017222089.1 endochitinase EP3-like	cold	down
DCAR_935719	-2.15222	0.000280673	74204475XP_011091315.1 myb-related protein Myb4	cold	down
DCAR_519357	-2.15069	2.30477e-05	147153746XP_021284863.1 protein MIZU-KUSSEI 1-like	cold	down
DCAR_313980	-2.14443	1.04382e-16	109419806XP_017250159.1 probable WRKY transcription factor 65	cold	down
DCAR_520357	-2.14335	0.00443526	96723491XP_015056045.1 protein SODIUM POTASSIUM ROOT DEFECTIVE 2	cold	down
DCAR_209445	-2.14196	0.026078	69564583XP_009791152.1 putative late blight resistance protein homolog R1B-19	cold	down
DCAR_207661	-2.1419	2.43326e-07	109407121XP_017239903.1 MDIS1-interacting receptor like kinase 2	cold	down
DCAR_311806	-2.13938	0.039116	175344435PSR95483.1 A-agglutinin anchorage subunit like	cold	down
DCAR_206116	-2.13782	0.000573603	109410528XP_017232269.1 mitotic apparatus protein p62-like isoform X2	cold	down
DCAR_520249	-2.13781	0.00681309	109419925XP_017250409.1 transcription factor RAX2-like	cold	down
DCAR_933898	-2.13738	0.00243865	109408517XP_017221157.1 probable LRR receptor-like serine/threonine-protein kinase At3g47570	cold	down
DCAR_101865	-2.13384	6.21248e-11	105045270KZN09203.1 hypothetical protein DCAR_001859	cold	down
DCAR_934296	-2.13282	0.00478948	175372784PSS24865.1 Trihelix transcription factor	cold	down
DCAR_727636	-2.13272	0.00931699	109425356XP_017216722.1 protein POLYCHOME-like	cold	down
DCAR_417266	-2.13073	4.01053e-07	175344520PSR95499.1 BOI-related E3 ubiquitin-protein ligase 3	cold	down
DCAR_935985	-2.12879	2.5943e-09	109447356XP_017226716.1 E3 ubiquitin-protein ligase RDUF2-like	cold	down
DCAR_730148	-2.1243	0.00328879	109426477XP_017218691.1 CASP-like protein 1F1	cold	down
DCAR_206502	-2.1222	1.89582e-06	74196998XP_011079598.1 GATA transcription factor 15	cold	down
DCAR_207729	-2.11847	3.23525e-06	109411488XP_017233935.1 ethylene-responsive transcription factor CRF1-like	cold	down
DCAR_521978	-2.11818	3.78379e-06	109419825XP_017250198.1 G-type lectin S-receptor-like serine/threonine-protein kinase At2g19130 isoform X1	cold	down
DCAR_728997	-2.11331	1.23726e-07	11072358NP_001333055.1 regulatory component of ABA receptor3-like	cold	down
XLOC_034633	-2.1111	0.0211688		cold	down
DCAR_101240	-2.11027	4.30725e-05	109406071XP_017228687.1 probable acyl-activating enzyme 2	cold	down
DCAR_728953	-2.10697	0.0152472	109425729XP_017217318.1 F-box/kelch-repeat protein At1g57790-like	cold	down
DCAR_727140	-2.09608	0.0100472	178930702PWA73833.1 AP2/ERF domain-containing protein	cold	down
DCAR_314270	-2.09555	0.00338445	109415252XP_017241223.1 receptor-like protein 12 isoform X2	cold	down
DCAR_314231	-2.09499	0.00381078	109413767XP_017238656.1 MDIS1-interacting receptor like kinase 2-like	cold	down
DCAR_417659	-2.09244	0.00430044	179471462XP_024987044.1 protein LITTLE ZIPPER 3-like [Cynara cardunculus var. scolymus] XP_024987046.1 protein LITTLE ZIPPER 3-like [Cynara cardunculus var. scolymus] XP_024987047.1 protein LITTLE ZIPPER 3-like	cold	down
DCAR_624636	-2.09233	2.33738e-14	175345713PSR96744.1 Programmed cell death protein	cold	down
DCAR_417603	-2.09098	0.0205197	71623239XP_010654149.1 protein SMAX1-LIKE 3 [Vitis vinifera] RVW44465.1 Protein SMAX1-like 3	cold	down
DCAR_624101	-2.08535	2.46872e-05	109422885XP_017256203.1 PREDICTED: uncharacterized protein LOC108225763	cold	down
DCAR_311726	-2.08473	0.000216579	109414890XP_017240494.1 pectin acetylesterase 9-like	cold	down
DCAR_313362	-2.08389	0.00908493	178901773PWA44467.1 myb domain, Homeodomain-like protein	cold	down
DCAR_518784	-2.08367	0.010699	175356065PSS07720.1 Pectate lyase	cold	down
DCAR_102750	-2.08239	0.00144157	109411738XP_017234410.1 deacetylvindoline O-acetyltransferase-like	cold	down
DCAR_626026	-2.07774	0.0403707	109423483XP_017257244.1 peroxidase 5-like	cold	down
DCAR_935955	-2.07644	0.0443286	160816193XP_022776813.1 protein argonaute 7	cold	down
DCAR_831864	-2.07303	0.00133869	109427662XP_017221069.1 dof zinc finger protein DOF3.6-like isoform X2	cold	down
DCAR_934757	-2.07078	0.00495742	109447690XP_017227417.1 LEAF RUST 10 DISEASE-RESISTANCE LOCUS RECEPTOR-LIKE PROTEIN KIuncharacterizedSE-like 2.3 isoform X1	cold	down
XLOC_012008	-2.06894	1.65006e-06		cold	down
DCAR_416769	-2.06728	0.0118126	179485805XP_024974141.1 transcription factor MYB20-like	cold	down
DCAR_417478	-2.06643	0.0225461	97381474AAB80697.1 fungal elicitor-induced protein	cold	down
XLOC_034991	-2.06557	4.19974e-07		cold	down
DCAR_101283	-2.06162	0.000352005	1700660XP_002281970.1 U-box domain-containing protein 27 [Vitis vinifera] RVW32738.1 U-box domain-containing protein 27	cold	down
DCAR_208870	-2.05858	0.0109228	109410375XP_017231936.1 abrin-b-like [Daucus carota subsp. sativus] XP_017231941.1 abrin-b-like	cold	down
DCAR_208872	-2.05858	0.0109228	109410375XP_017231936.1 abrin-b-like [Daucus carota subsp. sativus] XP_017231941.1 abrin-b-like	cold	down
DCAR_310826	-2.05575	9.34989e-07	194800237XP_002510956.1 peroxisomal membrane protein 11B [Ricinus communis] EEF51558.1 peroxisomal biogenesis factor, putative	cold	down
DCAR_309885	-2.05504	0.000889649	109417864XP_017246217.1 probable E3 ubiquitin-protein ligase XERICO	cold	down
DCAR_417952	-2.05377	0.0183855	109416803XP_017244370.1 glutamate receptor 2.7-like isoform X2	cold	down
DCAR_207509	-2.04734	0.0145526	109412345XP_017235645.1 PREDICTED: uncharacterized protein LOC108209317	cold	down
DCAR_623576	-2.04462	0.00418401	105026362KZM90042.1 hypothetical protein DCAR_022593	cold	down
DCAR_103879	-2.04423	0.00553687	105047044XP_017253172.1 PREDICTED: uncharacterized protein LOC108223416 [Daucus carota subsp. sativus] KZN11005.1 hypothetical protein DCAR_003661	cold	down
DCAR_102593	-2.04366	0.00496044	109408259XP_017216469.1 pathogenesis-related protein 2-like	cold	down
DCAR_935180	-2.04315	0.00224616	109446047XP_017224570.1 viridiflorene synthase-like	cold	down
DCAR_101897	-2.04257	0.0340434	109408255XP_017216316.1 probable carboxylesterase 7	cold	down
DCAR_313789	-2.03958	0.00887385	105039543XP_017238971.1 PREDICTED: uncharacterized protein LOC108211796 [Daucus carota subsp. sativus] KZN03413.1 hypothetical protein DCAR_012169	cold	down
DCAR_936037	-2.03843	4.85407e-14	109447706XP_017227452.1 homeobox-leucine zipper protein HAT5-like	cold	down
DCAR_417797	-2.03489	0.00250503	109416592XP_017243933.1 ubiquitin domain-containing protein 1-like	cold	down
DCAR_100886	-2.03045	8.99379e-10	175339123PSR89784.1 G protein-regulated inducer of neurite outgrowth 1 like	cold	down
DCAR_416153	-2.02789	3.66032e-08	109416552XP_017243859.1 putative disease resistance RPP13-like protein 3 isoform X2	cold	down
DCAR_208081	-2.02256	2.98897e-06	169764859XP_023894853.1 myb family transcription factor PHL8-like [Quercus suber] XP_023894944.1 myb family transcription factor PHL8-like	cold	down
DCAR_418409	-2.02185	0.000840775	109417658XP_017245871.1 PREDICTED: uncharacterized protein LOC108217554, partial	cold	down
DCAR_936005	-2.02144	0.00333915	84074489XP_017224629.1 homeobox-leucine zipper protein ATHB-13-like [Daucus carota subsp. sativus] BAA05623.1 Duncharacterized-binding protein	cold	down
DCAR_310436	-2.01826	0.000735538	152670864XP_021912109.1 transcription factor AS1 [Carica papaya] XP_021912110.1 transcription factor AS1 [Carica papaya] XP_021912111.1 transcription factor AS1	cold	down
DCAR_207527	-2.01772	0.00194372	41874214XP_028085953.1 serine/threonine-protein kinase-like protein At5g23170	cold	down
DCAR_104958	-2.01612	0.00112252	109447693XP_017227424.1 rust resistance kinase Lr10-like	cold	down
DCAR_312048	-2.01439	0.0176057	109415329XP_017241368.1 myosin-9 isoform X1 [Daucus carota subsp. sativus] XP_017241369.1 myosin-9 isoform X1	cold	down
DCAR_624888	-2.00948	0.00429045	109417149XP_017245070.1 cytochrome P450 71A9-like	cold	down
DCAR_832787	-2.00894	0.00719682	175337631PSR88117.1 Cleavage and polyadenylation specificity factor subunit 3-II like	cold	down
DCAR_625535	-2.00834	0.0373484	175371572PSS23640.1 Pectate lyase	cold	down
DCAR_206505	-2.00824	2.63883e-05	105041063XP_017233351.1 PREDICTED: uncharacterized protein LOC108207413 [Daucus carota subsp. sativus] KZN04942.1 hypothetical protein DCAR_005779	cold	down
DCAR_831734	-2.00666	0.0319625	175340810PSR91600.1 Ethylene-responsive transcription factor	cold	down
DCAR_832941	-2.00482	0.000537349	109427278XP_017220316.1 cytochrome P450 CYP749A22-like	cold	down
DCAR_728319	-2.00221	2.75129e-05	109424727XP_017215356.1 uncharacterizedC domain-containing protein 83-like	cold	down
DCAR_520327	-2.00044	0.000419937	175371657PSS23726.1 TNF receptor-associated factor family protein	cold	down
DCAR_415800	-1.99779	0.000145076	109418847XP_017248174.1 wall-associated receptor kinase-like 20 isoform X1 [Daucus carota subsp. sativus] XP_017248175.1 wall-associated receptor kinase-like 20 isoform X1 [Daucus carota subsp. sativus] XP_017248177.1 wall-associated receptor kinase-like 20 isoform X1 [Daucus carota subsp. sativus] XP_017248178.1 wall-associated receptor kinase-like 20 isoform X1 [Daucus carota subsp. sativus] XP…	cold	down
DCAR_727985	-1.9966	0.000849379	109426741XP_017219208.1 F-box/kelch-repeat protein At3g06240-like isoform X1	cold	down
DCAR_729893	-1.9942	5.76314e-05	105025288KZM88952.1 hypothetical protein DCAR_026027	cold	down
DCAR_104054	-1.99092	0.0145399	105047200KZN11163.1 hypothetical protein DCAR_003819	cold	down
DCAR_727136	-1.99028	0.000983194	27304827XP_027095903.1 CLAVATA3/ESR (CLE)-related protein 43 isoform X2	cold	down
DCAR_100279	-1.98989	0.00111688	109409801XP_017230739.1 putative quinone-oxidoreductase homolog, chloroplastic	cold	down
DCAR_416059	-1.9893	4.10062e-10	41923650XP_028091630.1 eukaryotic translation initiation factor 5-like	cold	down
DCAR_310310	-1.98749	3.76697e-06	109415133XP_017241000.1 alpha carbonic anhydrase 7-like	cold	down
DCAR_625952	-1.98549	7.41426e-05	175368752PSS20736.1 Ethylene-responsive transcription factor	cold	down
DCAR_727137	-1.983	0.00247202	27306579XP_027098578.1 zinc finger protein CONSTANS-LIKE 16-like	cold	down
DCAR_314257	-1.98223	0.000968159	109420547XP_017251370.1 cysteine-rich and transmembrane domain-containing protein A-like isoform X1	cold	down
DCAR_625768	-1.98121	0.0298149	109422150XP_017254702.1 PREDICTED: uncharacterized protein LOC108224554	cold	down
DCAR_830544	-1.97844	0.0492998	109428183XP_017221911.1 putative receptor protein kinase ZmPK1	cold	down
DCAR_831640	-1.9783	0.0464347	70838460XP_010312742.1 acyl-CoA--sterol O-acyltransferase 1-like	cold	down
DCAR_522380	-1.9782	2.32251e-05	99115006XP_024960515.1 VQ motif-containing protein 4-like [Cynara cardunculus var. scolymus] KVI02259.1 VQ-like protein	cold	down
DCAR_101609	-1.9721	0.0265057	175377175PSS29303.1 Methylthioribose kinase	cold	down
DCAR_104363	-1.97144	0.043942	163435044XP_022892238.1 stem-specific protein TSJT1-like isoform X1 [Olea europaea var. sylvestris] XP_022892240.1 stem-specific protein TSJT1-like isoform X2	cold	down
DCAR_312814	-1.97111	0.00127303	109413341XP_017237713.1 mitogen-activated protein kinase 9-like	cold	down
DCAR_101353	-1.96872	0.00564793	130861070GAV75861.1 NYN domain-containing protein/OST-HTH domain-containing protein/OHA domain-containing protein	cold	down
DCAR_417149	-1.96859	0.000216578	105034979XP_017245729.1 PREDICTED: uncharacterized protein LOC108217407 [Daucus carota subsp. sativus] KZM98804.1 hypothetical protein DCAR_013834	cold	down
DCAR_727033	-1.9677	0.000216238	109425047XP_017216027.1 putative late blight resistance protein homolog R1B-16 isoform X2	cold	down
DCAR_831538	-1.9674	0.00449713	441700BAD30038.1 gibberellin 2-oxidase1	cold	down
DCAR_934092	-1.96489	0.00038429	109445992XP_017224448.1 AAA-ATPase At4g30250-like	cold	down
DCAR_624669	-1.96413	0.0394101	109423418XP_017257117.1 PREDICTED: uncharacterized protein LOC108226637 isoform X1	cold	down
DCAR_520564	-1.962	0.00202675	109419790XP_017250116.1 protein GLUTAMINE DUMPER 2-like	cold	down
DCAR_726818	-1.96032	5.21276e-07	163418692XP_022868734.1 F-box protein At5g49610	cold	down
DCAR_519423	-1.95455	0.00495848	109416805XP_017244373.1 zeatin O-glucosyltransferase-like	cold	down
DCAR_104583	-1.95217	2.77993e-05	109406900XP_017235578.1 probable LRR receptor-like serine/threonine-protein kinase At3g47570 isoform X1	cold	down
DCAR_624813	-1.95181	3.09759e-07	41914862XP_028079972.1 probable serine/threonine-protein kinase PBL7	cold	down
DCAR_205485	-1.95157	0.024606	109411655XP_017234250.1 metalloendoproteinase 4-MMP	cold	down
DCAR_311015	-1.9477	0.0101107	105037155XP_017239016.1 PREDICTED: uncharacterized protein LOC108211830 [Daucus carota subsp. sativus] KZN01002.1 hypothetical protein DCAR_009756	cold	down
DCAR_831884	-1.94759	0.00104199	97473778AAG23928.1 ELI7.7	cold	down
DCAR_521697	-1.9472	0.0202356	105031933XP_017249389.1 beta-D-glucosyl crocetin beta-1,6-glucosyltransferase-like [Daucus carota subsp. sativus] KZM95727.1 UDP-glycosyltransferase	cold	down
XLOC_017884	-1.94364	1.49649e-13		cold	down
DCAR_624091	-1.94203	0.00858162	109422896XP_017256239.1 CCG-binding protein 1	cold	down
XLOC_027966	-1.94181	0.00165703		cold	down
DCAR_624077	-1.94014	0.00160053	109422868XP_017256165.1 pentatricopeptide repeat-containing protein At2g15980	cold	down
DCAR_623217	-1.93974	0.000244912	105026135KZM89809.1 hypothetical protein DCAR_022828	cold	down
DCAR_833015	-1.9352	0.0243289	109428783XP_017223084.1 TMV resistance protein N-like	cold	down
DCAR_104649	-1.9332	0.0022866	41894094XP_028053725.1 protein uncharacterizedRROW LEAF 1-like isoform X1 [Camellia sinensis] XP_028053726.1 protein NARROW LEAF 1-like isoform X1 [Camellia sinensis] XP_028053727.1 protein NARROW LEAF 1-like isoform X1	cold	down
DCAR_314385	-1.93302	0.00135797	175335920PSR86308.1 RPM1-interacting protein	cold	down
DCAR_521841	-1.93064	5.69471e-05	105032045KZM95841.1 hypothetical protein DCAR_019083	cold	down
DCAR_728121	-1.92954	0.0176501	109414243XP_017239498.1 F-box protein PP2-B10-like	cold	down
DCAR_104266	-1.92935	0.0107764	130868918GAV67986.1 DUF4228 domain-containing protein	cold	down
DCAR_415091	-1.92727	0.0357462	105033195KZM97003.1 hypothetical protein DCAR_015635	cold	down
DCAR_312986	-1.92693	0.000559953	163442711XP_022844378.1 E3 ubiquitin-protein ligase ATL59-like	cold	down
DCAR_521657	-1.92659	0.0117238	109419799XP_017250133.1 UDP-glucose iridoid glucosyltransferase-like isoform X1 [Daucus carota subsp. sativus] XP_017250134.1 UDP-glucose iridoid glucosyltransferase-like isoform X1 [Daucus carota subsp. sativus] XP_017250135.1 UDP-glucose iridoid glucosyltransferase-like isoform X2	cold	down
DCAR_314008	-1.92613	0.00251711	175343712PSR94724.1 Neuroguidin like	cold	down
DCAR_311950	-1.92578	0.00440022	109413659XP_017238428.1 UDP-glycosyltransferase 73C6-like	cold	down
DCAR_831921	-1.92359	0.0174923	109428563XP_017222649.1 delta(12) fatty acid desaturase FAD2-like	cold	down
DCAR_519352	-1.91824	0.0121783	109420745XP_017251765.1 transcription repressor OFP15-like	cold	down
DCAR_520237	-1.91718	0.0061038	105030657XP_017249746.1 UDP-glycosyltransferase 73C3-like [Daucus carota subsp. sativus] KZM94419.1 UDP-glycosyltransferase	cold	down
DCAR_103521	-1.91715	0.00442641	109407155XP_017240408.1 E3 ubiquitin-protein ligase ATL6-like	cold	down
DCAR_832034	-1.91589	0.0210917	105021457XP_017221020.1 PREDICTED: uncharacterized protein LOC108197823 [Daucus carota subsp. sativus] KZM85084.1 hypothetical protein DCAR_027494	cold	down
DCAR_832554	-1.91574	0.0205689	170612499XP_023765657.1 GATA transcription factor 16	cold	down
DCAR_934618	-1.91429	0.0092437	109447369XP_017226747.1 cysteine-rich receptor-like protein kinase 2	cold	down
DCAR_727055	-1.91142	1.1655e-06	63889824XP_008366988.1 F-box protein SKIP28-like	cold	down
DCAR_101370	-1.90943	0.0346767	151013264XP_021686195.1 RING-H2 finger protein ATL78-like	cold	down
DCAR_626459	-1.9084	0.000178692	175382308PSS35335.1 Phosphoribosyl-ATP pyrophosphatase	cold	down
DCAR_624763	-1.90629	0.000101545	164385AAN37904.1 histone H1D	cold	down
DCAR_415087	-1.90628	8.75069e-05	109446969XP_017226025.1 protein ACCELERATED CELL DEATH 6-like	cold	down
DCAR_832374	-1.90606	0.000441874	109427631XP_017221010.1 PREDICTED: uncharacterized protein LOC108197815	cold	down
DCAR_104208	-1.90544	0.0416392	109407280XP_017242661.1 probable purine permease 10	cold	down
DCAR_831112	-1.90437	0.00570393	109427473XP_017220731.1 endochitinase PR4-like	cold	down
DCAR_830369	-1.90381	0.0266978	33648754EOY04453.1 Uncharacterized protein TCM_019698	cold	down
DCAR_104027	-1.9038	3.6117e-05	41926297XP_028095140.1 BOI-related E3 ubiquitin-protein ligase 1-like	cold	down
DCAR_414680	-1.90342	0.0281744	152361808XP_021853281.1 23 kDa jasmonate-induced protein-like isoform X1	cold	down
DCAR_414933	-1.90334	0.000483897	105033061KZM96869.1 hypothetical protein DCAR_015769	cold	down
DCAR_104056	-1.90136	0.0196119	109407229XP_017241692.1 transcription termination factor MTERF2, chloroplastic-like	cold	down
DCAR_314195	-1.89875	0.0020896	109413303XP_017237622.1 cellulose synthase-like protein G2	cold	down
DCAR_205696	-1.89835	0.0472124	109427607XP_017220974.1 probable WRKY transcription factor 71 isoform X1	cold	down
DCAR_416679	-1.89644	2.31905e-08	109417543XP_017245684.1 cytosolic sulfotransferase 13-like	cold	down
DCAR_522523	-1.89522	0.0324205	66882751XP_009140508.1 probable aspartic protease At2g35615 [Brassica rapa] CDY39684.1 BnaA04g14010D	cold	down
DCAR_312688	-1.89037	0.00149904	105033617KZM97429.1 hypothetical protein DCAR_015209	cold	down
DCAR_624309	-1.88989	7.43858e-05	27956594XP_027157604.1 pelargonidin 3-O-(6-caffeoylglucoside) 5-O-(6-O-malonylglucoside) 4'''-malonyltransferase-like	cold	down
DCAR_522504	-1.88986	0.0109516	151380034XP_021805914.1 nuclear transcription factor Y subunit B-3	cold	down
DCAR_623793	-1.88938	0.0462312	109424436XP_017259190.1 ribosomal L1 domain-containing protein 1-like	cold	down
DCAR_208991	-1.88873	0.0124301	109411368XP_017233697.1 cytosolic sulfotransferase 8-like	cold	down
DCAR_624802	-1.88778	0.0401981	109405803XP_017228239.1 single myb histone 6-like	cold	down
DCAR_935587	-1.88709	0.00115834	109446102XP_017224685.1 vacuole membrane protein KMS1 [Daucus carota subsp. sativus] XP_017224687.1 vacuole membrane protein KMS1	cold	down
DCAR_208585	-1.88575	0.0033088	109412895XP_017236755.1 inositol oxygenase 1-like	cold	down
DCAR_934886	-1.88506	0.00102824	109447517XP_017227035.1 alpha-1,4 glucan phosphorylase L-2 isozyme, chloroplastic/amyloplastic-like	cold	down
DCAR_624099	-1.88259	0.000999524	34515157RVW61340.1 Myb family transcription factor EFM	cold	down
DCAR_728895	-1.88217	2.8372e-06	99101912XP_024993166.1 F-box protein PP2-A13-like [Cynara cardunculus var. scolymus] KVH89133.1 F-box domain, cyclin-like protein	cold	down
DCAR_311744	-1.88055	0.0279843	109413693XP_017238480.1 pentatricopeptide repeat-containing protein At3g60050-like	cold	down
DCAR_625330	-1.88007	0.00121632	150999481XP_021667269.1 eukaryotic translation initiation factor 5B	cold	down
DCAR_104788	-1.87442	0.00249271	109408275XP_017216827.1 protein REVERSION-TO-ETHYLENE SENSITIVITY1 isoform X2	cold	down
DCAR_102796	-1.87215	0.0128956	109408197XP_017215130.1 cytochrome P450 CYP71D312-like	cold	down
DCAR_415271	-1.86945	0.000116575	109418611XP_017247692.1 glucomannan 4-beta-mannosyltransferase 2-like	cold	down
DCAR_103652	-1.86836	0.00213421	175374632PSS26798.1 Small glutamine-rich tetratricopeptide repeat-containing protein	cold	down
DCAR_103594	-1.86825	0.0117238	400303AAS75891.1 auxin-repressed protein	cold	down
DCAR_832541	-1.86764	0.000239364	32123CAB03716.1 major allergen	cold	down
DCAR_730267	-1.86678	0.00284692	109425091XP_017216129.1 auxin-responsive protein IAA26-like	cold	down
DCAR_934692	-1.86615	1.26722e-08	105018747XP_017226620.1 PREDICTED: uncharacterized protein LOC108202638 [Daucus carota subsp. sativus] KZM82349.1 hypothetical protein DCAR_029918	cold	down
DCAR_933322	-1.865	0.00495742	130855509GAV81517.1 ZZ domain-containing protein/C1_2 domain-containing protein	cold	down
DCAR_208428	-1.86199	0.0372658	69399652XP_009596313.1 GDSL esterase/lipase At3g48460 [Nicotiana tomentosiformis] XP_016446495.1 GDSL esterase/lipase At3g48460-like	cold	down
DCAR_519218	-1.86009	0.00440546	109421523XP_017253309.1 F-box protein At-B	cold	down
DCAR_730150	-1.85893	0.00062147	175344905PSR95966.1 Protein bicaudal C 1-A like	cold	down
DCAR_312734	-1.85438	1.29475e-05	109416108XP_017242928.1 GDSL esterase/lipase At5g14450	cold	down
DCAR_832250	-1.85432	0.020584	109427112XP_017219975.1 putative SWI/SNF-related matrix-associated actin-dependent regulator of chromatin subfamily A member 3-like 3 isoform X1	cold	down
DCAR_101912	-1.8537	0.0234064	5548581XP_002276824.2 FACT complex subunit SPT16 [Vitis vinifera] XP_010659733.1 FACT complex subunit SPT16 [Vitis vinifera] XP_010659734.1 FACT complex subunit SPT16 [Vitis vinifera] XP_010659735.1 FACT complex subunit SPT16 [Vitis vinifera] XP_010659736.1 FACT complex subunit SPT16	cold	down
DCAR_522390	-1.85232	0.0186518	27329531XP_027062567.1 homeobox-leucine zipper protein ATHB-52-like	cold	down
DCAR_208955	-1.85003	0.0236824	109412432XP_017235806.1 alpha,alpha-trehalose-phosphate synthase [UDP-forming] 1-like	cold	down
DCAR_626454	-1.8496	0.00986743	123946333XP_018851428.1 AT-hook motif nuclear-localized protein 17-like	cold	down
DCAR_933310	-1.84747	0.0432358	109447183XP_017226411.1 glucan endo-1,3-beta-D-glucosidase	cold	down
DCAR_521387	-1.84705	9.20238e-06	109419866XP_017250285.1 wall-associated receptor kinase 2-like	cold	down
DCAR_729438	-1.84587	0.00275494	101539CAA72742.1 RAD23 protein, isoform II	cold	down
DCAR_208481	-1.84527	1.29393e-05	111242486XP_017610950.1 ankyrin repeat and SAM domain-containing protein 6	cold	down
DCAR_832356	-1.84259	7.71587e-06	109427568XP_017220909.1 F-box/kelch-repeat protein At3g06240-like isoform X1	cold	down
DCAR_830662	-1.84196	0.000353047	105020290XP_017220853.1 PREDICTED: uncharacterized protein LOC108197675 [Daucus carota subsp. sativus] KZM83908.1 hypothetical protein DCAR_028670	cold	down
DCAR_521495	-1.83898	0.0109274	109419186XP_017248919.1 P-loop NTPase domain-containing protein LPA1 homolog 2	cold	down
DCAR_311723	-1.83872	2.69716e-05	105037689XP_017238925.1 PREDICTED: uncharacterized protein LOC108211756 [Daucus carota subsp. sativus] XP_017238927.1 PREDICTED: uncharacterized protein LOC108211758 [Daucus carota subsp. sativus] KZN01542.1 hypothetical protein DCAR_010296 [Daucus carota subsp. sativus] KZN01543.1 hypothetical protein DCAR_010297	cold	down
DCAR_832806	-1.83861	0.0127415	161177412PHU08148.1 Myosin-binding protein 1	cold	down
DCAR_311732	-1.83752	0.0443286	105037695XP_017240410.1 PREDICTED: uncharacterized protein LOC108213162 [Daucus carota subsp. sativus] KZN01549.1 hypothetical protein DCAR_010303	cold	down
DCAR_310212	-1.83683	0.000233068	105036433XP_017238849.1 PREDICTED: uncharacterized protein LOC108211693 [Daucus carota subsp. sativus] KZN00271.1 hypothetical protein DCAR_009025	cold	down
DCAR_626110	-1.83614	0.0390408	109422537XP_017255536.1 glucan endo-1,3-beta-glucosidase-like	cold	down
DCAR_416665	-1.83541	7.02476e-05	105034543XP_017244710.1 PREDICTED: uncharacterized protein LOC108216456 [Daucus carota subsp. sativus] KZM98365.1 hypothetical protein DCAR_014273	cold	down
DCAR_934619	-1.83473	0.0146201	41889528XP_028124302.1 cold-responsive protein kinase 1-like	cold	down
DCAR_831231	-1.8343	0.0266978	175358544PSS10356.1 Cardiolipin synthase(CLS) like	cold	down
DCAR_417684	-1.82926	0.029991	147153746XP_021284863.1 protein MIZU-KUSSEI 1-like	cold	down
DCAR_100554	-1.82908	0.0033868	41908232XP_028071764.1 GATA transcription factor 12-like	cold	down
DCAR_520628	-1.82869	0.0463033	105031002XP_017251430.1 PREDICTED: uncharacterized protein LOC108222053 [Daucus carota subsp. sativus] KZM94774.1 hypothetical protein DCAR_018016	cold	down
DCAR_519411	-1.8226	0.00588755	109419145XP_017248836.1 protein IQ-DOMAIN 14-like [Daucus carota subsp. sativus] XP_017248837.1 protein IQ-DOMAIN 14-like	cold	down
DCAR_521081	-1.82088	8.50424e-05	41909339XP_028073139.1 FCS-Like Zinc finger 8-like	cold	down
DCAR_416512	-1.81889	0.000334936	109418887XP_017248286.1 nuclear speckle Runcharacterized-binding protein B-like	cold	down
DCAR_104819	-1.81704	0.000247087	175349925PSS01242.1 Zinc finger CCCH domain-containing protein	cold	down
DCAR_726731	-1.81672	0.000330643	175346837PSR98001.1 WD repeat-containing protein on Y chromosome like	cold	down
DCAR_728693	-1.81308	7.15271e-06	105024236XP_017217238.1 PREDICTED: uncharacterized protein LOC108194813 [Daucus carota subsp. sativus] KZM87891.1 hypothetical protein DCAR_024992	cold	down
DCAR_521099	-1.81262	0.000446241	109419271XP_017249095.1 putative nuclease HARBI1	cold	down
DCAR_625998	-1.81222	0.00733068	109424220XP_017258709.1 pentatricopeptide repeat-containing protein At5g27270 isoform X1	cold	down
DCAR_103625	-1.81025	0.0410914	97443229AAG23923.1 ELI7.1	cold	down
DCAR_830674	-1.80988	0.0310514	109428687XP_017222899.1 receptor-like protein kinase HSL1 isoform X2	cold	down
DCAR_310885	-1.80791	0.00605372	109413827XP_017238798.1 probable BOI-related E3 ubiquitin-protein ligase 3	cold	down
DCAR_104906	-1.80738	0.00727826	175340918PSR91729.1 F-box protein	cold	down
DCAR_102853	-1.80513	0.00225398	70559359XP_010256094.1 protein MARD1	cold	down
DCAR_102947	-1.80503	0.00283544	175343727PSR94768.1 Homeobox protein	cold	down
DCAR_101911	-1.80352	0.00515208	109408380XP_017218536.1 cysteine-rich receptor-like protein kinase 2	cold	down
DCAR_934505	-1.80207	2.61218e-05	152810647XP_021993257.1 homeobox protein 13-like	cold	down
DCAR_832543	-1.80023	0.0346391	109382178XP_017222118.1 major allergen Dau c 1	cold	down
DCAR_313040	-1.79982	0.00791598	162388855PIN01717.1 Ca2+/calmodulin-dependent protein kinase, EF-Hand protein superfamily	cold	down
DCAR_104469	-1.79768	0.00704304	109406643XP_017230894.1 putative receptor-like protein kinase At4g00960 isoform X1 [Daucus carota subsp. sativus] XP_017230902.1 putative receptor-like protein kinase At4g00960 isoform X2	cold	down
DCAR_207504	-1.79758	0.000495027	73939883XP_011028359.1 shaggy-related protein kinase kappa [Populus euphratica] XP_011028360.1 shaggy-related protein kinase kappa	cold	down
DCAR_728602	-1.79724	0.00708234	105024159KZM87813.1 hypothetical protein DCAR_024914	cold	down
DCAR_312151	-1.79628	0.0275906	109414904XP_017240528.1 cationic peroxidase 1-like	cold	down
DCAR_935836	-1.79568	0.0342979	109447446XP_017226887.1 UDP-glycosyltransferase 83A1-like	cold	down
DCAR_934127	-1.79103	0.0390457	163449870XP_022866982.1 O-fucosyltransferase 20-like	cold	down
DCAR_310718	-1.79044	2.30542e-06	109414974XP_017240665.1 PREDICTED: uncharacterized protein LOC108213384	cold	down
DCAR_729332	-1.79	0.0310777	105024788KZM88446.1 hypothetical protein DCAR_025521	cold	down
DCAR_102263	-1.78945	3.50291e-07	109409827XP_017230792.1 probable polyamine transporter At1g31830 isoform X2	cold	down
DCAR_830519	-1.78564	0.00294149	109428514XP_017222568.1 probable glutathione S-transferase	cold	down
DCAR_207450	-1.78563	5.16325e-10	41887978XP_028122141.1 Duncharacterized damage-repair/toleration protein DRT102	cold	down
DCAR_727655	-1.78286	0.0140697	109425208XP_017216391.1 FBD-associated F-box protein At4g10400-like isoform X1	cold	down
DCAR_727138	-1.7816	0.0366686	109426776XP_017219281.1 homocysteine S-methyltransferase 1-like isoform X2	cold	down
DCAR_207207	-1.78144	0.00322388	109411975XP_017234887.1 pentatricopeptide repeat-containing protein At5g16420, mitochondrial-like isoform X1 [Daucus carota subsp. sativus] XP_017234888.1 pentatricopeptide repeat-containing protein At5g16420, mitochondrial-like isoform X1 [Daucus carota subsp. sativus] XP_017234889.1 pentatricopeptide repeat-containing protein At5g16420, mitochondrial-like isoform X1	cold	down
XLOC_017442	-1.78115	0.0244516		cold	down
DCAR_312410	-1.77956	0.0410914	73954473XP_011039231.1 dof zinc finger protein DOF1.1-like isoform X2	cold	down
DCAR_935316	-1.77944	0.0175909	109446712XP_017225563.1 TMV resistance protein N-like	cold	down
DCAR_313538	-1.77898	0.0431077	41873148XP_028070826.1 probable polyamine oxidase 5	cold	down
DCAR_104601	-1.77778	0.00166624	175342663PSR93563.1 GTPase	cold	down
DCAR_519487	-1.77693	1.29926e-08	109419496XP_017249537.1 cytochrome P450 93A3-like	cold	down
DCAR_206001	-1.77494	0.00786851	109412077XP_017235094.1 expansin-A4	cold	down
DCAR_933591	-1.77322	0.00111741	41895770XP_028055500.1 lysine-specific histone demethylase 1 homolog 1	cold	down
DCAR_104935	-1.77042	0.000334115	109409660XP_017230417.1 succinate-semialdehyde dehydrogenase, mitochondrial-like [Daucus carota subsp. sativus] XP_017230418.1 succinate-semialdehyde dehydrogenase, mitochondrial-like [Daucus carota subsp. sativus] XP_017230420.1 succinate-semialdehyde dehydrogenase, mitochondrial-like [Daucus carota subsp. sativus] XP_017230421.1 succinate-semialdehyde dehydrogenase, mitochondrial-like	cold	down
DCAR_830761	-1.76964	0.00355339	109428733XP_017222989.1 protein SMAX1-LIKE 6-like isoform X1	cold	down
DCAR_622798	-1.76852	0.00146268	175345494PSR96548.1 Synaptotagmin-5 like	cold	down
DCAR_105082	-1.76761	0.0250787	109406997XP_017237654.1 receptor-like protein 12	cold	down
DCAR_623720	-1.76739	7.71587e-06	136531325AQY76210.1 cytochrome P450	cold	down
DCAR_416674	-1.76583	0.00267487	109416871XP_017244489.1 phospholipase ABHD3-like	cold	down
DCAR_521501	-1.7632	0.0383325	109419459XP_017249471.1 putative cyclic nucleotide-gated ion channel 15 [Daucus carota subsp. sativus] XP_017249472.1 putative cyclic nucleotide-gated ion channel 15 [Daucus carota subsp. sativus] XP_017249473.1 putative cyclic nucleotide-gated ion channel 15	cold	down
DCAR_310919	-1.76289	0.0456271	109415149XP_017241021.1 GATA transcription factor 5-like	cold	down
DCAR_313106	-1.76238	0.0271771	103308565XP_015883054.1 protein MIZU-KUSSEI 1	cold	down
DCAR_208150	-1.76126	0.0173881	178908771PWA51555.1 cytochrome b561, eukaryote	cold	down
DCAR_729643	-1.75893	0.0347406	109426010XP_017217823.1 cyclin-D5-1	cold	down
DCAR_417542	-1.75723	0.0047857	41932036XP_028102793.1 cation/calcium exchanger 1	cold	down
DCAR_104402	-1.75676	0.0429712	105047503XP_017254112.1 PREDICTED: uncharacterized protein LOC108224070 [Daucus carota subsp. sativus] KZN11467.1 hypothetical protein DCAR_004123	cold	down
DCAR_104505	-1.75526	0.00849555	169274047XP_024437444.1 zinc finger MYND domain-containing protein 15	cold	down
DCAR_624768	-1.75517	0.0306314	109423718XP_017257693.1 alanine--tRuncharacterized ligase	cold	down
DCAR_624421	-1.75469	0.0439316	109422565XP_017255604.1 pentatricopeptide repeat-containing protein At3g62470, mitochondrial-like	cold	down
XLOC_008622	-1.75467	0.0177825		cold	down
DCAR_833095	-1.75455	0.0344407	109428644XP_017222802.1 non-functional uncharacterizedDPH-dependent codeinone reductase 2-like	cold	down
DCAR_103616	-1.75358	0.00040612	109413234XP_017237482.1 protein REVEILLE 1-like	cold	down
DCAR_313073	-1.75257	0.0375089	109416112XP_017242934.1 glycerophosphodiester phosphodiesterase GDPD6-like	cold	down
DCAR_208237	-1.7523	0.0352602	109446966XP_017226022.1 histone H1-like	cold	down
DCAR_415185	-1.74992	0.00278555	109418533XP_017247555.1 auxin response factor 4-like	cold	down
DCAR_313321	-1.74864	0.0339936	109416365XP_017243474.1 PREDICTED: uncharacterized protein LOC108215469	cold	down
DCAR_521347	-1.74374	0.0303952	160804073XP_022760947.1 RING-H2 finger protein ATL74-like	cold	down
DCAR_416748	-1.74136	0.0444915	109417095XP_017244969.1 cyclin-D4-1	cold	down
DCAR_831930	-1.74106	0.00979473	109428562XP_017222648.1 LEAF RUST 10 DISEASE-RESISTANCE LOCUS RECEPTOR-LIKE PROTEIN KIuncharacterizedSE-like 2.3	cold	down
DCAR_729104	-1.74066	0.00208007	175351535PSS02889.1 Transcription factor like	cold	down
DCAR_417340	-1.73851	0.0254658	109418435XP_017247368.1 protein ROOT PRIMORDIUM DEFECTIVE 1-like	cold	down
DCAR_208630	-1.7361	1.53809e-05	130852095GAV84926.1 DUF3511 domain-containing protein	cold	down
DCAR_100662	-1.7359	0.00887478	109406671XP_017231379.1 PREDICTED: uncharacterized protein LOC108205805	cold	down
DCAR_728528	-1.7333	0.00205032	105024084XP_017219269.1 PREDICTED: uncharacterized protein At2g39920-like [Daucus carota subsp. sativus] KZM87738.1 hypothetical protein DCAR_024839	cold	down
DCAR_104764	-1.73245	0.00330956	109406638XP_017230754.1 heat shock factor protein HSF30-like	cold	down
DCAR_833183	-1.73173	0.00346257	175343980PSR95017.1 Telomeric repeat-binding factor like	cold	down
DCAR_209240	-1.73142	0.0200534	109412624XP_017236163.1 F-box/FBD/LRR-repeat protein At1g13570-like isoform X2	cold	down
DCAR_933813	-1.73055	0.00132138	105018149XP_017225737.1 PREDICTED: uncharacterized protein LOC108201910 [Daucus carota subsp. sativus] KZM81748.1 hypothetical protein DCAR_029361	cold	down
DCAR_728603	-1.72945	0.0372274	105024160KZM87814.1 hypothetical protein DCAR_024915	cold	down
DCAR_934944	-1.72755	0.00131951	175337750PSR88221.1 Protein NSP-INTERACTING KIuncharacterizedSE 1 like	cold	down
DCAR_313307	-1.72642	0.00557947	109416078XP_017242858.1 PREDICTED: uncharacterized protein At2g39920	cold	down
DCAR_831556	-1.72605	0.00356194	74207861XP_011096617.1 transcription termination factor MTEF1, chloroplastic	cold	down
DCAR_832283	-1.72524	0.00126525	175380971PSS33823.1 Toll-like receptor 7	cold	down
DCAR_209676	-1.72294	0.0338256	69422036XP_009594357.1 protein LITTLE ZIPPER 2 [Nicotiana tomentosiformis] XP_016449312.1 protein LITTLE ZIPPER 2-like	cold	down
DCAR_729051	-1.72177	0.0101716	143931336XP_021974121.1 transcription elongation factor TFIIS-like [Helianthus annuus] XP_021976768.1 transcription elongation factor TFIIS-like [Helianthus annuus] OTG17860.1 putative transcription elongation factor S-II, central domain-containing protein [Helianthus annuus] OTG21518.1 putative transcription elongation factor S-II, central domain-containing protein	cold	down
DCAR_728130	-1.72013	0.0447112	109418426XP_017247348.1 transmembrane protein 205-like	cold	down
DCAR_521519	-1.7197	0.0213164	175339336PSR89967.1 Classical arabinogalactan protein	cold	down
DCAR_519531	-1.71766	0.0266799	175336190PSR86615.1 Fos-related antigen 2 like	cold	down
DCAR_312747	-1.71701	6.1612e-06	175377725PSS30183.1 Zinc finger protein like	cold	down
DCAR_729782	-1.71537	0.00500131	171078406XP_023893245.1 probable polyol transporter 6	cold	down
DCAR_521975	-1.71522	0.0163516	109421892XP_017254139.1 vesicle-associated protein 4-1-like isoform X1	cold	down
DCAR_417947	-1.71381	0.0373844	27966489XP_027172606.1 WAS/WASL-interacting protein family member 1-like isoform X1	cold	down
DCAR_310133	-1.71351	0.00198537	109413120XP_017237232.1 dof zinc finger protein DOF3.7-like	cold	down
DCAR_209629	-1.71335	0.00141312	109410713XP_017232683.1 PREDICTED: uncharacterized protein LOC108206788	cold	down
DCAR_102932	-1.71266	0.0128776	109409234XP_017229525.1 protein O-glucosyltransferase 1-like	cold	down
DCAR_103533	-1.71252	0.00325541	136531340AQY76215.1 cytochrome P450	cold	down
DCAR_831929	-1.70978	0.0117477	109428560XP_017222646.1 rust resistance kinase Lr10-like isoform X1	cold	down
DCAR_727919	-1.70719	0.0098217	109425547XP_017217059.1 PREDICTED: uncharacterized protein LOC108194614, partial	cold	down
DCAR_103078	-1.70609	0.00194549	109406639XP_017230780.1 two-pore potassium channel 5-like	cold	down
DCAR_933469	-1.70576	0.00250503	74205346XP_011092710.1 LOB domain-containing protein 37-like	cold	down
DCAR_103184	-1.70524	0.0312298	109408557XP_017221847.1 protein DEFECTIVE IN MERISTEM SILENCING 3-like	cold	down
DCAR_417323	-1.70297	0.0344289	109416933XP_017244621.1 putative H/ACA ribonucleoprotein complex subunit 1-like protein 1	cold	down
DCAR_626507	-1.70219	0.00703425	94645426XP_014524491.1 auxin-induced protein 6B	cold	down
DCAR_313204	-1.7018	0.0171712	105039074XP_017238876.1 PREDICTED: uncharacterized protein LOC108211716 [Daucus carota subsp. sativus] KZN02939.1 hypothetical protein DCAR_011695	cold	down
DCAR_831339	-1.70079	0.00586345	41874271XP_028086086.1 pentatricopeptide repeat-containing protein At4g21705, mitochondrial	cold	down
DCAR_310557	-1.7001	0.0406543	105036738KZN00581.1 hypothetical protein DCAR_009335	cold	down
DCAR_626653	-1.69923	0.0368162	109422470XP_017255413.1 thioredoxin-like 3-1, chloroplastic isoform X1	cold	down
DCAR_207800	-1.69801	0.0408804	170153228PON85204.1 AP2/ERF transcription factor SNZ	cold	down
XLOC_015550	-1.69661	0.00587827		cold	down
DCAR_417268	-1.69634	0.00302696	109420731XP_017251742.1 transcription factor JUNGBRUNNEN 1-like	cold	down
DCAR_623801	-1.694	0.00381078	105026754KZM90473.1 hypothetical protein DCAR_022162	cold	down
DCAR_833153	-1.69272	0.000428395	109427171XP_017220077.1 BTB/POZ domain-containing protein At1g67900 [Daucus carota subsp. sativus] XP_017220078.1 BTB/POZ domain-containing protein At1g67900	cold	down
DCAR_104437	-1.6923	0.0403561	33680930EOY28463.1 Octicosapeptide/Phox/Bem1p family protein, putative isoform 1 [Theobroma cacao] EOY28464.1 Octicosapeptide/Phox/Bem1p family protein, putative isoform 1	cold	down
DCAR_205357	-1.69224	0.0126244	109411984XP_017234908.1 G-type lectin S-receptor-like serine/threonine-protein kinase At4g27290	cold	down
DCAR_416094	-1.69153	0.0437511	175334405PSR84706.1 Phospholipid scramblase	cold	down
DCAR_417229	-1.69127	0.0462652	109418974XP_017248467.1 probable amino acid permease 7	cold	down
DCAR_626078	-1.68898	0.00630515	109422749XP_017255971.1 PREDICTED: uncharacterized protein LOC108225580	cold	down
DCAR_726726	-1.6881	0.0137929	105022524XP_017217784.1 PREDICTED: uncharacterized protein LOC108195335 [Daucus carota subsp. sativus] KZM86165.1 hypothetical protein DCAR_023299	cold	down
DCAR_312611	-1.68798	0.0437418	109413696XP_017238484.1 MDIS1-interacting receptor like kinase 2-like isoform X1 [Daucus carota subsp. sativus] XP_017238485.1 MDIS1-interacting receptor like kinase 2-like isoform X1	cold	down
DCAR_206902	-1.68659	0.0155263	109412267XP_017235497.1 probable LRR receptor-like serine/threonine-protein kinase At3g47570	cold	down
DCAR_104553	-1.68641	0.00105151	109408623XP_017223307.1 F-box protein CPR30-like	cold	down
DCAR_416319	-1.68638	0.000177325	109416508XP_017243774.1 heat stress transcription factor B-2a-like	cold	down
DCAR_624066	-1.68431	0.0412025	69590305XP_009796039.1 cytochrome c biogenesis protein CCS1, chloroplastic [Nicotiana sylvestris] XP_016480773.1 cytochrome c biogenesis protein CCS1, chloroplastic-like	cold	down
DCAR_209617	-1.68326	0.0185989	109410732XP_017232722.1 PREDICTED: uncharacterized protein LOC108206816	cold	down
XLOC_022740	-1.68261	0.00192171		cold	down
XLOC_032652	-1.6816	0.02863		cold	down
DCAR_518885	-1.67995	0.0368162	83247475XP_012839438.1 dynein light chain, cytoplasmic-like	cold	down
DCAR_933512	-1.67876	0.029217	132647952OMP02866.1 Reverse transcriptase, Runcharacterized-dependent DNA polymerase	cold	down
DCAR_625627	-1.67787	0.0344473	105028176KZM91909.1 hypothetical protein DCAR_020726	cold	down
DCAR_728891	-1.67725	0.0176739	109426825XP_017219383.1 putative disease resistance protein RGA4	cold	down
DCAR_728890	-1.67564	0.0291018	109426737XP_017219200.1 disease resistance protein RGA2-like	cold	down
DCAR_313213	-1.67523	0.0175983	109413747XP_017238616.1 F-box/kelch-repeat protein At3g06240-like isoform X2	cold	down
DCAR_417084	-1.6724	0.0135063	109418873XP_017248252.1 hippocampus abundant transcript-like protein 1	cold	down
DCAR_832450	-1.67225	0.00204922	109412014XP_017234964.1 TMV resistance protein N-like	cold	down
DCAR_208258	-1.67198	0.0117238	132042460OMO55466.1 High mobility group, HMG-I/HMG-Y	cold	down
DCAR_415421	-1.67196	0.00632896	27968619XP_027177174.1 F-box/LRR-repeat protein 3	cold	down
DCAR_729289	-1.67139	0.00248784	109425306XP_017216606.1 PREDICTED: uncharacterized protein LOC108194198 [Daucus carota subsp. sativus] XP_017216607.1 PREDICTED: uncharacterized protein LOC108194198 [Daucus carota subsp. sativus] XP_017216608.1 PREDICTED: uncharacterized protein LOC108194198	cold	down
DCAR_521118	-1.67025	0.000228241	103303938XP_015875440.1 auxin-responsive protein IAA16 [Ziziphus jujuba] XP_024926089.1 auxin-responsive protein IAA16	cold	down
DCAR_206630	-1.66984	0.000396902	109412045XP_017235028.1 phosphomethylpyrimidine synthase, chloroplastic isoform X3	cold	down
DCAR_417458	-1.668	0.0303214	41896773XP_028056827.1 receptor protein kinase-like protein ZAR1 isoform X1	cold	down
DCAR_205975	-1.66775	0.0001412	41922892XP_028090609.1 putative E3 ubiquitin-protein ligase XBAT31	cold	down
DCAR_622944	-1.66686	0.00152399	109422372XP_017255229.1 protein ECERIFERUM 1-like isoform X3	cold	down
DCAR_208300	-1.66619	0.0332242	175362343PSS14187.1 Thioredoxin-like fold protein	cold	down
DCAR_312770	-1.66497	0.00788051	109414471XP_017239816.1 pelargonidin 3-O-(6-caffeoylglucoside) 5-O-(6-O-malonylglucoside) 4'''-malonyltransferase-like	cold	down
DCAR_623187	-1.66315	0.0415977	109422627XP_017255714.1 probable WRKY transcription factor 40 isoform X1	cold	down
DCAR_934758	-1.66225	0.0328483	109446421XP_017225151.1 wall-associated receptor kinase-like 10	cold	down
DCAR_103731	-1.6621	0.000425461	109423897XP_017258033.1 probable E3 ubiquitin-protein ligase XERICO	cold	down
DCAR_416156	-1.66209	0.0488773	109418231XP_017246928.1 thaumatin-like protein	cold	down
XLOC_033260	-1.66205	0.0422285		cold	down
DCAR_207401	-1.66196	0.0330587	121409606XP_009393405.2 histone H3.2	cold	down
XLOC_027965	-1.65744	1.78249e-09		cold	down
DCAR_312577	-1.65709	0.0370599	109414444XP_017239777.1 PREDICTED: uncharacterized protein LOC108212564	cold	down
DCAR_206035	-1.65708	0.0027747	109412308XP_017235571.1 cyclic nucleotide-gated ion channel 1	cold	down
DCAR_314072	-1.65691	0.0273122	109416286XP_017243283.1 zinc finger protein CONSTANS-LIKE 13-like isoform X1	cold	down
DCAR_312123	-1.65555	0.0123687	109413641XP_017238384.1 mediator of Runcharacterized polymerase II transcription subunit 36a-like	cold	down
DCAR_832023	-1.65528	0.0344473	105021446XP_017220858.1 crocetin glucosyltransferase, chloroplastic-like [Daucus carota subsp. sativus] KZM85073.1 UDP-glycosyltransferase	cold	down
DCAR_625181	-1.6518	0.00549285	70556943XP_010252514.1 serine/threonine protein phosphatase 2A 59 kDa regulatory subunit B' gamma isoform-like [Nelumbo nucifera] XP_010252516.1 serine/threonine protein phosphatase 2A 59 kDa regulatory subunit B' gamma isoform-like [Nelumbo nucifera] XP_019052739.1 serine/threonine protein phosphatase 2A 59 kDa regulatory subunit B' gamma isoform-like	cold	down
DCAR_101811	-1.65178	0.0240898	109408292XP_017217085.1 vacuolar iron transporter homolog 4-like	cold	down
DCAR_935799	-1.65161	0.0197046	109429241XP_017224050.1 transcription termination factor MTERF5, chloroplastic	cold	down
DCAR_520922	-1.64998	0.0167995	109419806XP_017250159.1 probable WRKY transcription factor 65	cold	down
DCAR_519284	-1.64721	0.0122861	152669880XP_021901042.1 myb-related protein 2-like	cold	down
DCAR_625769	-1.64686	0.0263335	109424131XP_017258541.1 tubulin beta-1 chain [Daucus carota subsp. sativus] XP_017258543.1 tubulin beta-1 chain	cold	down
DCAR_934021	-1.64623	0.00613514	109424955XP_017215813.1 protein ECERIFERUM 1-like isoform X1 [Daucus carota subsp. sativus] XP_017215814.1 protein ECERIFERUM 1-like isoform X1	cold	down
DCAR_309799	-1.64593	0.043081	170124114PON55945.1 Zinc finger, C2H2 domain containing protein	cold	down
DCAR_729248	-1.64518	1.51304e-05	175382138PSS35102.1 HAD-like domain protein	cold	down
DCAR_104417	-1.64492	0.0377336	175347440PSR98553.1 Mucin-4 beta chain like	cold	down
DCAR_309984	-1.644	8.7895e-06	109414079XP_017239240.1 disease resistance protein RGA2-like	cold	down
DCAR_104959	-1.64255	0.00325831	109408614XP_017223160.1 rust resistance kinase Lr10-like	cold	down
DCAR_312771	-1.64219	0.0187602	109414471XP_017239816.1 pelargonidin 3-O-(6-caffeoylglucoside) 5-O-(6-O-malonylglucoside) 4'''-malonyltransferase-like	cold	down
DCAR_206704	-1.64217	0.00763921	109412077XP_017235094.1 expansin-A4	cold	down
DCAR_102249	-1.64203	0.0238515	175342763PSR93596.1 Actin-binding protein like	cold	down
DCAR_933952	-1.64169	0.04984	109413391XP_017237839.1 protein root UVB sensitive 4 isoform X2	cold	down
DCAR_730079	-1.64019	0.0239871	132039846OMO52817.1 Pectate lyase/Amb allergen	cold	down
DCAR_521662	-1.63827	0.047779	105031902XP_017251767.1 PREDICTED: uncharacterized protein LOC108222359 [Daucus carota subsp. sativus] KZM95696.1 hypothetical protein DCAR_018938	cold	down
DCAR_102486	-1.63524	0.0101601	109408052XP_017256585.1 2-hydroxyisoflavanone dehydratase-like	cold	down
DCAR_313654	-1.63438	0.00275779	105039424XP_017240271.1 PREDICTED: uncharacterized protein LOC108213050 [Daucus carota subsp. sativus] KZN03292.1 hypothetical protein DCAR_012048	cold	down
DCAR_624732	-1.63297	0.0117991	27325452XP_027121445.1 protein EMBRYO DEFECTIVE 514-like [Coffea arabica] XP_027121446.1 protein EMBRYO DEFECTIVE 514-like [Coffea arabica] XP_027124517.1 protein EMBRYO DEFECTIVE 514-like [Coffea arabica] XP_027124518.1 protein EMBRYO DEFECTIVE 514-like	cold	down
XLOC_009494	-1.63257	0.0337226		cold	down
DCAR_206963	-1.63249	0.00145751	109410522XP_017232256.1 methyl-CpG-binding domain-containing protein 5-like isoform X2	cold	down
DCAR_100633	-1.63187	2.25594e-07	162388483PIN01416.1 Spermidine synthase	cold	down
DCAR_208372	-1.63085	0.0237848	179480975XP_024966213.1 serine/threonine-protein phosphatase PP1 isozyme 2 [Cynara cardunculus var. scolymus] XP_024966214.1 serine/threonine-protein phosphatase PP1 isozyme 2 [Cynara cardunculus var. scolymus] XP_024966215.1 serine/threonine-protein phosphatase PP1 isozyme 2	cold	down
DCAR_416077	-1.63065	0.0019606	130851645GAV85428.1 DUF1666 domain-containing protein	cold	down
DCAR_520625	-1.63006	0.000393605	109418606XP_017247685.1 calcium-transporting ATPase 10, plasma membrane-type-like isoform X1 [Daucus carota subsp. sativus] XP_017247686.1 calcium-transporting ATPase 10, plasma membrane-type-like isoform X1	cold	down
DCAR_521149	-1.62766	0.00958819	196073182CBJ55931.1 ethylene response factor 1	cold	down
DCAR_934502	-1.62745	0.0375089	109447559XP_017227108.1 receptor-like protein kinase HAIKU2	cold	down
DCAR_626464	-1.62594	0.00261402	109422525XP_017255514.1 pentatricopeptide repeat-containing protein At5g27460	cold	down
XLOC_017543	-1.62532	0.0492028		cold	down
DCAR_522539	-1.62529	0.0144065	109420473XP_017251217.1 receptor-like protein 12	cold	down
DCAR_102099	-1.62504	8.753e-05	27951271XP_027178569.1 protein slowmo homolog	cold	down
DCAR_520563	-1.62473	0.0358806	109420548XP_017251372.1 protein GLUTAMINE DUMPER 2-like	cold	down
DCAR_727224	-1.62448	0.0110736	109414376XP_017239681.1 serine/threonine-protein phosphatase 7 long form homolog	cold	down
DCAR_626642	-1.62379	0.00627457	70576342XP_010243394.1 zinc finger protein 8-like	cold	down
DCAR_831546	-1.6217	2.4032e-05	1699859XP_002278480.1 F-box protein At5g46170 [Vitis vinifera] RVW89923.1 F-box protein	cold	down
DCAR_727141	-1.62018	0.00355422	64431608CDP00612.1 unnamed protein product	cold	down
DCAR_727687	-1.62001	0.0312675	175361743PSS13587.1 TRuncharacterized (pseudouridine(54)-N(1))-methyltransferase	cold	down
DCAR_208596	-1.61999	0.00113936	109411338XP_017233645.1 PREDICTED: uncharacterized protein LOC108207727	cold	down
XLOC_022800	-1.61952	0.0225901		cold	down
DCAR_310011	-1.61933	0.0115988	105036268KZN00103.1 hypothetical protein DCAR_008857	cold	down
DCAR_417626	-1.61914	0.0043873	125946606XP_019150585.1 ras-related protein RABF2a-like	cold	down
DCAR_624875	-1.6183	0.00118487	147154709XP_021286178.1 transcription factor bHLH137 [Herrania umbratica] XP_021286179.1 transcription factor bHLH137	cold	down
DCAR_518958	-1.61827	0.00194579	175338538PSR89197.1 RING finger protein	cold	down
DCAR_521031	-1.61825	0.0262337	109421348XP_017252955.1 multiple organellar Runcharacterized editing factor 8, chloroplastic/mitochondrial-like isoform X1	cold	down
DCAR_104799	-1.61802	0.0292566	109406889XP_017235338.1 F-box/LRR-repeat protein At4g14103-like	cold	down
DCAR_518542	-1.61785	0.00867408	74192318XP_011072410.1 CASP-like protein 3A1	cold	down
DCAR_832699	-1.61763	0.000490179	109427077XP_017219915.1 transcription factor DIVARICATA-like [Daucus carota subsp. sativus] XP_017219916.1 transcription factor DIVARICATA-like [Daucus carota subsp. sativus] XP_017219917.1 transcription factor DIVARICATA-like	cold	down
DCAR_417017	-1.6165	0.000989763	109418463XP_017247412.1 delta(14)-sterol reductase	cold	down
DCAR_206415	-1.61469	0.0185389	109410203XP_017231607.1 putative receptor-like protein kinase At4g00960 isoform X3	cold	down
DCAR_831579	-1.61376	0.0240627	151037384XP_021661102.1 F-box protein SKIP19-like	cold	down
DCAR_416908	-1.61359	0.00013875	109416402XP_017243561.1 probable protein phosphatase 2C 60	cold	down
DCAR_208975	-1.61125	0.00479677	uncharacterized	cold	down
DCAR_314279	-1.61094	0.0462312	109415519XP_017241723.1 receptor-like protein 12	cold	down
DCAR_104647	-1.60889	0.0183145	109408460XP_017220256.1 PHLOEM PROTEIN 2-LIKE A3	cold	down
DCAR_417262	-1.60802	0.0349732	175344503PSR95498.1 TRuncharacterized (guanine(37)-N1)-methyltransferase	cold	down
DCAR_314321	-1.60771	0.0129309	109420342XP_017251029.1 CLAVATA3/ESR (CLE)-related protein 44-like	cold	down
DCAR_728834	-1.60615	0.0142181	109405720XP_017228095.1 60S ribosomal protein L5-2-like	cold	down
DCAR_934802	-1.60557	0.00444319	109405457XP_017227709.1 cytochrome P450 94B3-like	cold	down
DCAR_728485	-1.60428	0.00139132	147709083AFJ92671.1 ERD protein	cold	down
DCAR_830545	-1.6024	0.0307014	109428183XP_017221911.1 putative receptor protein kinase ZmPK1	cold	down
DCAR_208302	-1.6022	0.000209954	109409947XP_017231044.1 serine/threonine-protein kinase STY46 isoform X1	cold	down
DCAR_102003	-1.60129	0.000537349	27971882XP_027182274.1 putative B3 domain-containing protein REM15	cold	down
DCAR_728210	-1.60075	0.00126138	109429198XP_017223974.1 two-component response regulator ORR21 isoform X1	cold	down
DCAR_309983	-1.59882	0.0229381	109414079XP_017239240.1 disease resistance protein RGA2-like	cold	down
DCAR_312739	-1.59836	0.000351873	105038654XP_017238550.1 PREDICTED: uncharacterized protein LOC108211456 [Daucus carota subsp. sativus] KZN02515.1 hypothetical protein DCAR_011269	cold	down
DCAR_519318	-1.59722	0.00194788	105029898XP_017250662.1 PREDICTED: uncharacterized protein LOC108221284 [Daucus carota subsp. sativus] KZM93648.1 hypothetical protein DCAR_016893	cold	down
DCAR_831010	-1.594	5.0486e-05	109406109XP_017228758.1 pentatricopeptide repeat-containing protein At5g46580, chloroplastic-like	cold	down
DCAR_728232	-1.59268	0.030872	109426320XP_017218413.1 callose synthase 3-like	cold	down
DCAR_207901	-1.59252	0.0172154	46192131TEY49097.1 MADS-box transcription factor, plant	cold	down
DCAR_623657	-1.58992	0.0469733	194777419XP_002533739.1 indole-3-acetic acid-amido synthetase GH3.6 [Ricinus communis] EEF28642.1 Indole-3-acetic acid-amido synthetase GH3.6, putative	cold	down
DCAR_729638	-1.58977	0.00302278	160837057XP_022741420.1 BTB/POZ domain-containing protein NPY3-like [Durio zibethinus] XP_022741421.1 BTB/POZ domain-containing protein NPY3-like	cold	down
DCAR_207558	-1.58877	0.00266687	109410669XP_017232587.1 type IV inositol polyphosphate 5-phosphatase 7-like isoform X1	cold	down
DCAR_624423	-1.58873	0.0191413	109423720XP_017257697.1 pentatricopeptide repeat-containing protein At3g62470, mitochondrial-like	cold	down
XLOC_024301	-1.58557	0.0049856		cold	down
XLOC_013700	-1.5843	0.00801643		cold	down
DCAR_104122	-1.58419	0.0175023	109408931XP_017228572.1 UDP-glycosyltransferase 91C1	cold	down
DCAR_729718	-1.58273	0.0109823	105025129KZM88792.1 hypothetical protein DCAR_025867	cold	down
DCAR_626644	-1.58179	0.0055736	109424568XP_017214992.1 dirigent protein 21-like	cold	down
DCAR_313104	-1.58106	0.0480258	109413338XP_017237708.1 protein STRICTOSIDINE SYNTHASE-LIKE 11-like isoform X1	cold	down
DCAR_727069	-1.58026	0.00440022	33302745XP_004507984.1 stress-response A/B barrel domain-containing protein UP3 [Cicer arietinum] XP_004507985.1 stress-response A/B barrel domain-containing protein UP3	cold	down
DCAR_622904	-1.57936	0.032719	109415212XP_017241153.1 PREDICTED: uncharacterized protein LOC108213876	cold	down
DCAR_207403	-1.57915	0.0156944	175372608PSS24635.1 Serine/threonine-protein kinase	cold	down
DCAR_310462	-1.57734	7.5502e-05	105036657XP_017242348.1 PREDICTED: uncharacterized protein LOC108214706 [Daucus carota subsp. sativus] KZN00500.1 hypothetical protein DCAR_009254	cold	down
XLOC_001037	-1.57593	0.0451522		cold	down
DCAR_207775	-1.57373	0.0465127	27959941XP_027163178.1 receptor-like serine/threonine-protein kinase At2g45590 [Coffea eugenioides] XP_027163179.1 receptor-like serine/threonine-protein kinase At2g45590	cold	down
DCAR_935911	-1.57285	0.036869	175374366PSS26487.1 Bifunctional endo-1,4-beta-xylanase	cold	down
DCAR_623367	-1.57263	0.0439268	109405720XP_017228095.1 60S ribosomal protein L5-2-like	cold	down
DCAR_100355	-1.57212	0.0109329	109406329XP_017234081.1 neurochondrin isoform X1 [Daucus carota subsp. sativus] XP_017234158.1 neurochondrin isoform X2 [Daucus carota subsp. sativus] XP_017234233.1 neurochondrin isoform X3	cold	down
DCAR_518654	-1.57053	0.0334414	97471416AAG35658.1 transcription factor WRKY4	cold	down
XLOC_026999	-1.57049	0.0454514		cold	down
DCAR_314330	-1.56873	0.0148258	109413414XP_017237891.1 BTB/POZ domain-containing protein At5g48800	cold	down
DCAR_102526	-1.56752	0.0170224	105045830KZN09773.1 hypothetical protein DCAR_002429	cold	down
DCAR_418007	-1.56475	0.0472562	183308539AWS33586.1 protochlorophyllide reductase	cold	down
DCAR_102446	-1.56397	0.00302165	109447343XP_017226686.1 serine/threonine receptor-like kinase NFP	cold	down
DCAR_935377	-1.56285	0.0340376	109446014XP_017224492.1 nucleolin-like	cold	down
DCAR_102471	-1.56216	0.0025743	109429197XP_017223973.1 protein MARD1-like	cold	down
DCAR_622916	-1.56159	0.000113269	109419022XP_017248559.1 protein SENSITIVE TO PROTON RHIZOTOXICITY 1	cold	down
DCAR_313768	-1.5615	0.0164642	109413433XP_017237923.1 probable glutathione S-transferase	cold	down
XLOC_008003	-1.56142	0.00361785		cold	down
DCAR_519897	-1.56114	0.0454992	132042640OMO55520.1 UspA	cold	down
DCAR_935097	-1.55958	0.041147	27305871XP_027097438.1 proline-rich receptor-like protein kinase PERK1	cold	down
DCAR_935907	-1.55928	0.0347406	109447628XP_017227265.1 putative FBD-associated F-box protein At5g56440	cold	down
DCAR_417790	-1.55914	0.0187089	109416637XP_017244036.1 50S ribosomal protein L1	cold	down
DCAR_729910	-1.5584	0.00977845	41915885XP_028081340.1 putative pectinesterase/pectinesterase inhibitor 26 [Camellia sinensis] XP_028081341.1 putative pectinesterase/pectinesterase inhibitor 26	cold	down
DCAR_833152	-1.55471	0.000994869	105022426KZM86067.1 hypothetical protein DCAR_026511	cold	down
DCAR_625326	-1.55369	0.0250368	105027902XP_017254230.1 PREDICTED: uncharacterized protein LOC108224228 [Daucus carota subsp. sativus] KZM91629.1 hypothetical protein DCAR_021006	cold	down
DCAR_313284	-1.55317	0.0168988	109416355XP_017243456.1 protein kinase 3-like isoform X1	cold	down
DCAR_312876	-1.55194	0.00643052	109417201XP_017245185.1 protein DETOXIFICATION 16-like isoform X1	cold	down
DCAR_100502	-1.55122	0.00963113	109407120XP_017239894.1 alkylated Duncharacterized repair protein alkB homolog 8	cold	down
DCAR_729524	-1.55014	0.0354333	109426328XP_017218423.1 methylesterase 10-like	cold	down
DCAR_520607	-1.54968	0.00197747	34563378RVX13911.1 putative UPF0481 protein	cold	down
DCAR_518837	-1.54903	0.0205794	109419136XP_017248797.1 PREDICTED: uncharacterized protein LOC108219791 isoform X1	cold	down
DCAR_831140	-1.54729	0.00114404	105020676XP_017222823.1 PREDICTED: uncharacterized protein LOC108199503 [Daucus carota subsp. sativus] KZM84298.1 hypothetical protein DCAR_028408	cold	down
XLOC_031486	-1.54716	0.0193198		cold	down
XLOC_036418	-1.54477	0.0207202		cold	down
DCAR_311196	-1.54476	0.00256372	175349982PSS01332.1 Plasma membrane ATPase	cold	down
DCAR_519771	-1.53996	0.0219841	109428032XP_017221648.1 zinc finger MYM-type protein 1-like	cold	down
DCAR_417225	-1.53987	0.0172072	109417581XP_017245742.1 chaperone protein DnaJ-like	cold	down
DCAR_205656	-1.53963	0.00170175	109410357XP_017231901.1 urease accessory protein G	cold	down
DCAR_102228	-1.53959	0.0221305	109409130XP_017229317.1 putative F-box/FBD/LRR-repeat protein At4g03220	cold	down
DCAR_312895	-1.53846	0.0440131	109413716XP_017238528.1 protein EXECUTER 1, chloroplastic-like	cold	down
DCAR_417628	-1.53621	0.023963	175371489PSS23591.1 MORC family CW-type zinc finger protein like	cold	down
DCAR_727225	-1.53505	0.0120243	105022958KZM86601.1 hypothetical protein DCAR_023735	cold	down
DCAR_312521	-1.53454	0.0107284	109413993XP_017239109.1 putative receptor-like protein kinase At5g39000	cold	down
DCAR_625247	-1.53392	0.0473138	109423343XP_017256940.1 transmembrane emp24 domain-containing protein p24beta2-like [Daucus carota subsp. sativus] XP_017256941.1 transmembrane emp24 domain-containing protein p24beta2-like	cold	down
DCAR_934715	-1.53375	0.00103531	109429177XP_017223922.1 ETHYLENE INSENSITIVE 3-like 3 protein	cold	down
DCAR_730224	-1.5336	0.0463005	175345146PSR96114.1 Pentatricopeptide repeat-containing protein	cold	down
DCAR_102677	-1.53349	0.0283723	109406682XP_017231616.1 transcription initiation factor TFIID subunit 15-like [Daucus carota subsp. sativus] XP_017231623.1 transcription initiation factor TFIID subunit 15-like	cold	down
DCAR_311430	-1.53282	0.00202446	74189827XP_011094617.1 serine/threonine-protein kinase BLUS1-like	cold	down
DCAR_416069	-1.53253	0.0283723	109418812XP_017248077.1 phospholipase ABHD3-like	cold	down
DCAR_830363	-1.53226	0.0282076	105020037KZM83653.1 hypothetical protein DCAR_028925	cold	down
DCAR_520725	-1.52774	0.0237535	109420973XP_017252228.1 beta-fructofuranosidase, soluble isoenzyme I-like isoform X1	cold	down
DCAR_729634	-1.52749	0.0406543	109426494XP_017218720.1 formamidase-like isoform X2	cold	down
DCAR_522456	-1.52742	0.00592585	111258469XP_017639686.1 polyphenol oxidase, chloroplastic-like	cold	down
DCAR_625765	-1.52591	0.00414652	152814284XP_022001409.1 transcription factor MYBC1-like	cold	down
DCAR_522335	-1.52493	0.000374012	109419113XP_017248753.1 uncharacterized membrane protein At1g75140	cold	down
XLOC_036481	-1.52385	0.0363248		cold	down
DCAR_726937	-1.52251	0.00484326	109427077XP_017219915.1 transcription factor DIVARICATA-like [Daucus carota subsp. sativus] XP_017219916.1 transcription factor DIVARICATA-like [Daucus carota subsp. sativus] XP_017219917.1 transcription factor DIVARICATA-like	cold	down
DCAR_311717	-1.52231	0.00508576	105037685XP_017237583.1 PREDICTED: uncharacterized protein LOC108210703 [Daucus carota subsp. sativus] KZN01538.1 hypothetical protein DCAR_010292	cold	down
DCAR_310335	-1.52144	0.00446183	109415678XP_017242011.1 pentatricopeptide repeat-containing protein At1g80270, mitochondrial-like isoform X1 [Daucus carota subsp. sativus] XP_017242012.1 pentatricopeptide repeat-containing protein At1g80270, mitochondrial-like isoform X1 [Daucus carota subsp. sativus] XP_017242013.1 pentatricopeptide repeat-containing protein At1g80270, mitochondrial-like isoform X1	cold	down
DCAR_520998	-1.5202	0.000451533	74198839XP_011082496.1 protein TRANSPORT INHIBITOR RESPONSE 1-like [Sesamum indicum] XP_011082497.1 protein TRANSPORT INHIBITOR RESPONSE 1-like [Sesamum indicum] XP_011082499.1 protein TRANSPORT INHIBITOR RESPONSE 1-like	cold	down
DCAR_206836	-1.52016	0.0106289	109410154XP_017231509.1 P-loop NTPase domain-containing protein LPA1 homolog 2-like [Daucus carota subsp. sativus] XP_017231510.1 P-loop NTPase domain-containing protein LPA1 homolog 2-like	cold	down
DCAR_207887	-1.51799	0.00105151	109412632XP_017236182.1 serine/arginine-rich splicing factor RS31 isoform X1	cold	down
XLOC_002660	-1.51772	0.00872264		cold	down
DCAR_313162	-1.51588	0.00692751	109413131XP_017237258.1 GDSL esterase/lipase At5g37690	cold	down
XLOC_024580	-1.51543	0.0177282		cold	down
DCAR_933857	-1.51429	0.0288195	109447546XP_017227089.1 dormancy-associated protein homolog 3 isoform X1	cold	down
DCAR_311649	-1.51317	0.0142196	152822541XP_022018095.1 probable E3 ubiquitin-protein ligase ARI8	cold	down
DCAR_520690	-1.51229	0.0111807	uncharacterized	cold	down
DCAR_417143	-1.51216	0.0133218	109419674XP_017249903.1 protein WALLS ARE THIN 1-like	cold	down
DCAR_519178	-1.51137	0.0132411	109421312XP_017252873.1 1,4-alpha-glucan-branching enzyme-like isoform X1	cold	down
XLOC_028180	-1.51022	0.0145163		cold	down
DCAR_101830	-1.51007	0.0437812	109412584XP_017236086.1 probable receptor-like protein kinase At1g11050	cold	down
XLOC_019749	-1.50879	0.0469023		cold	down
DCAR_935154	-1.50847	0.0199479	175340223PSR91040.1 Ankyrin repeat-containing protein	cold	down
DCAR_209051	-1.5076	0.0315263	109412112XP_017235164.1 PREDICTED: uncharacterized protein LOC108209002	cold	down
DCAR_312300	-1.50678	0.00557947	125163541XP_019258373.1 probable N-acetyltransferase HLS1 [Nicotiana attenuata] OIT40595.1 putative n-acetyltransferase hls1	cold	down
XLOC_011740	-1.50638	0.00901458		cold	down
DCAR_935769	-1.50595	0.0372464	109447557XP_017227106.1 myb family transcription factor APL-like	cold	down
DCAR_727948	-1.50539	0.00222863	109425157XP_017216270.1 transmembrane emp24 domain-containing protein p24beta3-like	cold	down
DCAR_314075	-1.5051	0.00370421	74198839XP_011082496.1 protein TRANSPORT INHIBITOR RESPONSE 1-like [Sesamum indicum] XP_011082497.1 protein TRANSPORT INHIBITOR RESPONSE 1-like [Sesamum indicum] XP_011082499.1 protein TRANSPORT INHIBITOR RESPONSE 1-like	cold	down
DCAR_729429	-1.49928	0.042536	105024807XP_017215990.1 PREDICTED: uncharacterized protein LOC108193715 isoform X1 [Daucus carota subsp. sativus] KZM88465.1 hypothetical protein DCAR_025540	cold	down
DCAR_833032	-1.49896	0.00158445	17982326XP_026387936.1 small EDRK-rich factor 2-like [Papaver somniferum] XP_026387937.1 small EDRK-rich factor 2-like [Papaver somniferum] XP_026387938.1 small EDRK-rich factor 2-like [Papaver somniferum] XP_026400885.1 small EDRK-rich factor 2-like	cold	down
DCAR_417423	-1.49824	0.00260098	41888859XP_028123364.1 40S ribosomal protein S2-4-like	cold	down
DCAR_520915	-1.49775	0.0354006	109419384XP_017249339.1 pentatricopeptide repeat-containing protein At1g02370, mitochondrial-like	cold	down
DCAR_832341	-1.49589	0.0223839	170170082POO02188.1 CRAL/TRIO, N-terminal domain containing protein	cold	down
DCAR_209779	-1.49565	0.0161032	163438197XP_022896458.1 abscisic acid receptor PYL8-like [Olea europaea var. sylvestris] XP_022896461.1 abscisic acid receptor PYL8-like	cold	down
DCAR_626472	-1.49358	0.0010659	109424310XP_017258890.1 purine permease 1-like	cold	down
DCAR_522197	-1.49341	0.0109823	175356611PSS08349.1 Serine/threonine-protein kinase irlE	cold	down
DCAR_625721	-1.49284	0.0125884	109423948XP_017258135.1 protein DETOXIFICATION 24-like [Daucus carota subsp. sativus] XP_017258136.1 protein DETOXIFICATION 24-like	cold	down
DCAR_417889	-1.49281	0.00251547	109418637XP_017247747.1 PHD finger protein At1g33420 isoform X1 [Daucus carota subsp. sativus] XP_017247748.1 PHD finger protein At1g33420 isoform X2	cold	down
DCAR_624509	-1.48903	0.014041	109423890XP_017258019.1 ATP-dependent Runcharacterized helicase-like protein DB10	cold	down
DCAR_626076	-1.48793	0.00246907	109424095XP_017258458.1 luminal-binding protein 5	cold	down
DCAR_726803	-1.48669	0.019188	41878541XP_028109758.1 transcription factor bHLH147 [Camellia sinensis] XP_028109759.1 transcription factor bHLH147	cold	down
DCAR_206754	-1.48598	0.0178883	41898707XP_028059418.1 protein UPSTREAM OF FLC [Camellia sinensis] XP_028059419.1 protein UPSTREAM OF FLC	cold	down
DCAR_208224	-1.48297	0.0221305	105042551XP_017231916.1 PREDICTED: uncharacterized protein LOC108206204 [Daucus carota subsp. sativus] KZN06447.1 hypothetical protein DCAR_007284	cold	down
DCAR_415979	-1.4814	0.0202873	109418643XP_017247761.1 potassium channel AKT1-like [Daucus carota subsp. sativus] XP_017247762.1 potassium channel AKT1-like [Daucus carota subsp. sativus] XP_017247763.1 potassium channel AKT1-like [Daucus carota subsp. sativus] XP_017247764.1 potassium channel AKT1-like	cold	down
DCAR_518558	-1.48104	0.0346391	106953761XP_016668926.1 hydroxyphenylpyruvate reductase-like	cold	down
DCAR_520205	-1.48078	0.0451522	33659267EOY15859.1 PLATZ transcription factor family protein isoform 2	cold	down
XLOC_017495	-1.48015	0.00744372		cold	down
DCAR_312024	-1.47685	0.00252427	109413229XP_017237462.1 polyadenylate-binding protein-interacting protein 12-like	cold	down
DCAR_831739	-1.47681	0.0373844	109428891XP_017223315.1 PREDICTED: LOW QUALITY PROTEIN: uncharacterized protein At5g41620-like	cold	down
DCAR_832810	-1.47613	0.00716068	175337620PSR88145.1 Transmembrane protein	cold	down
DCAR_207979	-1.47603	0.0232944	175376381PSS28511.1 Pentatricopeptide repeat-containing protein	cold	down
DCAR_520296	-1.47587	0.0449468	41882909XP_028115628.1 pentatricopeptide repeat-containing protein At2g37230	cold	down
DCAR_625231	-1.47539	0.0258593	130858722GAV78369.1 DnaJ domain-containing protein/DUF3444 domain-containing protein	cold	down
DCAR_310080	-1.4741	0.00893885	109413913XP_017238965.1 glucan endo-1,3-beta-glucosidase-like	cold	down
DCAR_519247	-1.47231	0.0230009	109419671XP_017249899.1 alkane hydroxylase MAH1-like	cold	down
DCAR_518827	-1.472	0.0048321	175344805PSR95881.1 Heme-binding protein like	cold	down
DCAR_521228	-1.47001	0.0111039	125958363XP_019188449.1 heterogeneous nuclear ribonucleoprotein R-like isoform X2	cold	down
DCAR_209455	-1.46929	0.0494526	96719691XP_015085210.1 BTB/POZ domain-containing protein At1g63850	cold	down
DCAR_207611	-1.46618	0.0442479	109410376XP_017231942.1 UDP-galactose/UDP-glucose transporter 2-like	cold	down
DCAR_728745	-1.46601	0.013306	109426984XP_017219711.1 PREDICTED: uncharacterized protein LOC108196786	cold	down
DCAR_729666	-1.46569	0.0446502	41874519XP_028090575.1 ruvB-like 2	cold	down
DCAR_208892	-1.46355	0.0340867	175364118PSS16028.1 STOREKEEPER protein	cold	down
DCAR_623556	-1.46333	0.000779261	109424346XP_017258987.1 E3 ubiquitin-protein ligase MARCH1 isoform X1 [Daucus carota subsp. sativus] XP_017258988.1 E3 ubiquitin-protein ligase MARCH1 isoform X1 [Daucus carota subsp. sativus] XP_017258989.1 E3 ubiquitin-protein ligase MARCH1 isoform X1 [Daucus carota subsp. sativus] XP_017258990.1 E3 ubiquitin-protein ligase MARCH1 isoform X1 [Daucus carota subsp. sativus] XP_017258991.1 E3 ubiq…	cold	down
DCAR_102102	-1.4626	0.00559269	33684702EOY32612.1 Sequence-specific Duncharacterized binding transcription factors	cold	down
DCAR_102627	-1.46228	0.015081	105045920KZN09865.1 hypothetical protein DCAR_002521	cold	down
DCAR_626453	-1.46195	0.0465127	152684222XP_021903619.1 dnaJ homolog subfamily C member 14	cold	down
DCAR_729188	-1.46191	0.0192601	109429278XP_017224126.1 1-aminocyclopropane-1-carboxylate oxidase-like	cold	down
XLOC_003959	-1.46087	0.00640733		cold	down
DCAR_519885	-1.45852	0.00863399	109419504XP_017249550.1 PREDICTED: uncharacterized protein LOC108220320	cold	down
DCAR_208185	-1.45709	0.0171712	105042513XP_017231833.1 PREDICTED: uncharacterized protein LOC108206145 [Daucus carota subsp. sativus] XP_017231834.1 PREDICTED: uncharacterized protein LOC108206145 [Daucus carota subsp. sativus] KZN06409.1 hypothetical protein DCAR_007246	cold	down
XLOC_028227	-1.45691	0.0212328		cold	down
DCAR_311040	-1.45649	0.00793347	114269429XP_017970063.1 E3 ubiquitin-protein ligase RNF38	cold	down
DCAR_104974	-1.44513	0.00155223	71628413XP_010646790.1 histone-lysine N-methyltransferase, H3 lysine-9 specific SUVH8 [Vitis vinifera] XP_019073896.1 histone-lysine N-methyltransferase, H3 lysine-9 specific SUVH8	cold	down
DCAR_933583	-1.44389	0.0460094	109445957XP_017224362.1 UDP-glycosyltransferase 85A8-like	cold	down
DCAR_626042	-1.44321	0.0257086	175353186PSS04494.1 Polyadenylate-binding protein	cold	down
DCAR_206595	-1.44278	0.0415143	105041147KZN05027.1 hypothetical protein DCAR_005864	cold	down
DCAR_730330	-1.43939	0.027556	109424698XP_017215288.1 cation/calcium exchanger 4	cold	down
XLOC_008692	-1.43611	0.0341104		cold	down
DCAR_522582	-1.43567	0.0354233	41886181XP_028119787.1 1-aminocyclopropane-1-carboxylate oxidase	cold	down
DCAR_830411	-1.43492	0.0375089	35545789RWR78928.1 DUF538 domain-containing protein	cold	down
DCAR_314358	-1.43484	0.0432358	175357855PSS09648.1 ATP-dependent Runcharacterized helicase	cold	down
DCAR_310159	-1.43434	0.0240647	41895339XP_028055014.1 polyadenylate-binding protein-interacting protein 12-like [Camellia sinensis] XP_028055015.1 polyadenylate-binding protein-interacting protein 12-like	cold	down
DCAR_933695	-1.43429	0.00789347	194969171XP_002269948.1 multiple organellar Runcharacterized editing factor 1, mitochondrial	cold	down
DCAR_207531	-1.43311	0.0344473	99106281KVH93510.1 B3 Duncharacterized binding domain-containing protein	cold	down
DCAR_832952	-1.43291	0.00883438	175376806PSS28948.1 Magnesium transporter MRS2-5 like	cold	down
DCAR_625508	-1.43187	0.0466774	109415466XP_017241597.1 ethylene-insensitive protein 2 isoform X3 [Daucus carota subsp. sativus] XP_017241598.1 ethylene-insensitive protein 2 isoform X3 [Daucus carota subsp. sativus] XP_017241599.1 ethylene-insensitive protein 2 isoform X3	cold	down
DCAR_833057	-1.43162	0.0205318	109428432XP_017222423.1 probable nucleoredoxin 1-2 isoform X1	cold	down
DCAR_102065	-1.43055	0.00411575	109408794XP_017226694.1 zinc finger CCCH domain-containing protein 14-like	cold	down
DCAR_727314	-1.42873	0.0183855	130862393GAV74539.1 zf-RING_LisH domain-containing protein	cold	down
DCAR_521105	-1.42813	0.0198585	175354789PSS06351.1 Bifunctional lysine-specific demethylase and histidyl-hydroxylase	cold	down
DCAR_415272	-1.42784	0.00339083	69598981XP_009759515.1 splicing factor U2af small subunit B-like [Nicotiana sylvestris] XP_009759516.1 splicing factor U2af small subunit B-like [Nicotiana sylvestris] XP_009759517.1 splicing factor U2af small subunit B-like	cold	down
DCAR_208020	-1.42694	0.0175056	109412793XP_017236560.1 cyclin-D1-1-like isoform X2	cold	down
DCAR_624902	-1.4256	0.013509	109422083XP_017254576.1 ACT domain-containing protein ACR11-like	cold	down
DCAR_625430	-1.42379	0.0230009	109424332XP_017258949.1 topless-related protein 4-like isoform X2	cold	down
DCAR_311338	-1.42367	0.0163972	109413443XP_017237942.1 PREDICTED: uncharacterized protein LOC108210985 [Daucus carota subsp. sativus] XP_017237943.1 PREDICTED: uncharacterized protein LOC108210985 [Daucus carota subsp. sativus] XP_017237944.1 PREDICTED: uncharacterized protein LOC108210985 [Daucus carota subsp. sativus] XP_017237945.1 PREDICTED: uncharacterized protein LOC108210985	cold	down
DCAR_103529	-1.42134	0.016536	109406931XP_017236209.1 signal peptidase complex subunit 3B-like	cold	down
DCAR_102080	-1.42057	0.0357513	109408092XP_017257428.1 ETHYLENE INSENSITIVE 3-like 3 protein	cold	down
DCAR_626166	-1.41956	0.0020365	109414164XP_017239369.1 anthocyanidin 3-O-glucosyltransferase 6-like	cold	down
DCAR_831839	-1.41947	0.0475711	109428177XP_017221893.1 delta(12) fatty acid desaturase FAD2-like	cold	down
DCAR_309892	-1.41866	0.0133284	163429205XP_022884772.1 phosphatidylinositol transfer protein 3-like	cold	down
DCAR_415915	-1.41713	0.0119092	109418059XP_017246619.1 flavonol synthase/flavanone 3-hydroxylase-like	cold	down
DCAR_314103	-1.41547	0.0456271	109415522XP_017241727.1 geranylgeranyl transferase type-1 subunit beta	cold	down
DCAR_728569	-1.41396	0.00871703	109426472XP_017218680.1 UDP-glycosyltransferase 74G1-like	cold	down
DCAR_313795	-1.41381	0.0286546	109413305XP_017237628.1 tRuncharacterized dimethylallyltransferase 2	cold	down
DCAR_623640	-1.41373	0.0455511	175345263PSR96312.1 Histone H2A.1 like	cold	down
DCAR_729588	-1.41253	0.0328161	109426963XP_017219669.1 floral homeotic protein APETALA 2-like isoform X1	cold	down
DCAR_730223	-1.41214	0.000422703	147164295XP_021298577.1 trihelix transcription factor ASIL2-like	cold	down
DCAR_626033	-1.41188	0.0463033	5010543AEH76902.1 NHL-like protein	cold	down
DCAR_417105	-1.41107	0.00314555	109417570XP_017245726.1 E3 ubiquitin-protein ligase CIP8-like	cold	down
DCAR_418119	-1.41018	0.043134	109416812XP_017244380.1 formimidoyltransferase-cyclodeaminase	cold	down
DCAR_831869	-1.40925	0.00105372	196073209XP_016444985.1 ganglioside-induced differentiation-associated protein 2-like [Nicotiana tabacum] BAJ61956.1 Sec14 like protein	cold	down
DCAR_208801	-1.40925	0.0405736	41926297XP_028095140.1 BOI-related E3 ubiquitin-protein ligase 1-like	cold	down
DCAR_418199	-1.40853	0.00638911	105035902XP_017248613.1 PREDICTED: uncharacterized protein LOC108219606 [Daucus carota subsp. sativus] XP_017248614.1 PREDICTED: uncharacterized protein LOC108219606 [Daucus carota subsp. sativus] KZM99735.1 hypothetical protein DCAR_012903	cold	down
DCAR_935020	-1.40428	0.048726	143907246XP_022015441.1 protein NRT1/ PTR FAMILY 3.1-like [Helianthus annuus] OTF93111.1 putative major facilitator superfamily protein	cold	down
DCAR_831669	-1.40036	0.0266499	175357909PSS09727.1 Phosvitin like	cold	down
DCAR_623533	-1.39999	0.0301961	34481465RVW25812.1 Ras-related protein Rab7	cold	down
DCAR_625250	-1.39811	0.0163306	109422201XP_017254851.1 U-box domain-containing protein 4	cold	down
DCAR_832002	-1.39739	0.0121152	109427121XP_017219987.1 PREDICTED: uncharacterized protein LOC108197026	cold	down
DCAR_417199	-1.39596	0.00704016	161159511PHT86615.1 Cationic amino acid transporter 8, vacuolar	cold	down
DCAR_727975	-1.39574	0.016843	109426690XP_017219104.1 magnesium transporter MRS2-2-like	cold	down
DCAR_830375	-1.3942	0.0462091	132656292OMP11498.1 Zinc finger, RING-type	cold	down
DCAR_936151	-1.39415	0.0117058	109429085XP_017223710.1 GDSL esterase/lipase At5g14450-like	cold	down
DCAR_625911	-1.39266	0.0172151	176721889AUD57854.1 49K	cold	down
DCAR_207919	-1.39253	0.0494032	105042279XP_017235719.1 PREDICTED: uncharacterized protein LOC108209366 [Daucus carota subsp. sativus] XP_017235720.1 PREDICTED: uncharacterized protein LOC108209366 [Daucus carota subsp. sativus] XP_017235721.1 PREDICTED: uncharacterized protein LOC108209366 [Daucus carota subsp. sativus] KZN06173.1 hypothetical protein DCAR_007010	cold	down
DCAR_312815	-1.39238	0.00215449	109417665XP_017245880.1 mucin-17-like	cold	down
DCAR_417657	-1.39136	0.0390838	41891634XP_028127064.1 F-box/LRR-repeat protein At1g67190-like	cold	down
DCAR_417376	-1.39025	0.0390408	109418443XP_017247386.1 phosphatidylinositol 4-phosphate 5-kinase 6-like	cold	down
DCAR_521142	-1.38652	0.00273558	109421127XP_017252537.1 protein TRIGALACTOSYLDIACYLGLYCEROL 1, chloroplastic-like	cold	down
DCAR_310169	-1.3851	0.00404557	109413355XP_017237744.1 PREDICTED: uncharacterized protein LOC108210832 isoform X3	cold	down
DCAR_103297	-1.38317	0.000455943	109409438XP_017229933.1 ultraviolet-B receptor UVR8	cold	down
DCAR_105188	-1.38148	0.0451232	123950058XP_018858243.1 cysteine-rich repeat secretory protein 55-like	cold	down
DCAR_100541	-1.37899	0.023228	109406730XP_017232655.1 PREDICTED: uncharacterized protein LOC108206762	cold	down
DCAR_103247	-1.37871	0.00465421	109406534XP_017226186.1 receptor-like protein kinase HSL1	cold	down
DCAR_207486	-1.37542	0.0423514	134109CAA73171.1 histone H1	cold	down
DCAR_102230	-1.37474	0.0325867	109409130XP_017229317.1 putative F-box/FBD/LRR-repeat protein At4g03220	cold	down
DCAR_623052	-1.37366	0.0484326	109422615XP_017255695.1 50S ribosomal protein L27-like isoform X2	cold	down
DCAR_935996	-1.37321	0.0475218	109445966XP_017224388.1 sphinganine C4-monooxygenase 2-like	cold	down
DCAR_417820	-1.37244	0.0178178	175335138PSR85415.1 Transmembrane protein	cold	down
XLOC_030408	-1.37213	0.0273677		cold	down
DCAR_208899	-1.37201	0.0423514	33680144XP_007024962.1 auxin response factor 6 isoform X2 [Theobroma cacao] EOY27584.1 Auxin response factor 6 isoform 1	cold	down
DCAR_520776	-1.37057	0.00283281	109421375XP_017253002.1 sorbitol dehydrogenase-like	cold	down
DCAR_622787	-1.36969	0.0356558	109422206XP_017254857.1 cytochrome P450 76AD1-like isoform X1	cold	down
DCAR_623848	-1.36792	0.0209745	109424108XP_017258500.1 germin-like protein subfamily 2 member 2	cold	down
DCAR_313445	-1.3663	0.00432188	109413206XP_017237407.1 protein NRT1/ PTR FAMILY 5.1-like isoform X1 [Daucus carota subsp. sativus] XP_017237408.1 protein NRT1/ PTR FAMILY 5.1-like isoform X1	cold	down
DCAR_727755	-1.36606	0.0408973	175348793PSS00130.1 Protein TolB like	cold	down
DCAR_208213	-1.3652	0.0275931	41929302XP_028099129.1 uncharacterized PKHD-type hydroxylase At1g22950-like isoform X1	cold	down
DCAR_416207	-1.36489	0.0130477	109418348XP_017247195.1 plasma membrane ATPase 4-like isoform X1	cold	down
DCAR_417611	-1.36289	0.0300476	194971196XP_002271636.1 probable CCR4-associated factor 1 homolog 9	cold	down
DCAR_933430	-1.36229	0.0226465	109446035XP_017224533.1 limonoid UDP-glucosyltransferase-like	cold	down
DCAR_727834	-1.36105	0.0469023	109425749XP_017217351.1 serine/threonine-protein kinase PRP4 homolog	cold	down
DCAR_208045	-1.36096	0.0381693	105042394XP_017235950.1 PREDICTED: uncharacterized protein LOC108209518 [Daucus carota subsp. sativus] KZN06289.1 hypothetical protein DCAR_007126	cold	down
DCAR_311020	-1.35964	0.024506	175354088PSS05673.1 Large tegument protein like	cold	down
DCAR_831547	-1.35931	0.0140765	1699859XP_002278480.1 F-box protein At5g46170 [Vitis vinifera] RVW89923.1 F-box protein	cold	down
DCAR_626615	-1.35852	0.0459913	109424212XP_017258694.1 GATA transcription factor 2-like	cold	down
DCAR_207905	-1.35788	0.0382956	175376485PSS28592.1 DnaJ subfamily B member like	cold	down
DCAR_206290	-1.35741	0.0414985	109410101XP_017231381.1 phosphatidylinositol 4-phosphate 5-kinase 6-like	cold	down
DCAR_208329	-1.34844	0.0472743	41927922XP_028097401.1 inositol 3-kinase isoform X1	cold	down
DCAR_310750	-1.34777	0.00153617	109413302XP_017237621.1 thioredoxin-like protein CDSP32, chloroplastic	cold	down
DCAR_729300	-1.34764	0.00749575	163891462XP_022998926.1 MAPK kinase substrate protein At1g80180-like	cold	down
DCAR_313363	-1.34375	0.0349732	109416124XP_017242952.1 sorting and assembly machinery component 50 homolog B	cold	down
DCAR_309903	-1.34226	0.0457437	109413105XP_017237205.1 protein indeterminate-domain 2-like	cold	down
DCAR_831569	-1.33997	0.0488773	109428499XP_017222539.1 small ubiquitin-related modifier 1-like	cold	down
DCAR_624756	-1.3383	0.0481939	105027408XP_017254622.1 PREDICTED: uncharacterized protein LOC108224492 [Daucus carota subsp. sativus] KZM91132.1 hypothetical protein DCAR_021503	cold	down
DCAR_522021	-1.33586	0.00530513	130858722GAV78369.1 DnaJ domain-containing protein/DUF3444 domain-containing protein	cold	down
DCAR_207425	-1.33267	0.0299146	54949789XP_006471322.1 dr1-associated corepressor isoform X1	cold	down
DCAR_624354	-1.3291	0.0331203	27957777XP_027159072.1 F-box/kelch-repeat protein At1g22040	cold	down
DCAR_103389	-1.32716	0.0365739	151005971XP_021676220.1 lysine histidine transporter-like 8	cold	down
DCAR_830534	-1.3268	0.0456524	74206758XP_011094926.1 protein NRT1/ PTR FAMILY 5.6	cold	down
DCAR_519563	-1.32429	0.0320931	109421310XP_017252867.1 chloride channel protein CLC-c-like [Daucus carota subsp. sativus] XP_017252868.1 chloride channel protein CLC-c-like	cold	down
DCAR_416495	-1.32103	0.0131772	109409272XP_017229597.1 trihelix transcription factor GT-2-like	cold	down
DCAR_726936	-1.3199	0.0332867	71626975XP_010664420.1 Runcharacterized-binding protein FUS isoform X2	cold	down
DCAR_518718	-1.31928	0.0359305	109426964XP_017219673.1 probable serine/threonine-protein kinase At1g54610	cold	down
DCAR_521080	-1.31753	0.0492998	175362651PSS14607.1 Lysine-rich arabinogalactan protein like	cold	down
DCAR_518441	-1.31172	0.0212304	175355585PSS07298.1 Trihelix transcription factor	cold	down
DCAR_624753	-1.30838	0.0255518	109424426XP_017259169.1 ferredoxin--uncharacterizedDP reductase, leaf-type isozyme, chloroplastic isoform X2	cold	down
DCAR_622865	-1.30521	0.0121027	147155567XP_021287201.1 protein Dr1 homolog isoform X2	cold	down
DCAR_624064	-1.30507	0.0291018	109422279XP_017255007.1 E3 ubiquitin-protein ligase RNF5-like [Daucus carota subsp. sativus] XP_017255008.1 E3 ubiquitin-protein ligase RNF5-like	cold	down
DCAR_625552	-1.30387	0.00774022	109424223XP_017258713.1 threonine dehydratase biosynthetic, chloroplastic-like	cold	down
DCAR_417633	-1.29858	0.0481283	109418209XP_017246877.1 beta-fructofuranosidase, insoluble isoenzyme 1	cold	down
DCAR_103256	-1.2984	0.00869695	109408895XP_017228137.1 far upstream element-binding protein 1-like	cold	down
DCAR_101866	-1.27828	0.0488773	170881215AUZ98403.1 squalene monooxygenase	cold	down
DCAR_416332	-1.27625	0.0320256	105034238XP_017244198.1 PREDICTED: uncharacterized protein LOC108216049 [Daucus carota subsp. sativus] KZM98056.1 hypothetical protein DCAR_014582	cold	down
DCAR_311965	-1.27382	0.0266978	109415871XP_017242466.1 mediator of Runcharacterized polymerase II transcription subunit 15	cold	down
DCAR_417328	-1.2715	0.0351531	105035129XP_017247321.1 PREDICTED: uncharacterized protein LOC108218744 [Daucus carota subsp. sativus] KZM98954.1 hypothetical protein DCAR_013684	cold	down
DCAR_104803	-1.2693	0.0379061	109408918XP_017228480.1 far upstream element-binding protein 2-like	cold	down
DCAR_727871	-1.26873	0.0145894	178866443PWA95907.1 eRF1 domain 1/Pelota-like protein [Artemisia annua] PWA98681.1 eRF1 domain 1/Pelota-like protein	cold	down
DCAR_729025	-1.26799	0.0425328	170116562PON48236.1 Calreticulin	cold	down
DCAR_102610	-1.26793	0.0245863	27325262XP_027121013.1 zinc finger CCHC domain-containing protein 10-like [Coffea arabica] XP_027164878.1 zinc finger CCHC domain-containing protein 10-like [Coffea eugenioides] XP_027164952.1 zinc finger CCHC domain-containing protein 10-like	cold	down
DCAR_101590	-1.26422	0.0427165	109409009XP_017229103.1 phosphatidylinositol/phosphatidylcholine transfer protein SFH8-like	cold	down
DCAR_522368	-1.26366	0.0227165	109421336XP_017252931.1 vesicle-fusing ATPase-like	cold	down
DCAR_206601	-1.25617	0.032144	109412570XP_017236059.1 PREDICTED: uncharacterized protein LOC108209585	cold	down
DCAR_933447	-1.25369	0.0254813	152991512XP_022145711.1 thioredoxin domain-containing protein 9 homolog [Momordica charantia] XP_022145719.1 thioredoxin domain-containing protein 9 homolog [Momordica charantia] XP_022145726.1 thioredoxin domain-containing protein 9 homolog	cold	down
DCAR_730336	-1.2478	0.0323462	109426852XP_017219446.1 oligouridylate-binding protein 1B	cold	down
DCAR_103706	-1.24256	0.0400203	27346619XP_027075280.1 F-box protein FBW2-like isoform X1 [Coffea arabica] XP_027075281.1 F-box protein FBW2-like isoform X1 [Coffea arabica] XP_027075282.1 F-box protein FBW2-like isoform X1 [Coffea arabica] XP_027075283.1 F-box protein FBW2-like isoform X1 [Coffea arabica] XP_027075284.1 F-box protein FBW2-like isoform X1 [Coffea arabica] XP_027075286.1 F-box protein FBW2-like isoform X1 [Coffe…	cold	down
DCAR_416926	-1.23252	0.0311148	109418975XP_017248469.1 alpha-1,4-glucan-protein synthase [UDP-forming] 2	cold	down
DCAR_310628	924.875	2.68652e-243	172209559XP_024028683.1 dehydration-responsive element-binding protein 1A	cold	up
DCAR_832120	178.987	2.5314e-132	109429172XP_017223913.1 cyclic dof factor 1-like	cold	up
DCAR_727150	154.142	1.33338e-116	130877820GAV59193.1 Ist1 domain-containing protein	cold	up
DCAR_310625	110.958	1.19338e-129	172209559XP_024028683.1 dehydration-responsive element-binding protein 1A	cold	up
DCAR_310632	102.539	1.36281e-300	172209559XP_024028683.1 dehydration-responsive element-binding protein 1A	cold	up
DCAR_104332	87.0859	7.67648e-139	169078681XP_023542553.1 late embryogenesis abundant protein, group 3	cold	up
DCAR_625135	56.1558	1.10379e-60	125974427XP_019158848.1 B-box domain protein 30-like	cold	up
DCAR_522619	44.6501	6.18773e-72	125974427XP_019158848.1 B-box domain protein 30-like	cold	up
DCAR_518539	37.7669	5.58997e-55	175355625PSS07406.1 Oxysterol-binding protein-related protein like	cold	up
DCAR_730108	36.8654	4.37038e-66	109411494XP_017233952.1 cytochrome P450 94B3-like	cold	up
DCAR_102456	35.7918	1.86345e-54	109446918XP_017225944.1 early light-induced protein 1, chloroplastic-like	cold	up
DCAR_101761	30.9505	9.05709e-240	69397101XP_009606160.1 protein EXORDIUM-like 2	cold	up
DCAR_521424	29.1481	1.91506e-163	54954608XP_006480972.1 uncharacterized acetyltransferase At3g50280	cold	up
DCAR_416991	28.9679	7.5772e-31	105034838KZM98663.1 hypothetical protein DCAR_013975	cold	up
DCAR_622674	27.8584	3.10748e-66	109423926XP_017258097.1 protein REVEILLE 7-like	cold	up
DCAR_310958	27.7404	4.65923e-39	106248640XP_016580717.1 zinc finger protein CONSTANS-like isoform X2	cold	up
DCAR_520578	27.6122	5.95685e-64	109421905XP_017254161.1 probable xyloglucan endotransglucosylase/hydrolase protein 23	cold	up
DCAR_417744	27.6044	2.61648e-53	109417691XP_017245938.1 xyloglucan endotransglucosylase/hydrolase protein 15-like	cold	up
DCAR_625120	26.9709	1.91695e-107	103301640XP_015897214.1 calcium-binding protein KRP1-like	cold	up
DCAR_209377	26.7093	1.8539e-73	109413003XP_017236980.1 kinesin-like protein KIN-7K, chloroplastic isoform X1 [Daucus carota subsp. sativus] XP_017236981.1 kinesin-like protein KIN-7K, chloroplastic isoform X1 [Daucus carota subsp. sativus] XP_017236982.1 kinesin-like protein KIN-7K, chloroplastic isoform X1	cold	up
DCAR_935658	26.5632	9.00182e-54	109446918XP_017225944.1 early light-induced protein 1, chloroplastic-like	cold	up
DCAR_101510	25.2326	2.54062e-48	109406295XP_017248775.1 leucine-rich repeat extensin-like protein 5	cold	up
DCAR_206326	25.1058	1.14877e-77	175338594PSR89232.1 AAA ATPase forming ring-shaped complexes like	cold	up
DCAR_626614	24.8291	1.55244e-32	109413657XP_017238423.1 glucan endo-1,3-beta-glucosidase 8-like	cold	up
DCAR_833118	24.458	1.19599e-106	125136366XP_019245064.1 U-box domain-containing protein 18-like [Nicotiana attenuata] OIT04123.1 u-box domain-containing protein 18	cold	up
DCAR_310629	24.372	1.9663e-53	58343390ACB45086.1 CRT binding factor 3	cold	up
DCAR_312329	24.3409	2.61648e-53	60243370XP_008238889.1 UPF0481 protein At3g47200	cold	up
DCAR_729989	23.3043	6.60565e-58	109425090XP_017216126.1 calmodulin-binding protein 60 A-like	cold	up
DCAR_208313	23.1019	1.79044e-46	27312141XP_027090306.1 probable protein phosphatase 2C 25 [Coffea arabica] XP_027180087.1 probable protein phosphatase 2C 25	cold	up
DCAR_626360	22.7224	1.197e-52	97372578AAO43185.1 S-adenosylmethionine decarboxylase leader	cold	up
DCAR_416885	22.6547	8.56987e-73	105034749KZM98574.1 hypothetical protein DCAR_014064	cold	up
DCAR_518578	22.6321	1.09419e-35	5168761ABG81096.1 AUX/IAA-like protein	cold	up
DCAR_310360	22.0493	1.44297e-36	27967471XP_027174959.1 protein BIC1-like	cold	up
DCAR_730001	21.1988	5.11458e-30	109425030XP_017215989.1 U-box domain-containing protein 19-like	cold	up
DCAR_520481	20.8137	1.03486e-36	105030866XP_017251409.1 PREDICTED: uncharacterized protein LOC108222037 [Daucus carota subsp. sativus] KZM94633.1 hypothetical protein DCAR_017876	cold	up
DCAR_935849	18.8088	1.91652e-28	54573662XP_006346779.1 U-box domain-containing protein 4-like	cold	up
DCAR_310544	18.6264	5.52635e-32	109422114XP_017254632.1 anthocyanidin 3-O-glucoside 6''-O-acyltransferase-like	cold	up
DCAR_103344	18.2476	3.5192e-68	175377343PSS29518.1 Protein EARLY-RESPONSIVE TO DEHYDRATION 7 like	cold	up
DCAR_624993	18.1407	2.57073e-52	109422327XP_017255131.1 probable galacturonosyltransferase 15	cold	up
DCAR_103057	17.295	2.74155e-33	162384825PIM97760.1 Glycosyl transferase, family 8 - glycogenin	cold	up
DCAR_625265	17.1306	5.62889e-30	105027839KZM91564.1 hypothetical protein DCAR_021071	cold	up
DCAR_624211	17.1305	9.25574e-49	27300882XP_027092855.1 amino acid permease 3-like [Coffea arabica] XP_027092856.1 amino acid permease 3-like	cold	up
DCAR_311360	16.6145	3.08438e-52	109413234XP_017237482.1 protein REVEILLE 1-like	cold	up
DCAR_521605	16.2117	7.17627e-28	109420683XP_017251638.1 zinc finger protein ZAT12-like	cold	up
DCAR_205441	15.4678	2.62383e-35	96719360XP_015084692.1 auxin-responsive protein SAUR36-like	cold	up
DCAR_831695	14.9932	2.29541e-44	109427362XP_017220488.1 aspartic proteinase nepenthesin-1	cold	up
DCAR_104333	14.8304	3.39209e-34	105047441XP_017220382.1 PREDICTED: uncharacterized protein LOC108197308 [Daucus carota subsp. sativus] KZN11405.1 hypothetical protein DCAR_004061	cold	up
DCAR_935335	14.7985	2.13259e-25	109446812XP_017225742.1 transcription factor HY5-like isoform X1	cold	up
DCAR_935389	14.6416	1.14996e-36	74210520XP_011100749.1 squidulin	cold	up
DCAR_934412	14.2662	9.28981e-33	175359517PSS11318.1 Ethylene-responsive transcription factor	cold	up
DCAR_417446	13.5333	1.02597e-73	105035237KZM99063.1 hypothetical protein DCAR_013575	cold	up
DCAR_104326	13.4961	2.51365e-30	109408232XP_017215857.1 ethylene-responsive transcription factor 12	cold	up
DCAR_209060	13.3418	2.61002e-23	160806511XP_022764086.1 ethylene-responsive transcription factor 9-like	cold	up
DCAR_417561	13.3409	1.27545e-30	105987205XP_016496819.1 myb-like protein X	cold	up
DCAR_311938	13.1523	1.69593e-31	109413772XP_017238671.1 cation/calcium exchanger 4-like	cold	up
DCAR_625601	13.1165	2.06418e-35	193798696RDY06794.1 Protein BIC1	cold	up
DCAR_313486	12.3442	1.30564e-37	175350672PSS02044.1 Protein TIFY 10A like	cold	up
DCAR_521256	12.156	1.46496e-29	160800141XP_022755661.1 NDR1/HIN1-like protein 13	cold	up
DCAR_103393	12.0868	2.07369e-36	71274603XP_017622328.1 expansin-like A2 [Gossypium arboreum] KHG30719.1 Expansin-like A2	cold	up
DCAR_830901	11.9119	1.81873e-20	109428816XP_017223139.1 putative nuclease HARBI1	cold	up
DCAR_102679	11.8502	3.7288e-47	1698689XP_002273185.1 UPF0496 protein 4	cold	up
DCAR_933687	11.8161	3.15079e-26	99104346XP_024996410.1 xyloglucan 6-xylosyltransferase 2-like [Cynara cardunculus var. scolymus] KVH91573.1 Galactosyl transferase	cold	up
DCAR_832505	11.7598	4.09611e-39	105021875KZM85508.1 hypothetical protein DCAR_027070	cold	up
DCAR_519792	11.6378	2.54525e-36	501446BAD86644.1 dehydrin protein	cold	up
DCAR_831061	11.3084	2.75979e-33	27352726XP_027081578.1 UDP-glycosyltransferase 92A1-like	cold	up
DCAR_207852	11.1632	2.09588e-116	109412007XP_017234953.1 delta(8)-fatty-acid desaturase-like isoform X1	cold	up
DCAR_100505	11.0667	6.77488e-40	109406531XP_017225811.1 abscisic acid 8'-hydroxylase 1-like	cold	up
DCAR_415277	11.0586	3.18216e-24	175371694PSS23802.1 GDP-fucose protein O-fucosyltransferase protein	cold	up
DCAR_209063	10.9988	1.02565e-23	129998919APQ47355.1 AP2/ERF domain-containing transcription factor [Vernicia montana] APQ47435.1 AP2/ERF domain-containing transcription factor	cold	up
DCAR_625639	10.8128	3.54631e-19	106307038ANB82413.1 harpin inducing protein	cold	up
DCAR_311290	10.5507	7.38086e-30	27331601XP_027127435.1 calcium-binding protein KRP1 [Coffea arabica] XP_027162293.1 calcium-binding protein KRP1-like [Coffea eugenioides] XP_027172458.1 calcium-binding protein KRP1-like	cold	up
DCAR_312653	10.5314	4.42816e-18	4607501AED99881.1 glycosyltransferase	cold	up
DCAR_206946	10.5304	2.7693e-78	109412338XP_017235623.1 glucan endo-1,3-beta-glucosidase 14-like isoform X1	cold	up
DCAR_206516	10.2279	1.71665e-19	143907812XP_022010507.1 protein SENESCENCE-ASSOCIATED GENE 21, mitochondrial-like [Helianthus annuus] OTF93831.1 putative indole-3-acetic acid-induced protein ARG2	cold	up
DCAR_936068	10.1868	3.58344e-26	54956478XP_015387400.1 transcription factor IBH1-like	cold	up
DCAR_832793	10.0953	7.11084e-12	74191087XP_011070581.1 nudix hydrolase 17, mitochondrial	cold	up
DCAR_625373	9.96687	3.71007e-31	109423497XP_017257278.1 UDP-glycosyltransferase 72B1-like	cold	up
DCAR_418345	9.86001	1.53016e-31	109418853XP_017248199.1 protein WEAK CHLOROPLAST MOVEMENT UNDER BLUE LIGHT 1-like isoform X1	cold	up
DCAR_206253	9.82308	6.65773e-27	109410772XP_017232802.1 cyclic dof factor 3-like	cold	up
DCAR_625714	9.75308	3.07204e-40	175350454PSS01693.1 Lysophospholipase BODYGUARD 4 like	cold	up
DCAR_933421	9.74232	4.23154e-46	109429201XP_017223980.1 vegetative cell wall protein gp1-like	cold	up
DCAR_831459	9.60279	1.46283e-31	38210450XP_027932349.1 U-box domain-containing protein 17-like	cold	up
DCAR_625119	9.57524	8.99379e-12	175362551PSS14438.1 B-box domain protein	cold	up
DCAR_730328	9.43477	3.10552e-36	109410805XP_017232859.1 linoleate 13S-lipoxygenase 3-1, chloroplastic-like	cold	up
DCAR_833099	9.41563	6.64444e-16	109429151XP_017223858.1 myosin heavy chain kinase A-like	cold	up
DCAR_416696	9.23192	3.73118e-37	109416584XP_017243920.1 L-ascorbate oxidase-like	cold	up
DCAR_100550	9.22929	1.5413e-50	151039059XP_021663353.1 dehydration-responsive element-binding protein 3-like	cold	up
DCAR_104215	9.13822	8.38995e-42	109413040XP_017237055.1 chitinase 3	cold	up
DCAR_417193	9.1204	9.90231e-19	97242229NP_001316098.1 9-cis-epoxycarotenoid dioxygenase NCED3, chloroplastic [Daucus carota subsp. sativus] ABB52080.1 putative 9-cis epoxycarotenoid dioxygenase	cold	up
DCAR_625434	9.03265	1.93945e-17	105028000XP_017255740.1 PREDICTED: uncharacterized protein LOC108225400 [Daucus carota subsp. sativus] KZM91729.1 hypothetical protein DCAR_020906	cold	up
DCAR_209702	9.02096	2.85954e-21	105043836XP_017234010.1 PREDICTED: uncharacterized protein LOC108208046 [Daucus carota subsp. sativus] KZN07748.1 hypothetical protein DCAR_008585	cold	up
DCAR_626609	9.00143	3.18506e-46	109422621XP_017255704.1 probable pyruvate kinase, cytosolic isozyme	cold	up
DCAR_416535	8.97023	7.40258e-26	109416484XP_017243725.1 serine/threonine-protein kinase-like protein CCR4	cold	up
DCAR_209397	8.93964	2.1455e-31	109412858XP_017236671.1 beta-amylase 3, chloroplastic-like	cold	up
DCAR_625053	8.87634	9.72842e-17	29165605AUY62740.1 AP2/ERF transcription factor	cold	up
DCAR_522284	8.78828	5.05939e-36	41923235XP_028091051.1 serpin-ZX-like	cold	up
DCAR_105166	8.67496	5.21287e-51	109415423XP_017241535.1 putative quinone-oxidoreductase homolog, chloroplastic	cold	up
DCAR_417412	8.64882	7.21405e-29	11084644XP_004249254.1 EGF domain-specific O-linked N-acetylglucosamine transferase	cold	up
DCAR_102726	8.62911	4.46418e-55	106004301XP_016506342.1 transmembrane protein 53-A-like [Nicotiana tabacum] XP_016506343.1 transmembrane protein 53-A-like [Nicotiana tabacum] XP_016506344.1 transmembrane protein 53-A-like [Nicotiana tabacum] XP_016506345.1 transmembrane protein 53-A-like [Nicotiana tabacum] XP_016506346.1 transmembrane protein 53-A-like	cold	up
DCAR_521339	8.5847	1.08565e-54	175381752PSS34799.1 Ras guanine nucleotide exchange factor G like	cold	up
DCAR_518653	8.57742	3.79055e-39	109421007XP_017252298.1 CBL-interacting serine/threonine-protein kinase 6-like	cold	up
DCAR_415164	8.57074	2.00765e-21	109419360XP_017249291.1 serine/threonine-protein kinase CDL1-like	cold	up
DCAR_520540	8.46483	1.97508e-66	193781493RDX82001.1 UDP-glucuronate 4-epimerase 1	cold	up
DCAR_101642	8.41524	9.73182e-29	109409800XP_017230737.1 protein SYM1-like	cold	up
DCAR_935247	8.38349	4.33215e-20	109429312XP_017224182.1 cytosolic sulfotransferase 6-like	cold	up
DCAR_209214	8.16938	1.08038e-15	105043407XP_017234717.1 PREDICTED: uncharacterized protein LOC108208704 [Daucus carota subsp. sativus] KZN07315.1 hypothetical protein DCAR_008152	cold	up
XLOC_001285	8.16087	2.50496e-20		cold	up
DCAR_206899	8.15324	1.44208e-14	109418965XP_017248456.1 zinc finger protein ZAT5	cold	up
DCAR_626305	8.14979	1.06318e-18	89139979ALB38668.1 WRKY transcription factor	cold	up
DCAR_206259	7.93899	6.99508e-21	130878820GAV58109.1 DUF1666 domain-containing protein	cold	up
DCAR_626381	7.89264	4.80577e-18	175365344PSS17298.1 Zinc finger protein	cold	up
DCAR_310163	7.88796	7.19019e-46	175379427PSS32283.1 Glycerol-3-phosphate O-acyltransferase	cold	up
DCAR_206517	7.85012	1.08474e-19	179481914XP_024967658.1 protein SENESCENCE-ASSOCIATED GENE 21, mitochondrial-like	cold	up
DCAR_520729	7.71113	1.3587e-45	74194917XP_011076352.1 putative glycerol-3-phosphate transporter 1	cold	up
DCAR_104416	7.61902	3.01384e-28	41886991XP_028120960.1 F-box protein At1g61340-like isoform X2	cold	up
DCAR_101333	7.49925	1.04008e-30	105044814KZN08743.1 hypothetical protein DCAR_001399	cold	up
DCAR_727158	7.48879	2.80961e-17	105022899XP_017216468.1 PREDICTED: uncharacterized protein LOC108194078 [Daucus carota subsp. sativus] KZM86542.1 hypothetical protein DCAR_023676	cold	up
DCAR_832992	7.47424	1.0586e-37	109428341XP_017222242.1 putative disease resistance RPP13-like protein 3 isoform X3	cold	up
DCAR_314188	7.46042	3.08114e-48	109419529XP_017249615.1 cytochrome P450 94A1-like	cold	up
DCAR_518910	7.4407	6.02124e-45	41876580XP_028107116.1 protein PHYTOCHROME KIuncharacterizedSE SUBSTRATE 3-like	cold	up
DCAR_727965	7.40298	1.79885e-80	109426989XP_017219722.1 phosphate transporter PHO1 homolog 3-like	cold	up
DCAR_417463	7.39983	2.05595e-18	41877431XP_028108371.1 polygalacturonase inhibitor-like	cold	up
DCAR_522076	7.36704	2.15719e-16	96726123XP_015060195.1 classical arabinogalactan protein 9-like	cold	up
DCAR_417745	7.33204	1.57918e-13	109417697XP_017245944.1 xyloglucan endotransglucosylase/hydrolase 2-like	cold	up
DCAR_310768	7.291	1.91519e-10	105036926XP_017240553.1 PREDICTED: uncharacterized protein LOC108213284 [Daucus carota subsp. sativus] KZN00772.1 hypothetical protein DCAR_009526	cold	up
DCAR_205821	7.24269	6.46003e-13	109410755XP_017232766.1 3-oxoacyl-[acyl-carrier-protein] reductase FabG-like isoform X2	cold	up
DCAR_205571	7.23351	1.6525e-20	129998820APQ47313.1 AP2/ERF domain-containing transcription factor [Vernicia montana] APQ47394.1 AP2/ERF domain-containing transcription factor	cold	up
DCAR_624500	7.17097	1.99768e-18	34559061RVX08864.1 High affinity nitrate transporter 2.5	cold	up
DCAR_624081	7.09948	8.05194e-20	96703007XP_015068730.1 protein JINGUBANG	cold	up
DCAR_625090	7.08602	6.47974e-30	109423469XP_017257222.1 PREDICTED: uncharacterized protein LOC108226739	cold	up
DCAR_727303	7.05799	2.94067e-20	109426779XP_017219286.1 leucine-rich repeat receptor protein kinase MSP1-like	cold	up
DCAR_729058	7.03181	5.93603e-31	146545721OVA13507.1 Proteolipid membrane potential modulator	cold	up
DCAR_416402	7.02934	1.2833e-29	105034301XP_017246058.1 beta-carotene hydroxylase 2, chloroplastic-like [Daucus carota subsp. sativus] KZM98119.1 beta-carotene hydroxylase	cold	up
DCAR_313229	7.02904	1.53848e-29	41913360XP_028078073.1 aspartic proteinase PCS1-like	cold	up
DCAR_832547	7.02094	1.15488e-16	109407730XP_017251078.1 leucine-rich repeat extensin-like protein 1	cold	up
DCAR_728503	6.90418	1.75622e-12	74200354XP_011084902.1 zinc finger CCCH domain-containing protein 29	cold	up
DCAR_935023	6.74178	8.66598e-14	109446447XP_017225183.1 protein FAR1-RELATED SEQUENCE 1-like	cold	up
DCAR_414537	6.73388	1.10632e-10	33673715EOY20596.1 CDP-diacylglycerol--glycerol-3-phosphate 3-phosphatidyltransferase, putative	cold	up
DCAR_416615	6.68893	1.16476e-30	109416619XP_017243991.1 probable choline kinase 3	cold	up
DCAR_935250	6.66703	1.76008e-16	109429312XP_017224182.1 cytosolic sulfotransferase 6-like	cold	up
DCAR_832609	6.66489	4.52789e-16	109428208XP_017221966.1 polygalacturonase At1g48100-like	cold	up
DCAR_103660	6.60183	1.06615e-26	96724959XP_015058445.1 mitochondrial uncoupling protein 5	cold	up
DCAR_727670	6.59631	6.10926e-85	170113141PON44879.1 Alpha/Beta hydrolase fold containing protein	cold	up
DCAR_417206	6.59618	2.56995e-19	175345435PSR96482.1 Ribonuclease	cold	up
DCAR_625655	6.53095	1.15962e-12	109419960XP_017250479.1 E3 ubiquitin-protein ligase PUB23-like	cold	up
DCAR_935086	6.50895	5.18571e-12	109446032XP_017224523.1 PREDICTED: uncharacterized protein LOC108200784	cold	up
DCAR_207107	6.47968	1.82556e-20	109416965XP_017244698.1 zinc finger A20 and AN1 domain-containing stress-associated protein 5-like	cold	up
DCAR_207563	6.45141	3.04408e-55	175382062PSS35176.1 Protein ENHANCED DISEASE RESISTANCE like	cold	up
DCAR_313783	6.44588	8.80971e-14	69565507XP_009794784.1 heme-binding-like protein At3g10130, chloroplastic [Nicotiana sylvestris] XP_016450342.1 heme-binding-like protein At3g10130, chloroplastic	cold	up
DCAR_832682	6.4308	3.40645e-16	99124778XP_024968036.1 nicotinamidase 2-like [Cynara cardunculus var. scolymus] KVI12062.1 Isochorismatase-like protein	cold	up
DCAR_521990	6.3675	2.02409e-09	175354296PSS05798.1 B-box domain protein	cold	up
DCAR_104829	6.35327	6.48967e-09	170146470PON78290.1 Zf-FLZ domain containing protein	cold	up
DCAR_830593	6.33235	1.77236e-12	83833083KMT03009.1 hypothetical protein BVRB_8g195730	cold	up
DCAR_727864	6.31601	5.10533e-15	151029722XP_021650720.1 protein SRC2-like isoform X1 [Hevea brasiliensis] XP_021650721.1 protein SRC2-like isoform X2	cold	up
DCAR_208312	6.28427	2.1965e-14	109411319XP_017233616.1 mitogen-activated protein kinase kinase kinase ANP1-like	cold	up
DCAR_626208	6.26452	1.07803e-08	70573901XP_010278525.1 ethylene-responsive transcription factor ERF026-like	cold	up
DCAR_207897	6.20309	6.89538e-12	109412035XP_017235001.1 protein LHY [Daucus carota subsp. sativus] XP_017235002.1 protein LHY [Daucus carota subsp. sativus] XP_017235003.1 protein LHY [Daucus carota subsp. sativus] XP_017235004.1 protein LHY [Daucus carota subsp. sativus] XP_017235005.1 protein LHY [Daucus carota subsp. sativus] XP_017235007.1 protein LHY [Daucus carota subsp. sativus] XP_017235008.1 protein LHY [Daucus carota …	cold	up
DCAR_522221	6.18198	2.27382e-46	8534295AEQ29014.1 WRKY1	cold	up
DCAR_310670	6.1552	5.1013e-38	109416208XP_017243114.1 trehalose-phosphate phosphatase A-like	cold	up
DCAR_311117	6.15364	4.05851e-23	54583859XP_006361118.1 putative calcium-binding protein CML19	cold	up
DCAR_729018	6.1233	4.92147e-24	41919646XP_028086312.1 calmodulin-binding protein 60 G-like	cold	up
DCAR_416807	6.08794	2.5216e-22	109419020XP_017248557.1 NDR1/HIN1-Like protein 3	cold	up
DCAR_626191	6.07251	6.59295e-25	131286136APU52011.1 4-Coumarate:CoA ligase 10	cold	up
DCAR_521440	6.07087	3.24315e-22	175379774PSS32662.1 GDP-fucose protein O-fucosyltransferase protein	cold	up
DCAR_417689	6.04977	2.05864e-10	69398349XP_009621777.1 putative calcium-binding protein CML19 [Nicotiana tomentosiformis] XP_016488219.1 putative calcium-binding protein CML19	cold	up
DCAR_624396	6.04971	2.96312e-11	109422553XP_017255574.1 uncharacterizedC domain-containing protein 41	cold	up
DCAR_310633	6.0418	9.91334e-31	172209559XP_024028683.1 dehydration-responsive element-binding protein 1A	cold	up
DCAR_104909	6.02573	2.0276e-19	105047910XP_017223753.1 abscisic acid 8'-hydroxylase 1 [Daucus carota subsp. sativus] KZN11879.1 abscisic acid 8'-hydroxylase 4-like	cold	up
DCAR_313498	5.934	1.25729e-28	109415808XP_017242313.1 serine/threonine-protein kinase At5g01020-like	cold	up
DCAR_208042	5.928	3.23858e-23	59022692BAI40146.1 glutathione S-transferase 1	cold	up
DCAR_625470	5.90285	1.41334e-14	109423801XP_017257826.1 protein REVEILLE 8 isoform X2	cold	up
DCAR_623761	5.90196	1.23973e-15	175372329PSS24469.1 CUB and sushi domain-containing protein	cold	up
DCAR_831046	5.88084	1.3743e-11	143900573XP_022021490.1 cellulose synthase-like protein D3 [Helianthus annuus] XP_022021491.1 cellulose synthase-like protein D3 [Helianthus annuus] XP_022021492.1 cellulose synthase-like protein D3 [Helianthus annuus] OTF85273.1 putative cellulose synthase-like D3	cold	up
DCAR_415132	5.877	1.8175e-09	41903061XP_028064927.1 BON1-associated protein 2-like	cold	up
DCAR_100605	5.84749	5.33516e-22	109407948XP_017254950.1 exocyst complex component EXO70A1-like	cold	up
DCAR_934139	5.80651	2.46327e-15	109446133XP_017224742.1 crocetin glucosyltransferase 3-like	cold	up
DCAR_312710	5.80632	6.10249e-13	105038628XP_017240980.1 PREDICTED: uncharacterized protein LOC108213697 [Daucus carota subsp. sativus] KZN02489.1 hypothetical protein DCAR_011243	cold	up
DCAR_105094	5.78357	5.31821e-11	109406955XP_017236796.1 protein DETOXIFICATION 49-like	cold	up
DCAR_416694	5.73846	7.09818e-17	171088971XP_023912020.1 heavy metal-associated isoprenylated plant protein 23	cold	up
DCAR_100364	5.72547	7.38086e-30	74188347XP_011072169.1 F-box protein PP2-A12	cold	up
DCAR_933476	5.72035	4.60411e-26	105017915KZM81511.1 hypothetical protein DCAR_029124	cold	up
DCAR_521963	5.67625	6.82051e-16	175364395PSS16313.1 Beta-(1--	cold	up
DCAR_104325	5.64798	1.04577e-11	173548887XP_024158160.1 ethylene-responsive transcription factor 4-like [Rosa chinensis] PRQ28991.1 putative transcription factor AP2-EREBP family	cold	up
DCAR_417956	5.64448	8.01751e-25	41912738XP_028077252.1 F-box/LRR-repeat protein At3g48880-like	cold	up
DCAR_520150	5.63914	1.928e-10	82250307AKJ23354.1 CYP71AJ21	cold	up
DCAR_727752	5.62266	2.66476e-16	27955125XP_027152830.1 two-component response regulator ARR5	cold	up
DCAR_522535	5.58263	8.09557e-16	109420472XP_017251216.1 chlorophyll a-b binding protein 36, chloroplastic-like	cold	up
DCAR_103826	5.56933	1.41533e-28	123968615XP_018827784.1 probable indole-3-acetic acid-amido synthetase GH3.1	cold	up
DCAR_521322	5.56867	2.57896e-31	41921789XP_028089117.1 U-box domain-containing protein 9-like isoform X1	cold	up
DCAR_313338	5.56011	5.75261e-15	175381416PSS34476.1 Regulatory protein	cold	up
DCAR_209115	5.55112	3.72725e-26	151038456XP_021662570.1 F-box protein At1g61340-like	cold	up
DCAR_934047	5.54462	1.7032e-18	109429270XP_017224107.1 probable xyloglucan endotransglucosylase/hydrolase protein 30	cold	up
DCAR_624112	5.5435	8.19612e-10	105026863KZM90582.1 hypothetical protein DCAR_022053	cold	up
DCAR_623181	5.52653	3.57613e-29	109422168XP_017254759.1 chorismate mutase 2	cold	up
DCAR_519617	5.50499	1.52938e-14	27964178XP_027170197.1 sodium/calcium exchanger NCL-like	cold	up
DCAR_102324	5.48561	2.81911e-13	125949515XP_019176981.1 protein C2-DOMAIN ABA-RELATED 11	cold	up
DCAR_417960	5.48046	9.00694e-76	175344692PSR95700.1 Tat-binding like	cold	up
DCAR_729736	5.47227	2.34283e-15	162399856PIN12980.1 Protein kinase C	cold	up
DCAR_309888	5.45396	4.81964e-17	109413987XP_017239100.1 probable glycosyltransferase At5g03795 isoform X1	cold	up
DCAR_310164	5.45288	1.66897e-09	175379427PSS32283.1 Glycerol-3-phosphate O-acyltransferase	cold	up
DCAR_312211	5.45272	1.89046e-09	109413842XP_017238829.1 calcium-binding protein CML24-like	cold	up
DCAR_311760	5.44129	5.79307e-27	109412916XP_017236792.1 F-box protein At3g44326-like	cold	up
DCAR_313497	5.42066	1.5856e-23	109415807XP_017242311.1 serine/threonine-protein kinase At5g01020-like	cold	up
DCAR_625267	5.39695	1.95607e-25	109424096XP_017258468.1 exopolyphosphatase-like isoform X2 [Daucus carota subsp. sativus] XP_017258485.1 exopolyphosphatase-like isoform X2	cold	up
DCAR_417923	5.3878	3.05714e-52	70571205XP_010274472.1 PREDICTED: uncharacterized protein LOC104609781 isoform X2	cold	up
DCAR_101539	5.36068	6.24436e-16	109409379XP_017229822.1 extra-large guanine nucleotide-binding protein 1-like	cold	up
DCAR_208509	5.3324	8.1322e-14	70939816XP_027076653.1 zinc finger protein CONSTANS-LIKE 2-like [Coffea arabica] AGC92992.1 constans-like protein	cold	up
DCAR_625800	5.33036	7.48346e-15	41885039XP_028118340.1 haloacid dehalogenase-like hydrolase domain-containing protein 3 isoform X2	cold	up
DCAR_519342	5.31668	2.82494e-16	109421410XP_017253064.1 syntaxin-121	cold	up
DCAR_624431	5.30054	6.84378e-09	111244927XP_017615212.1 basic 7S globulin 2-like	cold	up
DCAR_624009	5.28169	4.8965e-48	109422107XP_017254613.1 REF/SRPP-like protein At3g05500 [Daucus carota subsp. sativus] XP_017254614.1 REF/SRPP-like protein At3g05500	cold	up
DCAR_624812	5.28033	1.19463e-14	109422450XP_017255382.1 probable calcium-binding protein CML18	cold	up
DCAR_520822	5.24642	8.74647e-20	109420621XP_017251524.1 WD repeat-containing protein RUP2 isoform X1	cold	up
DCAR_830604	5.24457	1.07396e-12	33683069EOY30822.1 Arabinogalactan protein 22, putative	cold	up
DCAR_206050	5.2371	8.17671e-63	109424889XP_017215670.1 transcription factor bHLH13-like	cold	up
DCAR_935418	5.22238	5.37259e-53	163450828XP_022874681.1 COBRA-like protein 7	cold	up
DCAR_416489	5.22155	2.11873e-06	109416390XP_017243522.1 UPF0496 protein 4	cold	up
DCAR_102963	5.21522	5.97357e-17	41919109XP_028085551.1 phytochrome A-associated F-box protein	cold	up
DCAR_626654	5.19877	9.62895e-15	109422396XP_017255281.1 protein trichome birefringence-like isoform X1	cold	up
DCAR_209091	5.19245	1.03111e-12	41919491XP_028086044.1 CBS domain-containing protein CBSX5-like	cold	up
DCAR_208285	5.18363	4.62215e-17	109411609XP_017234169.1 proteinase inhibitor-like	cold	up
DCAR_100603	5.17198	4.42846e-26	175340504PSR91314.1 General transcriptional corepressor trfA like	cold	up
DCAR_416842	5.15195	1.52673e-07	109417108XP_017244989.1 ethylene-responsive transcription factor ERF014-like	cold	up
DCAR_832877	5.15105	2.67667e-19	175361585PSS13426.1 Protein like	cold	up
DCAR_521153	5.13507	5.51342e-17	148929598API61855.1 MYB3 transcription factor	cold	up
DCAR_625281	5.12279	5.32228e-10	127814663API85599.1 gibberellin 2-oxidase-2	cold	up
DCAR_209722	5.11252	2.07109e-13	74198120XP_011081342.1 probable receptor-like protein kinase At1g33260	cold	up
DCAR_520140	5.09801	1.58409e-20	109419886XP_017250325.1 gibberellin 2-beta-dioxygenase 1-like	cold	up
DCAR_206693	5.09675	6.71398e-09	74203289XP_011089491.1 zinc transporter 2	cold	up
DCAR_102825	5.0923	1.61849e-26	99124336XP_024968785.1 putative calcium-transporting ATPase 13, plasma membrane-type [Cynara cardunculus var. scolymus] KVI11614.1 Calcium-transporting P-type ATPase, subfamily IIB	cold	up
DCAR_522278	5.08926	4.4213e-38	41923235XP_028091051.1 serpin-ZX-like	cold	up
DCAR_416353	5.07659	4.05293e-31	109416614XP_017243983.1 two-component response regulator-like APRR5 isoform X2	cold	up
DCAR_626115	5.06978	6.37557e-09	196073188CBJ55937.1 pathogenesis related gene 5	cold	up
DCAR_311304	5.06885	9.56693e-19	111258175XP_017639076.1 scarecrow-like protein 21	cold	up
DCAR_104755	5.06548	3.00887e-24	152805019XP_021981711.1 protein ALP1-like isoform X1	cold	up
DCAR_831781	5.05516	1.83421e-17	73937863XP_011026904.1 ethylene-responsive transcription factor ERF061-like	cold	up
DCAR_417782	5.03247	4.64605e-72	109418154XP_017246781.1 probable alpha,alpha-trehalose-phosphate synthase [UDP-forming] 7 [Daucus carota subsp. sativus] XP_017246782.1 probable alpha,alpha-trehalose-phosphate synthase [UDP-forming] 7	cold	up
DCAR_417967	5.02286	5.00585e-17	41920656XP_028087617.1 ethylene-responsive transcription factor 4-like	cold	up
DCAR_418383	5.02223	7.70018e-14	109417227XP_017245232.1 PREDICTED: uncharacterized protein LOC108216885	cold	up
DCAR_206471	5.00588	2.0802e-08	109410211XP_017231620.1 agamous-like MADS-box protein AGL11	cold	up
DCAR_313679	4.98903	4.27145e-29	109416270XP_017243249.1 proline-rich receptor-like protein kinase PERK1 isoform X2	cold	up
DCAR_727643	4.95206	3.06013e-20	109426995XP_017219745.1 beta-1,4-mannosyl-glycoprotein 4-beta-N-acetylglucosaminyltransferase-like isoform X1 [Daucus carota subsp. sativus] XP_017219746.1 beta-1,4-mannosyl-glycoprotein 4-beta-N-acetylglucosaminyltransferase-like isoform X2 [Daucus carota subsp. sativus] XP_017219747.1 beta-1,4-mannosyl-glycoprotein 4-beta-N-acetylglucosaminyltransferase-like isoform X3	cold	up
DCAR_832986	4.94867	4.49957e-20	1700318XP_002265088.1 UDP-glucuronate 4-epimerase 6	cold	up
DCAR_310238	4.94261	2.75435e-11	109413603XP_017238306.1 sodium transporter HKT1-like	cold	up
DCAR_104121	4.91569	3.31994e-08	109408930XP_017228564.1 phospholipase A1-Igamma1, chloroplastic	cold	up
DCAR_104106	4.90971	2.07365e-16	109409079XP_017229221.1 G-type lectin S-receptor-like serine/threonine-protein kinase At4g27290	cold	up
DCAR_521906	4.88772	3.37167e-14	109419409XP_017249384.1 PREDICTED: uncharacterized protein LOC108220200 isoform X2	cold	up
DCAR_416354	4.88223	1.25596e-31	175380150PSS32952.1 StAR-related lipid transfer protein like	cold	up
DCAR_625438	4.87691	8.21665e-12	105028002KZM91731.1 hypothetical protein DCAR_020904	cold	up
DCAR_727954	4.87273	4.11935e-10	74204046XP_011090652.1 putative calcium-transporting ATPase 13, plasma membrane-type	cold	up
DCAR_313727	4.85829	5.33796e-10	109413557XP_017238195.1 E3 ubiquitin-protein ligase RDUF1-like	cold	up
DCAR_417704	4.84841	6.27667e-11	69403226XP_016460755.1 cysteine-rich and transmembrane domain-containing protein B-like	cold	up
DCAR_730078	4.82247	2.84536e-12	109424950XP_017215801.1 BTB/POZ and TAZ domain-containing protein 1-like isoform X1	cold	up
DCAR_831871	4.81644	3.04534e-13	105021324XP_017220659.1 PREDICTED: uncharacterized protein LOC108197524 [Daucus carota subsp. sativus] KZM84950.1 hypothetical protein DCAR_027628	cold	up
DCAR_313926	4.80961	2.09752e-07	109415978XP_017242656.1 probable WRKY transcription factor 33 isoform X4	cold	up
DCAR_103043	4.80505	9.26406e-14	109407100XP_017239657.1 E3 ubiquitin-protein ligase MARCH1	cold	up
DCAR_310765	4.76169	1.57457e-27	175366039PSS18018.1 Lateral signaling target protein	cold	up
DCAR_729869	4.75015	3.64215e-15	73973978XP_011016697.1 thaumatin-like protein 1b	cold	up
DCAR_832785	4.74841	4.59123e-18	102239218AML78537.1 putative LOV domain-containing protein	cold	up
DCAR_313322	4.73887	4.11054e-08	175342354PSR93187.1 Nematode resistance protein like	cold	up
DCAR_518682	4.73114	1.56188e-12	175355842PSS07596.1 Inositol polyphosphate multikinase	cold	up
DCAR_520717	4.72699	4.32697e-19	34550570RVW99446.1 21 kDa protein	cold	up
DCAR_206776	4.72522	4.7391e-19	105041301KZN05187.1 hypothetical protein DCAR_006024	cold	up
DCAR_729421	4.72119	4.86743e-19	109419837XP_017250220.1 mitogen-activated protein kinase kinase kinase YODA-like	cold	up
DCAR_519582	4.71912	5.47967e-18	109418450XP_017247397.1 early nodulin-like protein 2 isoform X1	cold	up
DCAR_729752	4.69609	5.41786e-11	109422401XP_017255293.1 cell division cycle 20.2, cofactor of APC complex-like	cold	up
DCAR_313493	4.67928	1.73157e-15	109413396XP_017237851.1 cation/calcium exchanger 4-like	cold	up
DCAR_313420	4.66202	2.78592e-06	175354190PSS05769.1 Tyrosine decarboxylase [Actinidia chinensis var. chinensis] PSS05770.1 Tyrosine decarboxylase	cold	up
DCAR_312360	4.64748	1.27248e-06	74209474XP_011099128.1 mitogen-activated protein kinase kinase kinase 2	cold	up
DCAR_624222	4.63629	2.48599e-17	109422361XP_017255205.1 cysteine-rich and transmembrane domain-containing protein A-like	cold	up
DCAR_729409	4.62134	9.82997e-18	109426791XP_017219322.1 CBL-interacting serine/threonine-protein kinase 25-like	cold	up
DCAR_520004	4.60855	8.38406e-10	109405363XP_017227557.1 protein STAY-GREEN LIKE, chloroplastic-like	cold	up
DCAR_729626	4.58873	6.49474e-08	175356425PSS08201.1 Transposon Tf2-9 polyprotein	cold	up
DCAR_311452	4.58529	1.41064e-16	175349244PSS00468.1 Protein EARLY-RESPONSIVE TO DEHYDRATION 7 like	cold	up
DCAR_208082	4.58063	8.58316e-09	109410577XP_017232384.1 cyclic dof factor 2	cold	up
DCAR_518482	4.57661	1.80064e-05	109419789XP_017250115.1 uncharacterized oxidoreductase At4g09670-like	cold	up
DCAR_727185	4.57548	3.45671e-10	105022921KZM86564.1 hypothetical protein DCAR_023698	cold	up
XLOC_010193	4.56851	1.85998e-09		cold	up
DCAR_313600	4.56247	1.15005e-12	175350636PSS01941.1 Dual specificity protein phosphatase DSP8	cold	up
DCAR_626699	4.51397	1.34551e-10	170154638PON86558.1 GATA-type transcription activator	cold	up
DCAR_626418	4.50683	1.85742e-09	151401739XP_021834317.1 polyubiquitin	cold	up
DCAR_624182	4.50152	2.83915e-07	99114629XP_024960079.1 transcription factor MYB73-like [Cynara cardunculus var. scolymus] KVI01882.1 Homeodomain-like protein	cold	up
DCAR_521275	4.50093	4.04822e-47	99116496XP_024975376.1 calcium uniporter protein 6, mitochondrial-like [Cynara cardunculus var. scolymus] KVI03755.1 Coiled-coil domain containing protein 109, C-terminal	cold	up
DCAR_935468	4.49752	2.75585e-26	143916198XP_022004140.1 rapid alkalinization factor-like [Helianthus annuus] OTG02286.1 putative rapid alkalinization factor 23	cold	up
DCAR_100907	4.49465	6.19428e-28	109420535XP_017251340.1 serpin-ZX-like	cold	up
DCAR_102910	4.48759	2.97623e-06	109405405XP_017227630.1 PREDICTED: uncharacterized protein LOC108192562 isoform X2	cold	up
DCAR_417404	4.47469	9.34923e-25	152813940XP_022000420.1 probable calcium-binding protein CML49	cold	up
DCAR_727166	4.46798	1.46971e-15	29165613AUY63102.1 AP2/ERF transcription factor	cold	up
DCAR_101779	4.45594	3.24915e-12	41896042XP_028055847.1 protein LNK1-like isoform X3	cold	up
DCAR_625242	4.45358	5.03301e-27	109422589XP_017255642.1 formin-E-like	cold	up
DCAR_313847	4.4529	7.28518e-14	109412916XP_017236792.1 F-box protein At3g44326-like	cold	up
DCAR_414980	4.4493	3.77568e-24	109417787XP_017246086.1 protein PHLOEM PROTEIN 2-LIKE A1-like	cold	up
DCAR_207909	4.44368	1.29163e-31	69424358XP_009598125.1 protein SSUH2 homolog [Nicotiana tomentosiformis] XP_016515232.1 protein SSUH2 homolog	cold	up
DCAR_831945	4.43813	1.30541e-13	109427597XP_017220952.1 7-deoxyloganetic acid glucosyltransferase-like	cold	up
DCAR_415500	4.42762	4.5392e-10	105033540KZM97350.1 hypothetical protein DCAR_015288	cold	up
DCAR_310762	4.42299	9.38926e-25	9018041Q9XJ56.1 RecName: Full=Phosphoprotein ECPP44 BAA82445.1 ecpp44	cold	up
DCAR_520715	4.40131	5.22798e-18	84106644P17407.1 RecName: Full=21 kDa protein	cold	up
DCAR_624764	4.39692	2.66769e-08	109422472XP_017255416.1 B-box zinc finger protein 18-like	cold	up
DCAR_101788	4.34611	2.88266e-05	109408712XP_017225384.1 peroxidase N1-like isoform X1	cold	up
DCAR_832882	4.33637	6.76628e-16	130877820GAV59193.1 Ist1 domain-containing protein	cold	up
DCAR_729932	4.33583	1.15833e-17	163443118XP_022844954.1 cyclic dof factor 1-like	cold	up
DCAR_625101	4.32477	1.72096e-09	109423166XP_017256643.1 malonyl-coenzyme A:anthocyanin 3-O-glucoside-6''-O-malonyltransferase-like	cold	up
DCAR_728716	4.32217	3.80276e-06	109426076XP_017217944.1 ethylene-responsive transcription factor ERF021-like	cold	up
DCAR_418124	4.31494	1.32404e-13	175364399PSS16290.1 External alternative uncharacterizedD(P)H-ubiquinone oxidoreductase	cold	up
DCAR_622830	4.31279	1.47111e-08	166383434AUG98165.1 cytochrome p450	cold	up
XLOC_031753	4.308	1.19676e-07		cold	up
DCAR_205235	4.29357	2.03524e-09	109418232XP_017246929.1 calcium-binding allergen Ole e 8-like	cold	up
DCAR_416389	4.29347	6.96996e-14	109418189XP_017246839.1 Runcharacterized polymerase sigma factor sigE, chloroplastic/mitochondrial [Daucus carota subsp. sativus] XP_017246840.1 RNA polymerase sigma factor sigE, chloroplastic/mitochondrial	cold	up
DCAR_831383	4.29132	4.0465e-11	105020911XP_017221193.1 7-deoxyloganetin glucosyltransferase-like [Daucus carota subsp. sativus] KZM84535.1 UDP-glycosyltransferase	cold	up
DCAR_208932	4.28528	3.44919e-09	109412855XP_017236668.1 LRR receptor-like serine/threonine-protein kinase FLS2	cold	up
DCAR_417757	4.28275	3.6117e-05	109417685XP_017245926.1 terpene synthase 10-like	cold	up
DCAR_521342	4.27423	3.79861e-40	41886753XP_028120636.1 receptor-like protein kinase FERONIA	cold	up
DCAR_312636	4.26667	3.52575e-22	109416292XP_017243301.1 AAA-ATPase At3g28580-like	cold	up
DCAR_625249	4.26302	2.72843e-05	175345436PSR96462.1 Myeloid-associated differentiation marker-like protein	cold	up
DCAR_519777	4.26074	3.5371e-07	109420997XP_017252274.1 zinc-finger homeodomain protein 6-like [Daucus carota subsp. sativus] XP_017252275.1 zinc-finger homeodomain protein 6-like	cold	up
DCAR_730189	4.24153	4.2207e-09	160802783XP_022759198.1 zinc finger protein CONSTANS-LIKE 2-like	cold	up
DCAR_521999	4.24061	3.87358e-19	144272433XP_015938205.2 late embryogenesis abundant protein 2	cold	up
DCAR_418202	4.22733	6.4363e-30	175348628PSR99869.1 Protein EXORDIUM like	cold	up
DCAR_832290	4.21837	2.72511e-15	27322233XP_027116645.1 calmodulin-like protein 8 [Coffea arabica] XP_027165823.1 calmodulin-like protein 8	cold	up
DCAR_102491	4.1935	6.73606e-22	109446942XP_017225982.1 protein FANTASTIC FOUR 3-like	cold	up
DCAR_623587	4.18075	6.87782e-07	41878683XP_028109981.1 mitogen-activated protein kinase kinase kinase 18-like	cold	up
DCAR_312581	4.17869	2.43078e-12	41174895QBA89098.1 putative calcium-binding protein CML45	cold	up
DCAR_209341	4.15962	2.30021e-09	109411891XP_017234724.1 7-deoxyloganetin glucosyltransferase-like	cold	up
DCAR_416994	4.14592	1.13471e-28	4607505AED99885.1 glycosyltransferase	cold	up
DCAR_417415	4.14219	2.66296e-22	175350569PSS01801.1 Histone-lysine N-methyltransferase	cold	up
DCAR_520897	4.1121	2.9614e-07	52530716AGW52151.1 GA20ox7	cold	up
DCAR_935385	4.10272	6.97089e-10	70561359XP_010259241.1 probable WRKY transcription factor 48	cold	up
DCAR_521284	4.09461	4.95798e-12	109419344XP_017249261.1 PREDICTED: uncharacterized protein LOC108220102	cold	up
DCAR_101786	4.09089	6.39995e-08	109408711XP_017225358.1 peroxidase N1-like [Daucus carota subsp. sativus] XP_017225368.1 peroxidase N1-like [Daucus carota subsp. sativus] XP_017225374.1 peroxidase N1-like	cold	up
DCAR_101787	4.09089	6.39995e-08	109408711XP_017225358.1 peroxidase N1-like [Daucus carota subsp. sativus] XP_017225368.1 peroxidase N1-like [Daucus carota subsp. sativus] XP_017225374.1 peroxidase N1-like	cold	up
DCAR_101290	4.08972	5.95653e-05	109407254XP_017242245.1 probable pectinesterase/pectinesterase inhibitor 51	cold	up
DCAR_207659	4.08784	0.000107042	105042072XP_017233915.1 PREDICTED: uncharacterized protein LOC108207964 [Daucus carota subsp. sativus] KZN05964.1 hypothetical protein DCAR_006801	cold	up
DCAR_207970	4.0835	3.57207e-09	175334528PSR84822.1 Phosphoglycerate kinase	cold	up
DCAR_830399	4.07251	1.74591e-14	uncharacterized	cold	up
DCAR_934282	4.06631	4.1732e-15	109446683XP_017225523.1 protein LNK3	cold	up
DCAR_104392	4.06527	2.27518e-07	109407236XP_017241899.1 dof zinc finger protein DOF2.2-like	cold	up
DCAR_416513	4.06498	0.000148141	109417865XP_017246218.1 dof zinc finger protein DOF1.2	cold	up
DCAR_206558	4.06099	1.91922e-09	109411504XP_017233972.1 probably inactive leucine-rich repeat receptor-like protein kinase At3g28040	cold	up
DCAR_206928	4.04972	9.55223e-30	109410124XP_017231432.1 arogenate dehydratase 3, chloroplastic	cold	up
DCAR_519344	4.04526	7.26864e-08	175371450PSS23562.1 Serine/threonine transporter SstT like	cold	up
DCAR_103714	4.04247	4.6387e-05	109407828XP_017252894.1 PREDICTED: uncharacterized protein LOC108223246	cold	up
DCAR_104089	4.04219	4.85407e-14	105047232XP_017217067.1 PREDICTED: uncharacterized protein LOC108194621 [Daucus carota subsp. sativus] KZN11196.1 hypothetical protein DCAR_003852	cold	up
DCAR_727167	4.02679	6.32644e-05	109144867XP_017182922.1 uncharacterized mitochondrial protein AtMg00810-like	cold	up
DCAR_520947	4.02369	1.58155e-07	11344781XP_004290818.1 ethylene-responsive transcription factor ERF071 isoform X3 [Fragaria vesca subsp. vesca] AZL19457.1 transcription factor ERF55	cold	up
DCAR_519688	4.01313	1.93945e-17	196521968ADY38579.1 allene oxide cyclase	cold	up
DCAR_418401	4.01181	6.14987e-10	109416558XP_017243869.1 ethylene-responsive transcription factor ERF060-like	cold	up
DCAR_311003	4.00832	8.72847e-14	109414970XP_017240659.1 flavone synthase-like isoform X1 [Daucus carota subsp. sativus] XP_017240660.1 flavone synthase-like isoform X1	cold	up
DCAR_520547	4.00767	8.77475e-10	109419906XP_017250363.1 protein ECERIFERUM 3	cold	up
DCAR_414981	3.98999	5.53902e-06	41917183XP_028082981.1 putative disease resistance protein RGA4	cold	up
DCAR_729059	3.98418	2.15719e-16	172194103XP_024015539.1 hydrophobic protein RCI2B	cold	up
DCAR_520407	3.98275	1.20038e-13	109421510XP_017253274.1 cucumber peeling cupredoxin-like	cold	up
DCAR_726824	3.98146	2.46319e-18	41893348XP_028052644.1 YTH domain-containing protein ECT4-like [Camellia sinensis] XP_028052645.1 YTH domain-containing protein ECT4-like [Camellia sinensis] XP_028052646.1 YTH domain-containing protein ECT4-like	cold	up
DCAR_522276	3.97652	0.00015318	109420571XP_017251414.1 myb-related protein B-like	cold	up
DCAR_832395	3.96358	4.71963e-10	109428171XP_017221882.1 geraniol 8-hydroxylase-like	cold	up
DCAR_209435	3.95928	1.28878e-06	132051485OMO64387.1 Late embryogenesis abundant protein, LEA-14	cold	up
DCAR_310702	3.95753	3.73592e-11	105036871XP_017238794.1 PREDICTED: uncharacterized protein At5g05190-like [Daucus carota subsp. sativus] KZN00716.1 hypothetical protein DCAR_009470	cold	up
DCAR_623808	3.95516	5.87347e-06	109423030XP_017256425.1 protein BPS1, chloroplastic-like	cold	up
DCAR_625547	3.93083	3.99941e-09	105028102XP_017255989.1 UDP-glycosyltransferase 73E1-like [Daucus carota subsp. sativus] KZM91835.1 UDP-glycosyltransferase	cold	up
DCAR_622746	3.9276	0.000260021	109423926XP_017258097.1 protein REVEILLE 7-like	cold	up
DCAR_311868	3.92574	3.77395e-05	109415013XP_017240753.1 E3 ubiquitin-protein ligase RDUF1-like	cold	up
DCAR_208931	3.92381	0.000222576	175351612PSS02944.1 Poly(A) polymerase catalytic subunit like	cold	up
DCAR_729452	3.91218	3.30915e-19	179484628XP_024972190.1 respiratory burst oxidase homolog protein C-like	cold	up
DCAR_415388	3.91026	1.06529e-37	109424618XP_017215088.1 glycerophosphodiester phosphodiesterase GDPDL3-like	cold	up
DCAR_208221	3.90495	1.48941e-08	105042548KZN06444.1 hypothetical protein DCAR_007281	cold	up
DCAR_624678	3.90185	7.17859e-12	109423128XP_017256577.1 PREDICTED: uncharacterized protein LOC108226143	cold	up
DCAR_625061	3.90176	4.00619e-07	109423347XP_017256949.1 transcription factor bHLH118-like	cold	up
DCAR_102447	3.88873	3.11962e-29	109408038XP_017256363.1 CBL-interacting serine/threonine-protein kinase 4-like	cold	up
DCAR_206764	3.88773	9.8365e-08	109410547XP_017232302.1 exocyst complex component EXO70A1-like	cold	up
DCAR_520753	3.88534	5.9088e-11	175380330PSS33126.1 Xyloglucan galactosyltransferase	cold	up
DCAR_416339	3.87631	5.74636e-13	109418561XP_017247604.1 cellulose synthase-like protein D3	cold	up
DCAR_312297	3.87032	4.97799e-30	130856124GAV80894.1 E1-E2_ATPase domain-containing protein/Cation_ATPase_C domain-containing protein/Cation_ATPase_N domain-containing protein/Hydrolase domain-containing protein/CaATP_uncharacterizedI domain-containing protein	cold	up
DCAR_100580	3.86757	1.99043e-16	70576966XP_010244367.1 vacuolar protein sorting-associated protein 32 homolog 2 [Nelumbo nucifera] XP_010244368.1 vacuolar protein sorting-associated protein 32 homolog 2	cold	up
DCAR_520749	3.86696	5.77064e-09	105031112XP_017249470.1 PREDICTED: uncharacterized protein LOC108220264 [Daucus carota subsp. sativus] KZM94886.1 hypothetical protein DCAR_018128	cold	up
DCAR_100768	3.86416	5.18162e-05	175367304PSS19282.1 Aspartyl protease precursor	cold	up
DCAR_730285	3.85105	6.34043e-08	109425944XP_017217671.1 inorganic pyrophosphatase 1-like	cold	up
DCAR_101789	3.84249	1.13802e-09	109407183XP_017240927.1 peroxidase N1-like	cold	up
DCAR_417983	3.83285	4.48681e-14	109423845XP_017257929.1 protein SPA1-RELATED 4-like isoform X1 [Daucus carota subsp. sativus] XP_017257930.1 protein SPA1-RELATED 4-like isoform X1	cold	up
DCAR_310270	3.82872	1.41364e-08	109424397XP_017259096.1 myosin-binding protein 7-like	cold	up
DCAR_310916	3.82617	2.21736e-08	109416488XP_017243731.1 thioredoxin-like 1-1, chloroplastic	cold	up
DCAR_519334	3.82072	2.30084e-11	109419823XP_017250190.1 calmodulin-like protein 3	cold	up
DCAR_934735	3.81551	1.7886e-09	109423362XP_017256988.1 late embryogenesis abundant protein Dc3 isoform X1	cold	up
DCAR_314006	3.8141	3.51812e-06	109415923XP_017242546.1 PREDICTED: uncharacterized protein LOC108214842	cold	up
DCAR_417137	3.80499	3.14344e-32	96711137XP_015072170.1 B-box zinc finger protein 21-like	cold	up
DCAR_935622	3.78302	1.22448e-19	109446956XP_017226003.1 probable cyclic nucleotide-gated ion channel 20, chloroplastic	cold	up
DCAR_103628	3.77831	1.35776e-13	109409128XP_017229314.1 aspartic proteinase PCS1	cold	up
DCAR_310630	3.76748	1.61776e-39	109421722XP_017253747.1 serine/threonine-protein kinase SRK2G-like	cold	up
DCAR_519200	3.74493	1.59187e-15	109419241XP_017249042.1 L-type lectin-domain containing receptor kinase IV.2-like	cold	up
DCAR_519616	3.741	3.73785e-14	109405765XP_017228163.1 AAA-ATPase ASD, mitochondrial-like	cold	up
DCAR_415770	3.72274	4.62614e-09	105033778XP_017246082.1 PREDICTED: uncharacterized protein LOC108217714 [Daucus carota subsp. sativus] KZM97590.1 hypothetical protein DCAR_015048	cold	up
DCAR_415224	3.7177	4.0385e-08	27325521XP_027121561.1 protein EDS1-like [Coffea arabica] XP_027123837.1 protein EDS1-like	cold	up
DCAR_518510	3.71726	7.24283e-05	147900555AFK79027.1 cytochrome P450 CYP90D18	cold	up
DCAR_625302	3.69335	1.53359e-16	41882082XP_028114510.1 protein GRAVITROPIC IN THE LIGHT 1-like isoform X2 [Camellia sinensis] XP_028114511.1 protein GRAVITROPIC IN THE LIGHT 1-like isoform X2 [Camellia sinensis] XP_028114512.1 protein GRAVITROPIC IN THE LIGHT 1-like isoform X2	cold	up
DCAR_312476	3.6893	2.48174e-05	169764673XP_023903787.1 protein GLUTAMINE DUMPER 4-like	cold	up
DCAR_313831	3.68345	2.31535e-07	103302497XP_015872891.1 uncharacterizedC domain-containing protein 90-like	cold	up
DCAR_103777	3.68139	7.76748e-11	109406647XP_017231014.1 aspartic proteinase Asp1-like isoform X1	cold	up
DCAR_830434	3.67524	7.74605e-09	105545121KZV28288.1 trihelix transcription factor GT-3b	cold	up
DCAR_310915	3.67497	6.82152e-07	73961929XP_010999475.1 uncharacterizedC domain-containing protein 100-like isoform X1	cold	up
DCAR_207257	3.66991	8.32228e-23	163426618XP_022861365.1 GATA transcription factor 8-like [Olea europaea var. sylvestris] XP_022861425.1 GATA transcription factor 8-like	cold	up
DCAR_417582	3.66506	3.4333e-10	109418519XP_017247529.1 calcium-dependent protein kinase 1-like	cold	up
DCAR_521824	3.65653	3.50805e-09	105032036KZM95832.1 UDP-glycosyltransferase	cold	up
DCAR_623307	3.65606	8.27395e-18	109424380XP_017259063.1 PREDICTED: uncharacterized protein LOC108228093	cold	up
DCAR_831735	3.65028	1.44349e-14	175359529PSS11354.1 Aluminum-activated malate transporter like	cold	up
DCAR_207848	3.64799	4.56413e-11	58859425ACJ04786.1 LEA-2 protein	cold	up
DCAR_729751	3.63685	8.5173e-11	105025162KZM88825.1 hypothetical protein DCAR_025900	cold	up
DCAR_415126	3.63632	1.24435e-05	109417835XP_017246167.1 zinc finger protein ZAT12-like	cold	up
DCAR_415390	3.6351	4.11337e-08	52460305AFV68275.1 allene oxide cyclase	cold	up
DCAR_417662	3.6203	1.92205e-06	30186481AZP01940.1 cytochrome P450 CYP94C115	cold	up
DCAR_418086	3.611	5.69684e-06	175344255PSR95332.1 Cell wall integrity and stress response component 4 like	cold	up
DCAR_417656	3.60609	1.82064e-08	163432068XP_022888580.1 protein BIC1-like	cold	up
DCAR_206031	3.60556	3.81739e-22	8534303AEQ29022.1 WRKY9	cold	up
DCAR_832651	3.59727	1.15318e-09	105022014XP_017221965.1 PREDICTED: uncharacterized protein LOC108198698 [Daucus carota subsp. sativus] KZM85652.1 hypothetical protein DCAR_026926	cold	up
DCAR_519362	3.59249	9.37439e-07	109420547XP_017251370.1 cysteine-rich and transmembrane domain-containing protein A-like isoform X1	cold	up
DCAR_832202	3.58724	2.83209e-09	109429020XP_017223597.1 protein PROTON GRADIENT REGULATION 5, chloroplastic	cold	up
DCAR_205673	3.58654	2.88036e-08	109410194XP_017231581.1 chlorophyll a-b binding protein, chloroplastic-like	cold	up
DCAR_729604	3.58612	9.32334e-11	109424720XP_017215342.1 transcription factor MYB44	cold	up
DCAR_521262	3.58205	1.2e-08	74203329XP_011089543.1 root phototropism protein 2-like	cold	up
DCAR_312458	3.57828	1.45774e-23	109416273XP_017243254.1 calcium uniporter protein 2, mitochondrial	cold	up
DCAR_314380	3.57594	1.59792e-08	109413789XP_017238713.1 serine/threonine-protein kinase OXI1	cold	up
DCAR_100680	3.56865	1.1369e-12	109409535XP_017230140.1 galactan beta-1,4-galactosyltransferase GALS3-like	cold	up
DCAR_625435	3.56493	2.78688e-20	105028001KZM91730.1 hypothetical protein DCAR_020905	cold	up
DCAR_728438	3.5645	2.1909e-06	109425108XP_017216170.1 serine/threonine-protein kinase At5g01020	cold	up
DCAR_623308	3.56303	5.59518e-21	175344077PSR95185.1 Methyltransferase PMT28	cold	up
DCAR_522613	3.5587	4.36695e-12	109419226XP_017249009.1 glucose-6-phosphate/phosphate translocator 2, chloroplastic-like isoform X1	cold	up
DCAR_728696	3.55847	1.53303e-19	151038817XP_021662964.1 uncharacterized protein LOC110651835	cold	up
DCAR_101648	3.53939	2.7368e-09	175373943PSS26139.1 Zinc finger protein	cold	up
DCAR_624841	3.53071	2.46942e-09	109424203XP_017258678.1 probable disease resistance protein At5g66900	cold	up
DCAR_417976	3.51442	3.63864e-08	109406101XP_017228745.1 probably inactive leucine-rich repeat receptor-like protein kinase At2g25790	cold	up
DCAR_209554	3.51316	7.13798e-05	175352704PSS04089.1 Homeodomain-interacting protein kinase	cold	up
DCAR_417315	3.51218	2.06966e-08	109420608XP_017251497.1 glucan endo-1,3-beta-glucosidase 8-like	cold	up
DCAR_311232	3.51137	7.89729e-17	109415496XP_017241679.1 B-box zinc finger protein 21-like	cold	up
DCAR_935251	3.51014	0.000234905	109446526XP_017225286.1 cytosolic sulfotransferase 13-like	cold	up
DCAR_312342	3.50394	1.54295e-11	109413638XP_017238380.1 ethylene-responsive transcription factor ERF010-like	cold	up
DCAR_520292	3.50341	1.49576e-07	105030692XP_017252992.1 phenylalanine ammonia-lyase 1 [Daucus carota subsp. sativus] KZM94454.1 Phenylalanine ammonia-lyase [Daucus carota subsp. sativus] ANO53922.1 phenylalanine ammonia-lyase 1	cold	up
DCAR_310610	3.49304	4.98337e-26	34552701RVX01877.1 Scarecrow-like protein 8	cold	up
DCAR_209143	3.48958	3.2099e-09	109410714XP_017232684.1 zinc finger protein CONSTANS-LIKE 4-like	cold	up
DCAR_625662	3.48306	1.28161e-11	105545252KZV28418.1 syntaxin-121-like	cold	up
DCAR_625649	3.48025	1.04861e-09	109424555XP_017214961.1 receptor protein kinase TMK1-like	cold	up
DCAR_312014	3.47626	3.07753e-17	99117270KVI04532.1 No apical meristem (uncharacterizedM) protein	cold	up
DCAR_415802	3.47136	5.9253e-06	105033809XP_017246208.1 PREDICTED: uncharacterized protein LOC108217828 isoform X2 [Daucus carota subsp. sativus] KZM97621.1 hypothetical protein DCAR_015017	cold	up
DCAR_102285	3.47117	1.01344e-25	109407314XP_017243318.1 serine/threonine-protein kinase HT1-like	cold	up
DCAR_626461	3.46388	2.14276e-15	109422097XP_017254597.1 bet1-like protein At4g14600	cold	up
DCAR_312330	3.45954	1.48538e-15	60243370XP_008238889.1 UPF0481 protein At3g47200	cold	up
DCAR_623513	3.45407	8.17644e-28	73951221XP_011036546.1 pectinesterase 3-like	cold	up
DCAR_103922	3.45342	0.000605476	109408284XP_017216975.1 snakin-2-like	cold	up
DCAR_208043	3.45267	0.00119852	109412515XP_017235951.1 PREDICTED: uncharacterized protein LOC108209519	cold	up
DCAR_935993	3.45065	4.13951e-11	175376577PSS28741.1 E3 ubiquitin-protein like	cold	up
DCAR_311969	3.44794	0.000726071	109414934XP_017240584.1 inositol-tetrakisphosphate 1-kinase 1-like	cold	up
DCAR_102986	3.44363	3.88544e-09	105046241KZN10190.1 hypothetical protein DCAR_002846	cold	up
DCAR_314182	3.43858	2.03398e-06	160802080XP_022758342.1 phospholipase A1-Igamma2, chloroplastic-like	cold	up
DCAR_207888	3.43803	1.01505e-22	175352567PSS03915.1 AAA-ATPase	cold	up
DCAR_311383	3.4372	1.95801e-06	109416046XP_017242797.1 BTB/POZ domain-containing protein DOT3 isoform X1	cold	up
DCAR_728473	3.43625	2.04454e-17	109425055XP_017216044.1 PREDICTED: uncharacterized protein LOC108193746	cold	up
DCAR_520312	3.4341	6.92978e-14	105030709XP_017249900.1 PREDICTED: uncharacterized protein LOC108220604 [Daucus carota subsp. sativus] KZM94471.1 hypothetical protein DCAR_017714	cold	up
DCAR_625054	3.43245	1.16164e-08	105027654KZM91379.1 hypothetical protein DCAR_021256	cold	up
DCAR_830489	3.42593	4.65959e-09	170158127PON90160.1 GDP-fucose protein O-fucosyltransferase	cold	up
DCAR_417106	3.42024	2.43326e-07	109417942XP_017246389.1 PREDICTED: uncharacterized protein LOC108217985	cold	up
DCAR_207283	3.40386	3.49077e-07	105041732KZN05622.1 hypothetical protein DCAR_006459	cold	up
DCAR_623364	3.39358	1.57999e-05	109405991XP_017228573.1 PREDICTED: uncharacterized protein LOC108203881	cold	up
DCAR_831473	3.39269	0.00107002	109427371XP_017220512.1 1-aminocyclopropane-1-carboxylate oxidase homolog 1-like isoform X1	cold	up
DCAR_104412	3.38871	6.56474e-08	175372584PSS24681.1 Leucine zipper protein	cold	up
DCAR_207295	3.38785	0.000640873	109410859XP_017232965.1 3-oxo-5-alpha-steroid 4-dehydrogenase 2-like [Daucus carota subsp. sativus] XP_017232966.1 3-oxo-5-alpha-steroid 4-dehydrogenase 2-like [Daucus carota subsp. sativus] XP_017232967.1 3-oxo-5-alpha-steroid 4-dehydrogenase 2-like	cold	up
DCAR_728949	3.37941	9.17486e-36	109425728XP_017217317.1 probable receptor-like protein kinase At5g24010	cold	up
DCAR_208642	3.37771	3.37117e-16	105042912XP_017232914.1 PREDICTED: uncharacterized protein LOC108206970 [Daucus carota subsp. sativus] KZN06813.1 hypothetical protein DCAR_007650	cold	up
DCAR_101363	3.36846	3.3264e-17	41923235XP_028091051.1 serpin-ZX-like	cold	up
DCAR_832635	3.35501	9.43999e-07	109427099XP_017219950.1 CBL-interacting serine/threonine-protein kinase 1-like	cold	up
DCAR_208885	3.3532	0.00163939	29165607AUY62739.1 AP2/ERF transcription factor	cold	up
DCAR_208198	3.35191	2.61486e-26	109412534XP_017235988.1 probable protein phosphatase 2C 15	cold	up
DCAR_206273	3.35129	0.000895364	163453788XP_022878593.1 phospholipase A1-Ibeta2, chloroplastic-like	cold	up
DCAR_728433	3.34662	5.163e-10	105023986XP_017219556.1 PREDICTED: uncharacterized protein LOC108196669 [Daucus carota subsp. sativus] KZM87639.1 hypothetical protein DCAR_031922	cold	up
DCAR_102814	3.34542	2.81349e-27	109408949XP_017228778.1 auxin-induced protein 22D-like	cold	up
DCAR_830379	3.34483	1.91897e-13	109428609XP_017222746.1 CBL-interacting serine/threonine-protein kinase 14	cold	up
DCAR_313251	3.33944	5.57918e-09	109416186XP_017243071.1 alsin-like	cold	up
DCAR_730279	3.33804	0.00148218	175366087PSS18042.1 2,3-bisphosphoglycerate-dependent phosphoglycerate mutase	cold	up
DCAR_623679	3.33352	0.00224657	17668392AYC35383.1 uncharacterizedC072	cold	up
DCAR_313970	3.33333	0.000112404	109413211XP_017237418.1 probable glycerol-3-phosphate acyltransferase 3	cold	up
DCAR_416274	3.32755	2.22475e-14	196073184CBJ55933.1 ethylene response factor 2.2	cold	up
DCAR_625715	3.32299	1.6114e-06	70578097XP_010246148.1 mini zinc finger protein 2-like	cold	up
DCAR_520557	3.31406	0.000163882	109420041XP_017250610.1 glutamate receptor 2.3-like	cold	up
DCAR_415907	3.31153	6.74083e-24	105033904XP_017244719.1 PREDICTED: uncharacterized protein LOC108216466 [Daucus carota subsp. sativus] KZM97719.1 hypothetical protein DCAR_014919	cold	up
DCAR_209137	3.31135	0.000248085	109411381XP_017233722.1 myb-related protein 340-like	cold	up
DCAR_313971	3.30338	1.72323e-05	109413210XP_017237416.1 probable glycerol-3-phosphate acyltransferase 3	cold	up
DCAR_623494	3.30023	0.00241766	109419218XP_017248982.1 protein TIFY 10B-like	cold	up
DCAR_209005	3.29817	4.12347e-10	109410744XP_017232743.1 GDSL esterase/lipase At1g28590-like	cold	up
DCAR_833066	3.29032	1.80238e-09	109428510XP_017222562.1 PREDICTED: uncharacterized protein LOC108199306	cold	up
DCAR_729934	3.28528	4.81964e-17	109425809XP_017217441.1 probable calcium-binding protein CML45	cold	up
DCAR_100328	3.2823	7.34888e-27	175339007PSR89725.1 Protein like	cold	up
DCAR_934140	3.27751	1.61773e-05	109412856XP_017236669.1 chlorophyll a-b binding protein, chloroplastic-like	cold	up
DCAR_309890	3.27178	4.11891e-07	109413741XP_017238601.1 PREDICTED: uncharacterized protein LOC108211501	cold	up
DCAR_936067	3.26504	2.03113e-06	109446091XP_017224662.1 WAT1-related protein At1g70260 isoform X1 [Daucus carota subsp. sativus] XP_017224663.1 WAT1-related protein At1g70260 isoform X2	cold	up
DCAR_205740	3.26003	1.38795e-05	109405343XP_017227528.1 GDSL esterase/lipase At1g29670-like isoform X1	cold	up
DCAR_208526	3.25862	7.08324e-15	109410574XP_017232377.1 auxin-responsive protein IAA1-like	cold	up
DCAR_830400	3.25777	4.63595e-14	175371795PSS23856.1 Demethylmenaquinone methyltransferase	cold	up
DCAR_104519	3.25472	5.78565e-11	109409056XP_017229179.1 5'-adenylylsulfate reductase 3, chloroplastic	cold	up
DCAR_933918	3.25221	2.25132e-05	152993010XP_022159891.1 phosphoglycerate mutase-like protein AT74	cold	up
DCAR_625570	3.25173	3.21541e-08	109415611XP_017241870.1 heat stress transcription factor A-3-like	cold	up
DCAR_207076	3.24942	8.34173e-08	109410284XP_017231750.1 protein EXORDIUM-like 5	cold	up
DCAR_520816	3.24024	2.00083e-05	105031171XP_017251467.1 PREDICTED: uncharacterized protein LOC108222086 isoform X2 [Daucus carota subsp. sativus] KZM94945.1 hypothetical protein DCAR_018187	cold	up
DCAR_625656	3.23882	0.000333153	109419960XP_017250479.1 E3 ubiquitin-protein ligase PUB23-like	cold	up
DCAR_935828	3.23577	1.52452e-08	105019663XP_017224684.1 PREDICTED: uncharacterized protein LOC108200922 [Daucus carota subsp. sativus] KZM83277.1 hypothetical protein DCAR_030846	cold	up
DCAR_933452	3.23414	3.20294e-34	175374007PSS26132.1 Glutamyl-tRuncharacterized(Gln) amidotransferase subunit A like	cold	up
DCAR_312149	3.23402	1.02896e-09	161131767PHT52132.1 Arabinogalactan peptide 20	cold	up
DCAR_310957	3.22263	4.82662e-14	96718241XP_015082904.1 calcium-binding protein KRP1-like	cold	up
DCAR_522588	3.21103	1.81072e-07	109421328XP_017252919.1 protein NRT1/ PTR FAMILY 6.4-like	cold	up
DCAR_936062	3.20489	6.69765e-14	109427160XP_017220064.1 metalloendoproteinase 2-MMP-like	cold	up
DCAR_208165	3.20432	8.54565e-09	109410689XP_017232633.1 probable carboxylesterase 6	cold	up
DCAR_208832	3.19674	1.0347e-10	109410161XP_017231523.1 reticuline oxidase-like protein	cold	up
DCAR_935459	3.18217	2.50457e-08	105019343KZM82952.1 hypothetical protein DCAR_030521	cold	up
DCAR_519233	3.18072	1.35728e-08	70575450XP_010242079.1 probable BOI-related E3 ubiquitin-protein ligase 3	cold	up
DCAR_418337	3.17897	7.27941e-09	105036022XP_017244480.1 PREDICTED: uncharacterized protein LOC108216278 [Daucus carota subsp. sativus] KZM99855.1 hypothetical protein DCAR_012783	cold	up
DCAR_310054	3.176	9.03655e-13	109413895XP_017238931.1 heavy metal-associated isoprenylated plant protein 3-like	cold	up
DCAR_626433	3.17512	4.85407e-14	109422100XP_017254601.1 probable E3 ubiquitin-protein ligase RNF217 isoform X2	cold	up
DCAR_416316	3.16837	1.52735e-20	109416373XP_017243491.1 RHOMBOID-like protein 3	cold	up
DCAR_626513	3.16022	6.03103e-09	109422613XP_017255689.1 probable WRKY transcription factor 75	cold	up
DCAR_624629	3.15777	0.00293694	105027307XP_017258718.1 UDP-glycosyltransferase 91A1-like [Daucus carota subsp. sativus] KZM91029.1 UDP-glycosyltransferase	cold	up
DCAR_623602	3.15645	2.71566e-14	109423553XP_017257387.1 protein translation factor SUI1 homolog	cold	up
DCAR_310802	3.15189	0.000605476	109413369XP_017237779.1 protein NETWORKED 2A-like	cold	up
DCAR_520954	3.14587	1.24017e-06	109419510XP_017249562.1 probable pectinesterase/pectinesterase inhibitor 41	cold	up
DCAR_417210	3.14515	1.34197e-33	109420972XP_017252226.1 trifunctional UDP-glucose 4,6-dehydratase/UDP-4-keto-6-deoxy-D-glucose 3,5-epimerase/UDP-4-keto-L-rhamnose-reductase RHM1	cold	up
DCAR_831905	3.14468	4.65565e-06	105021352KZM84978.1 hypothetical protein DCAR_027600	cold	up
DCAR_312841	3.12568	1.96482e-18	105038734XP_017238074.1 PREDICTED: uncharacterized protein LOC108211087 [Daucus carota subsp. sativus] KZN02596.1 hypothetical protein DCAR_011350	cold	up
DCAR_518464	3.12336	0.0001415	109419820XP_017250187.1 putative receptor-like protein kinase At1g72540	cold	up
DCAR_207435	3.12211	2.9902e-11	70577675XP_010245501.1 sigma factor binding protein 1, chloroplastic-like	cold	up
DCAR_830506	3.11184	1.29308e-17	109429051XP_017223648.1 phosphatidylinositol:ceramide inositolphosphotransferase 2	cold	up
DCAR_625066	3.11049	5.08112e-20	105027663XP_017256939.1 PREDICTED: uncharacterized protein LOC108226484 [Daucus carota subsp. sativus] KZM91388.1 hypothetical protein DCAR_021247	cold	up
DCAR_310793	3.10594	3.36112e-08	109416277XP_017243261.1 glutamyl-tRuncharacterized reductase 1, chloroplastic-like	cold	up
DCAR_313231	3.10183	2.79333e-24	41913363XP_028078072.1 probable E3 ubiquitin-protein ligase RHC2A	cold	up
DCAR_832847	3.10139	1.14012e-14	194966036XP_002283507.1 E3 ubiquitin-protein ligase RHA2A	cold	up
DCAR_208114	3.09863	6.21221e-10	64047104XP_008445454.1 PLASMODESMATA CALLOSE-BINDING PROTEIN 3-like	cold	up
DCAR_730324	3.09205	8.10592e-11	109426411XP_017218558.1 probable GTP diphosphokinase RSH3, chloroplastic	cold	up
DCAR_101439	3.09137	7.90809e-12	109416539XP_017243829.1 probable trehalose-phosphate phosphatase J	cold	up
DCAR_105051	3.08782	1.32101e-09	109408283XP_017216958.1 short-chain dehydrogenase/reductase 2b-like	cold	up
DCAR_521717	3.08115	1.08629e-05	41900664XP_028061878.1 ethylene-responsive transcription factor RAP2-7-like	cold	up
DCAR_311177	3.08066	9.37815e-11	109415854XP_017242409.1 probable alpha,alpha-trehalose-phosphate synthase [UDP-forming] 11	cold	up
DCAR_209526	3.07777	1.33714e-06	34559372RVX09220.1 Molybdenum cofactor sulfurase	cold	up
DCAR_520136	3.07594	0.000161651	105030561KZM94320.1 9-cis-epoxycarotenoid dioxygenase	cold	up
DCAR_104639	3.06609	5.1903e-09	163417186XP_022853506.1 protein argonaute 2	cold	up
DCAR_100837	3.06433	1.47082e-08	109407002XP_017237762.1 guard cell S-type anion channel SLAC1	cold	up
DCAR_104196	3.06422	0.0031794	109408986XP_017229058.1 chlorophyll a-b binding protein, chloroplastic-like	cold	up
DCAR_313431	3.06333	2.56566e-10	175379626PSS32504.1 Protein PLANT CADMIUM RESISTANCE like	cold	up
DCAR_100498	3.06102	0.00426593	109408225XP_017215732.1 protein NUCLEAR FUSION DEFECTIVE 4	cold	up
DCAR_207370	3.04703	3.4633e-07	105041814XP_017232317.1 PREDICTED: uncharacterized protein LOC108206508 [Daucus carota subsp. sativus] KZN05704.1 hypothetical protein DCAR_006541	cold	up
DCAR_313385	3.04552	5.47362e-06	1634697BAF47192.1 embryonic element binding Factor 6	cold	up
DCAR_312317	3.04481	0.00310131	27956093XP_027154342.1 probable indole-3-acetic acid-amido synthetase GH3.1	cold	up
DCAR_625818	3.04131	1.0822e-16	109419515XP_017249583.1 probable calcium-binding protein CML36	cold	up
DCAR_625871	3.04131	1.0822e-16	109419515XP_017249583.1 probable calcium-binding protein CML36	cold	up
DCAR_312680	3.03684	8.1609e-10	105038599XP_017238640.1 UDP-glycosyltransferase 90A1-like [Daucus carota subsp. sativus] KZN02459.1 UDP-glycosyltransferase	cold	up
DCAR_209326	3.03572	2.94423e-25	109406315XP_017231017.1 inositol-tetrakisphosphate 1-kinase 1-like isoform X3	cold	up
DCAR_417197	3.03386	8.76777e-16	109419886XP_017250325.1 gibberellin 2-beta-dioxygenase 1-like	cold	up
DCAR_416676	3.03183	1.54682e-23	105034553XP_017243723.1 PREDICTED: uncharacterized protein LOC108215689 [Daucus carota subsp. sativus] KZM98376.1 hypothetical protein DCAR_014262	cold	up
DCAR_626389	3.02869	1.03678e-23	109423814XP_017257866.1 polyubiquitin-like	cold	up
DCAR_418092	3.0274	2.16618e-44	41884932XP_028118249.1 callose synthase 12-like isoform X1	cold	up
DCAR_522057	3.02737	2.63756e-12	109419305XP_017249169.1 probable beta-1,3-galactosyltransferase 2	cold	up
DCAR_935476	3.02476	1.24942e-05	109446125XP_017224725.1 protein GAMETE EXPRESSED 1-like	cold	up
DCAR_832494	3.01886	8.7155e-13	33289355NP_001351740.1 protein SRC2-like	cold	up
DCAR_208905	3.01827	0.00542906	105043135KZN07039.1 hypothetical protein DCAR_007876	cold	up
DCAR_309891	3.01763	3.52273e-11	105036167XP_017243405.1 PREDICTED: uncharacterized protein At1g01500 [Daucus carota subsp. sativus] KZN00002.1 hypothetical protein DCAR_008756	cold	up
DCAR_416383	3.01295	0.00292139	109407847XP_017253255.1 3beta-hydroxysteroid-dehydrogenase/decarboxylase	cold	up
DCAR_102879	3.01138	0.00270813	109406732XP_017232720.1 adenylate isopentenyltransferase 3, chloroplastic-like	cold	up
DCAR_520759	3.0062	0.00266265	109419392XP_017249354.1 carboxylesterase 1-like	cold	up
DCAR_518667	3.0045	3.32605e-28	105029326XP_017248701.1 PREDICTED: uncharacterized protein LOC108219711 isoform X1 [Daucus carota subsp. sativus] XP_017248702.1 PREDICTED: uncharacterized protein LOC108219711 isoform X1 [Daucus carota subsp. sativus] KZM93072.1 hypothetical protein DCAR_016317	cold	up
DCAR_416199	3.00197	1.93118e-08	101732134ALO61923.1 uncharacterizedDPH cytochrome P450 oxidoreductase	cold	up
DCAR_521513	3.00101	1.494e-06	143913052XP_022007083.1 ubiquitin-like protein 5 [Helianthus annuus] OTF99084.1 putative ubiquitin-related domain-containing protein	cold	up
DCAR_101265	2.9929	2.45861e-10	109408811XP_017226979.1 probable polygalacturonase	cold	up
DCAR_102905	2.98894	0.000111816	109407169XP_017240634.1 probable LRR receptor-like serine/threonine-protein kinase RKF3	cold	up
DCAR_104981	2.98691	1.93792e-08	109407284XP_017242812.1 salutaridinol 7-O-acetyltransferase-like	cold	up
DCAR_729996	2.98689	0.000286213	192324482AET03159.1 hypothetical protein MTR_8g063410 [Medicago truncatula] RHN41322.1 hypothetical protein MtrunA17_Chr8g0364851	cold	up
DCAR_208121	2.98642	1.73145e-07	109412048XP_017235040.1 LRR receptor-like serine/threonine-protein kinase RPK2	cold	up
DCAR_312328	2.9842	0.00293001	109413769XP_017238664.1 phosphatidylinositol 3,4,5-trisphosphate 3-phosphatase and protein-tyrosine-phosphatase PTEN2A-like	cold	up
DCAR_207894	2.98262	6.67706e-07	109410785XP_017232827.1 transcription factor MYC2-like	cold	up
DCAR_313349	2.97781	9.40392e-09	41904945XP_028067511.1 zinc finger CCCH domain-containing protein 29-like	cold	up
DCAR_521557	2.97648	1.92367e-09	73538CAA73323.1 MAP kinase I	cold	up
DCAR_521421	2.97509	3.70663e-05	147157010XP_021289138.1 glycerol-3-phosphate 2-O-acyltransferase 6	cold	up
DCAR_831643	2.96688	3.60403e-18	109428918XP_017223372.1 scarecrow-like protein 13 [Daucus carota subsp. sativus] XP_017223373.1 scarecrow-like protein 13	cold	up
DCAR_624164	2.96625	4.2207e-09	105026909XP_017256168.1 scopoletin glucosyltransferase-like [Daucus carota subsp. sativus] KZM90629.1 UDP-glycosyltransferase	cold	up
DCAR_417368	2.96046	1.4231e-22	105035164XP_017244053.1 PREDICTED: 3-oxoacyl-[acyl-carrier-protein] reductase FabG-like [Daucus carota subsp. sativus] KZM98990.1 hypothetical protein DCAR_013648	cold	up
DCAR_727018	2.957	9.40725e-05	149703AAK69401.1 immediate-early fungal elicitor protein CMPG1 [Petroselinum crispum] AAK69402.1 immediate-early fungal elicitor protein CMPG1	cold	up
DCAR_727088	2.95481	6.61695e-05	109425436XP_017216868.1 PREDICTED: uncharacterized protein LOC108194436	cold	up
DCAR_206018	2.95261	0.00297996	109411586XP_017234127.1 probable receptor-like protein kinase At4g39110	cold	up
DCAR_208857	2.94963	9.3524e-13	109410769XP_017232797.1 caffeoylshikimate esterase-like	cold	up
DCAR_625574	2.94635	0.00177501	105028127KZM91860.1 hypothetical protein DCAR_020775	cold	up
DCAR_522009	2.94543	2.42109e-12	84618572NP_001305527.1 cytochrome b561 and DOMON domain-containing protein At5g47530-like precursor [Solanum tuberosum] CAC37356.1 putative membrane protein	cold	up
DCAR_312303	2.94494	2.21032e-12	105038221XP_017240596.1 PREDICTED: uncharacterized protein LOC108213326 [Daucus carota subsp. sativus] XP_017240597.1 PREDICTED: uncharacterized protein LOC108213326 [Daucus carota subsp. sativus] KZN02077.1 hypothetical protein DCAR_010831	cold	up
DCAR_313848	2.94396	1.17705e-19	109412916XP_017236792.1 F-box protein At3g44326-like	cold	up
DCAR_830568	2.943	4.18058e-07	170106918PON38590.1 HAD hydrolase, subfamily IA	cold	up
DCAR_310147	2.94091	2.34288e-36	125134365XP_019247293.1 auxin-responsive protein SAUR32-like [Nicotiana attenuata] OIT02055.1 auxin-responsive protein saur32	cold	up
DCAR_832405	2.93832	2.35447e-14	109429032XP_017223618.1 PREDICTED: uncharacterized protein LOC108200070	cold	up
DCAR_207999	2.93797	1.62555e-14	109446702XP_017225550.1 galactinol synthase 1-like	cold	up
DCAR_310476	2.93588	1.16164e-08	109413383XP_017237818.1 nuclear pore complex protein NUP98A-like isoform X3	cold	up
DCAR_208769	2.93533	4.50106e-05	105043032XP_017233666.1 PREDICTED: uncharacterized protein LOC108207746 [Daucus carota subsp. sativus] KZN06934.1 hypothetical protein DCAR_007771	cold	up
DCAR_625080	2.93478	9.45144e-05	109422535XP_017255531.1 ethylene-responsive transcription factor ERF053-like	cold	up
DCAR_832053	2.93239	8.59904e-05	163413972XP_022864395.1 amino acid transporter AVT1H	cold	up
DCAR_309973	2.92464	3.5756e-09	41914972XP_028080167.1 transcription factor MYB44-like	cold	up
DCAR_417445	2.92359	0.000174991	105035236KZM99062.1 hypothetical protein DCAR_013576	cold	up
DCAR_933511	2.92246	3.61119e-08	105017946XP_017224483.1 PREDICTED: uncharacterized protein LOC108200744 [Daucus carota subsp. sativus] KZM81542.1 hypothetical protein DCAR_029155	cold	up
DCAR_312013	2.91732	3.36814e-23	41925082XP_028093446.1 uncharacterized calcium-binding protein At1g02270-like isoform X1	cold	up
DCAR_626039	2.91707	0.000344481	175353159PSS04498.1 Solute carrier family 40 member like	cold	up
DCAR_208136	2.91439	4.27842e-15	109412813XP_017236598.1 S-adenosylmethionine decarboxylase proenzyme-like	cold	up
DCAR_726869	2.91257	6.45566e-07	105022645XP_017217682.1 PREDICTED: uncharacterized protein LOC108195239 [Daucus carota subsp. sativus] KZM86286.1 hypothetical protein DCAR_023420	cold	up
DCAR_209502	2.91059	9.7317e-07	109410623XP_017232485.1 protein LURP-one-related 4-like	cold	up
DCAR_624311	2.90876	3.23366e-09	109409819XP_017230779.1 bifunctional riboflavin biosynthesis protein RIBA 1, chloroplastic	cold	up
DCAR_416251	2.9049	1.92334e-06	105911000XP_016449098.1 cytochrome P450 714A1-like	cold	up
DCAR_935982	2.90034	3.11697e-07	109429172XP_017223913.1 cyclic dof factor 1-like	cold	up
DCAR_101366	2.89792	4.03132e-10	109407142XP_017240231.1 titin-like	cold	up
DCAR_730002	2.89617	4.50697e-08	41887252XP_028121201.1 transcription factor bHLH162-like isoform X1	cold	up
DCAR_208710	2.89332	2.10647e-09	41881664XP_028113959.1 ankyrin repeat-containing protein NPR4-like	cold	up
DCAR_310964	2.89156	0.00367099	41877576XP_028108592.1 transcription factor MYB4-like	cold	up
DCAR_728663	2.88841	1.86714e-15	109426806XP_017219347.1 transcription factor MYC4	cold	up
DCAR_832268	2.88409	0.00740483	74204369XP_011091133.1 transcription factor bHLH92 isoform X2	cold	up
DCAR_624084	2.88068	9.58311e-06	175377282PSS29384.1 Coiled-coil domain-containing protein	cold	up
DCAR_415640	2.88017	2.52528e-06	109417201XP_017245185.1 protein DETOXIFICATION 16-like isoform X1	cold	up
DCAR_103683	2.87839	0.00850748	109408417XP_017219592.1 myosin-9-like	cold	up
DCAR_520752	2.8782	1.73379e-07	151223516XP_021730199.1 CDGSH iron-sulfur domain-containing protein NEET-like	cold	up
DCAR_832393	2.87621	6.47231e-07	151380519XP_021806490.1 basic 7S globulin-like	cold	up
DCAR_101613	2.87438	1.4133e-07	175377201PSS29300.1 Epstein-Barr nuclear antigen 2 like	cold	up
DCAR_518841	2.86712	5.34749e-11	175338882PSR89582.1 Candidapepsin-7 like	cold	up
DCAR_310682	2.86055	5.38201e-05	109415398XP_017241498.1 U-box domain-containing protein 35-like	cold	up
DCAR_730159	2.85271	7.14617e-09	109425203XP_017216376.1 elongation of fatty acids protein 3-like	cold	up
DCAR_415128	2.85131	2.68315e-07	109418808XP_017248068.1 cytochrome P450 81D11-like	cold	up
DCAR_833154	2.85115	2.64487e-14	109426995XP_017219745.1 beta-1,4-mannosyl-glycoprotein 4-beta-N-acetylglucosaminyltransferase-like isoform X1 [Daucus carota subsp. sativus] XP_017219746.1 beta-1,4-mannosyl-glycoprotein 4-beta-N-acetylglucosaminyltransferase-like isoform X2 [Daucus carota subsp. sativus] XP_017219747.1 beta-1,4-mannosyl-glycoprotein 4-beta-N-acetylglucosaminyltransferase-like isoform X3	cold	up
DCAR_830598	2.84743	5.21911e-07	33683090EOY30845.1 Leucine-rich repeat family protein	cold	up
DCAR_314063	2.84662	0.0107663	109419924XP_017250405.1 monothiol glutaredoxin-S2-like	cold	up
DCAR_519397	2.84602	5.46027e-14	105029969XP_017249516.1 PREDICTED: dehydrin HIRD11-like [Daucus carota subsp. sativus] KZM93719.1 hypothetical protein DCAR_016964	cold	up
DCAR_522587	2.84222	1.64356e-05	109421329XP_017252920.1 endoglucanase 11-like	cold	up
DCAR_522302	2.84047	1.41274e-05	109419706XP_017249964.1 plastidial lipoyltransferase 2-like [Daucus carota subsp. sativus] XP_017249965.1 plastidial lipoyltransferase 2-like	cold	up
DCAR_520948	2.8374	1.75376e-06	109421115XP_017252521.1 midasin-like isoform X1	cold	up
DCAR_416160	2.83579	2.64708e-06	109418228XP_017246924.1 serine/threonine-protein kinase EDR1 isoform X2	cold	up
DCAR_831435	2.83575	3.03881e-06	157603865BAD24818.1 cell attachment protein in somatic embryogenesis [Daucus carota] BAD72577.1 cell attachment protein in somatic embryogenesis	cold	up
DCAR_102179	2.82905	0.000593292	105045535XP_017217606.1 PREDICTED: uncharacterized protein LOC108195162 [Daucus carota subsp. sativus] KZN09476.1 hypothetical protein DCAR_002132	cold	up
DCAR_209437	2.82763	1.72796e-11	109412687XP_017236288.1 respiratory burst oxidase homolog protein A	cold	up
XLOC_021656	2.8216	2.84674e-05		cold	up
DCAR_522178	2.80962	1.66505e-12	109420965XP_017252208.1 CBL-interacting serine/threonine-protein kinase 6	cold	up
DCAR_102668	2.80892	1.55849e-14	109409764XP_017230641.1 CBL-interacting serine/threonine-protein kinase 1	cold	up
DCAR_518675	2.80383	0.00483089	175345825PSR96813.1 MAGUK p55 subfamily member 4 like	cold	up
DCAR_519032	2.79325	1.66719e-08	133336787AQM57025.1 GDP-L-galactose phosphorylase 1	cold	up
DCAR_830677	2.79107	0.000216171	163441049XP_022842105.1 protein DETOXIFICATION 52-like	cold	up
DCAR_935041	2.79005	2.03563e-07	175337793PSR88287.1 UV excision repair protein	cold	up
DCAR_103442	2.78938	9.30943e-08	109409136XP_017229330.1 protein LNK2 isoform X1	cold	up
DCAR_418016	2.78818	0.00260093	109418040XP_017246584.1 PREDICTED: uncharacterized protein LOC108218176	cold	up
DCAR_623792	2.78738	0.00397569	109423026XP_017256419.1 B3 domain-containing transcription factor VRN1-like	cold	up
DCAR_729673	2.78533	0.00602945	109414933XP_017240582.1 basic leucine zipper 43	cold	up
DCAR_726709	2.78387	6.68485e-20	105022507XP_017219832.1 PREDICTED: uncharacterized protein LOC108196868 [Daucus carota subsp. sativus] KZM86148.1 hypothetical protein DCAR_023282	cold	up
DCAR_624166	2.77906	1.57464e-07	69580715XP_009784046.1 protein IRX15-LIKE-like [Nicotiana sylvestris] XP_016484028.1 protein IRX15-LIKE-like	cold	up
DCAR_522550	2.77715	0.000866566	175364191PSS16101.1 Zinc finger and BTB domain-containing protein	cold	up
DCAR_520003	2.77321	1.21031e-08	175348796PSS00104.1 Chlorohydroquinone/hydroquinone 1,2-dioxygenase	cold	up
DCAR_206554	2.77091	1.46833e-11	132064814OMO77813.1 GH3 auxin-responsive promoter	cold	up
DCAR_417309	2.77037	0.00219847	109417084XP_017244931.1 uncharacterizedC domain-containing protein 92-like	cold	up
DCAR_729174	2.7644	0.000674241	71136507XP_010517057.1 diacylglycerol kinase theta	cold	up
DCAR_103769	2.76394	0.0019606	105046940KZN10900.1 hypothetical protein DCAR_003556	cold	up
DCAR_727368	2.76126	1.83343e-15	175347690PSR98847.1 Phosvitin like	cold	up
DCAR_102500	2.76033	7.09988e-13	109408035XP_017256319.1 protein trichome birefringence-like 10	cold	up
DCAR_310608	2.7598	8.15311e-07	173542017XP_024166196.1 protein SRC2 homolog [Rosa chinensis] PRQ22160.1 putative C2 domain-containing protein	cold	up
DCAR_729411	2.75057	1.88994e-10	97471416AAG35658.1 transcription factor WRKY4	cold	up
DCAR_207610	2.74966	1.32219e-05	175359605PSS11449.1 Testis-expressed sequence 10 protein	cold	up
DCAR_207933	2.7439	3.99071e-08	41872405XP_028061838.1 probable carboxylesterase 16	cold	up
DCAR_522308	2.74198	0.000887155	109415952XP_017242611.1 U-box domain-containing protein 30-like [Daucus carota subsp. sativus] XP_017242612.1 U-box domain-containing protein 30-like	cold	up
DCAR_417146	2.73639	2.20537e-09	109421206XP_017252679.1 low-temperature-induced cysteine proteinase-like	cold	up
DCAR_935394	2.73565	0.000443755	109426619XP_017218970.1 GDSL esterase/lipase At4g16230-like isoform X3 [Daucus carota subsp. sativus] XP_017218971.1 GDSL esterase/lipase At4g16230-like isoform X3 [Daucus carota subsp. sativus] XP_017218972.1 GDSL esterase/lipase At4g16230-like isoform X3	cold	up
DCAR_209431	2.73542	0.00106039	196073183CBJ55932.1 ethylene response factor 2.1	cold	up
DCAR_626296	2.73081	6.31957e-10	84747610KMZ60883.1 hypothetical protein ZOSMA_56G01140	cold	up
DCAR_728682	2.72947	0.00325353	109426077XP_017217947.1 protein NUCLEAR FUSION DEFECTIVE 4-like	cold	up
DCAR_934905	2.72939	5.38088e-07	123947012XP_018852369.1 ninja-family protein AFP3-like isoform X2	cold	up
DCAR_624844	2.72816	3.13883e-10	109422655XP_017255778.1 geraniol 8-hydroxylase-like	cold	up
DCAR_831841	2.72612	0.00108897	41901370XP_028062824.1 cyclin-dependent kinase F-4-like	cold	up
DCAR_730309	2.72304	0.00236196	69406933XP_009616043.1 serine/arginine repetitive matrix protein 1 [Nicotiana tomentosiformis] XP_016510037.1 serine/arginine repetitive matrix protein 1-like	cold	up
DCAR_208257	2.71889	2.90294e-06	109410438XP_017232066.1 putative receptor-like protein kinase At4g00960	cold	up
DCAR_416989	2.71593	0.000201088	109417132XP_017245042.1 senescence-associated carboxylesterase 101-like	cold	up
DCAR_104917	2.71191	1.18927e-08	109409135XP_017229328.1 pheophytinase, chloroplastic	cold	up
DCAR_416698	2.70976	1.49724e-07	99081437XP_024963898.1 inositol-3-phosphate synthase [Cynara cardunculus var. scolymus] KVH41929.1 Myo-inositol-1-phosphate synthase	cold	up
DCAR_100004	2.70954	2.42013e-07	171062614XP_023909804.1 MDIS1-interacting receptor like kinase 2-like	cold	up
DCAR_415268	2.70934	9.2035e-11	109418249XP_017246966.1 AAA-ATPase At3g50940-like	cold	up
DCAR_102276	2.70082	4.17479e-07	109409878XP_017230898.1 PREDICTED: uncharacterized protein LOC108205446	cold	up
DCAR_103363	2.69157	0.00297804	109407320XP_017243484.1 FAD-dependent urate hydroxylase-like	cold	up
DCAR_519416	2.69038	9.21999e-18	63654631XP_013467486.1 probable calcium-binding protein CML49 [Medicago truncatula] KEH41523.1 calcium-binding EF-hand protein [Medicago truncatula] RHN79053.1 putative flagellar calcium-binding protein calflagin	cold	up
DCAR_522173	2.68927	5.71135e-06	109419193XP_017248933.1 uncharacterizedDP-dependent glyceraldehyde-3-phosphate dehydrogenase	cold	up
DCAR_935574	2.68888	0.0174581	109446942XP_017225982.1 protein FANTASTIC FOUR 3-like	cold	up
DCAR_416405	2.68245	8.82119e-06	184800545AWU66066.1 UGT75W2	cold	up
DCAR_934567	2.68147	0.000100644	69595090XP_009802460.1 phytosulfokines-like	cold	up
DCAR_728792	2.68139	5.06664e-08	170125942PON57718.1 Zinc finger, FYVE/PHD-type	cold	up
DCAR_104840	2.67849	8.11637e-11	151039059XP_021663353.1 dehydration-responsive element-binding protein 3-like	cold	up
DCAR_209378	2.67776	5.02271e-09	109410342XP_017231875.1 ribose-phosphate pyrophosphokinase 1 isoform X1	cold	up
DCAR_830467	2.67689	2.29858e-07	109427444XP_017220673.1 protein NRT1/ PTR FAMILY 8.1-like	cold	up
DCAR_832745	2.67635	7.9078e-05	106937351XP_016725437.1 glutamate decarboxylase-like	cold	up
DCAR_417504	2.67613	0.000348041	34471905RVW15833.1 Calmodulin-binding protein 25	cold	up
DCAR_313825	2.67611	2.56587e-19	41897125XP_028057284.1 protein FANTASTIC FOUR 1	cold	up
DCAR_415687	2.67554	4.71009e-06	109417661XP_017245876.1 putative disease resistance protein At1g50180	cold	up
DCAR_935339	2.67542	4.52233e-09	109447483XP_017226951.1 pirin-like protein isoform X1 [Daucus carota subsp. sativus] XP_017226952.1 pirin-like protein isoform X2 [Daucus carota subsp. sativus] XP_017226953.1 pirin-like protein isoform X3 [Daucus carota subsp. sativus] XP_017226954.1 pirin-like protein isoform X4	cold	up
DCAR_831097	2.67151	1.57675e-13	175382649PSS35846.1 B-box zinc finger protein	cold	up
DCAR_206492	2.66907	0.00696533	109411140XP_017233349.1 PREDICTED: uncharacterized protein LOC108207411	cold	up
DCAR_310146	2.66795	2.72791e-12	109422603XP_017255671.1 PREDICTED: uncharacterized protein LOC108225340	cold	up
DCAR_310736	2.66347	0.00881273	109413544XP_017238156.1 UPF0496 protein At1g20180-like isoform X2	cold	up
DCAR_101518	2.65556	0.00717859	105045039KZN08972.1 abscisic acid 8'-hydroxylase 4-like	cold	up
DCAR_830612	2.65386	1.18811e-11	109414282XP_017239554.1 putative late blight resistance protein homolog R1B-16	cold	up
DCAR_520171	2.65376	0.0183329	71627617XP_010644659.1 heavy metal-associated isoprenylated plant protein 47	cold	up
DCAR_103138	2.65189	0.00135034	109408196XP_017215118.1 cytochrome P450 78A6-like	cold	up
DCAR_623140	2.65159	0.00688632	30186487AZP01943.1 cytochrome P450 CYP94Q2	cold	up
DCAR_103353	2.64852	2.73009e-12	41881186XP_028113321.1 probable BOI-related E3 ubiquitin-protein ligase 3 [Camellia sinensis] XP_028085195.1 probable BOI-related E3 ubiquitin-protein ligase 3	cold	up
DCAR_832831	2.6473	1.9809e-05	175340340PSR91087.1 U-box domain-containing protein	cold	up
DCAR_313969	2.64661	0.000699517	109413211XP_017237418.1 probable glycerol-3-phosphate acyltransferase 3	cold	up
DCAR_727732	2.64571	0.000122413	109425939XP_017217665.1 glutathione S-transferase U17-like	cold	up
DCAR_208171	2.64548	4.99489e-11	109410736XP_017232726.1 ACD11 homolog protein	cold	up
DCAR_934913	2.64423	0.00169878	70560523XP_010257962.1 protein BIG GRAIN 1-like E	cold	up
DCAR_415835	2.64417	5.53308e-08	105033837XP_017246126.1 phenylalanine ammonia-lyase 3 [Daucus carota subsp. sativus] KZM97649.1 Phenylalanine ammonia-lyase	cold	up
DCAR_520403	2.64361	2.0728e-05	132044794OMO57732.1 Phox/Bem1p	cold	up
DCAR_314000	2.64265	1.4302e-10	33640279XP_007051037.1 probable galacturonosyltransferase-like 7 [Theobroma cacao] EOX95194.1 Galacturonosyltransferase-like 7 isoform 1 [Theobroma cacao] EOX95195.1 Galacturonosyltransferase-like 7 isoform 1	cold	up
DCAR_105208	2.63834	5.90411e-07	109421260XP_017252761.1 probable protein phosphatase 2C 39 isoform X1	cold	up
DCAR_208138	2.63503	0.00472299	173560232PRQ40482.1 putative aminoacyltransferase, E1 ubiquitin-activating enzyme	cold	up
DCAR_101371	2.6343	8.02024e-17	109407127XP_017239979.1 G-type lectin S-receptor-like serine/threonine-protein kinase LECRK3 isoform X1	cold	up
DCAR_625787	2.63231	9.08004e-07	153005400XP_022147780.1 sigma factor binding protein 2, chloroplastic-like	cold	up
DCAR_935007	2.63128	7.5502e-05	71617613XP_002281709.2 AP2/ERF and B3 domain-containing transcription factor RAV1	cold	up
DCAR_416604	2.62786	1.79096e-08	169750036XP_023900156.1 ABC transporter G family member 5	cold	up
DCAR_522597	2.6265	0.00157768	109423954XP_017258149.1 Duncharacterized repair protein RAD16-like	cold	up
DCAR_415902	2.62493	4.7206e-08	109420376XP_017251075.1 protein DETOXIFICATION 3-like	cold	up
DCAR_416990	2.62397	1.13112e-12	109416430XP_017243606.1 senescence-associated carboxylesterase 101-like isoform X1	cold	up
[truncated: 13,610 more rows]

## Sheet: STable7
STable 7. Summary on DAP-seq results (two technical replicates; LHY-1 and LHY-2) and the control input
Data	LHY_1	LHY_2	LHY_Input
[truncated: 9 more rows]

## Sheet: STable8
STable 8. Summary on mapping DAP-seq reads against the carrot reference genome
[truncated: 4 more rows]

[truncated: 18 more sheets: STable9, STAble10-11, STable12, STable13, STable14, STable15, STable16, STable17, STable18-19, STable20, STable21, STable22, STable23, STable24, STable25, STable26, STable27, STable28]
